# Supplementary material for: STAT5B leukemic mutations, altering SH2 tyrosine 665, have opposing impacts on immune gene programs
Source: Life Sci Alliance. 2025 Apr 14;8(7):e202503222. doi: 10.26508/lsa.202503222 (PMC11999048; doi:10.26508/lsa.202503222)
Supplement: Supplementary file 2 [file LSA-2025-03222_TableS2.xlsx]

## Sheet: S5KO_Con vs Stat5b (Y665)
	Gene	log2FoldChange	pvalue	padj	mean_Con	mean_Stat5b
STAT5 enhancers	Nav1	4.86006	9.72578e-20	2.85104e-17	10.9236	333.444
	Socs2	4.4834	5.65147e-78	2.31936e-74	176.427	3899.6
	Sema3b	4.2169	2.33495e-05	0.00024508	1.02739	18.7865
	Kcnj8	4.00951	6.8061e-84	4.18983e-80	35.042	636.715
	Drc1	3.67105	5.7391e-25	2.82639e-22	13.2163	183.56
	Cish	3.23023	2.17543e-33	1.57552e-30	758.9	6777
	Cdhr3	3.01656	0.000510551	0.00311646	3.74343	30.1156
	Shroom3	2.99295	6.82671e-05	0.000593158	3.76018	30.8153
	Coro6	2.51273	0.00535731	0.0212449	1.75043	9.71228
	Lta	2.48025	9.81381e-16	1.39554e-13	506.26	2964.99
	Tlr5	2.47032	0.000475804	0.00294148	3.91957	19.4497
	Sfrp2	2.44007	1.56234e-08	4.47301e-07	8.50961	44.1909
	Fbxo17	2.39783	2.24779e-46	2.30624e-43	103.198	552.085
	Fcmr	2.35304	2.48666e-07	4.98177e-06	9.62646	53.7601
	She	2.34423	9.8165e-15	1.23327e-12	18.8476	98.9389
	Nek6	2.20958	1.01731e-24	4.81737e-22	109.023	502.699
	Socs1	2.19871	1.01208e-20	3.36776e-18	499.017	2233.15
	Kcnk5	2.18047	5.68278e-67	1.39933e-63	241.894	1117.86
	Emp1	2.16989	9.47932e-10	4.03133e-08	107.515	492.121
	Lrrc32	2.11828	5.74387e-09	1.89087e-07	98.0382	407.583
	Il2ra	2.11078	8.4865e-26	4.54286e-23	6937.55	30074.5
	Treml2	2.01057	3.07133e-16	4.83743e-14	332.251	1335.15
	Coro2a	1.99014	7.0409e-36	5.77917e-33	675.081	2756.91
	Hemk1	1.8593	2.07813e-15	2.87482e-13	518.808	1869.68
	Hbegf	1.8381	2.58746e-17	5.05665e-15	55.7412	204.178
	Lif	1.72381	2.47949e-42	2.34826e-39	998.138	3238.51
	Eps8	1.66083	0.000307501	0.00205646	13.2972	39.9487
	Gbp11	1.65432	0.000425479	0.0026815	14.3575	42.8537
	Sorcs2	1.59706	0.00154355	0.00763222	11.9655	35.6152
	Tns4	1.51282	0.00118776	0.00623613	30.5347	88.1498
	Osm	1.51253	1.00002e-21	3.62127e-19	263.315	758.736
	Rras2	1.50065	1.47585e-30	9.5635e-28	761.985	2170.3
	Rragd	1.47718	4.65295e-20	1.39725e-17	215.394	607.559
	Ifit3	1.45502	1.72289e-05	0.000190074	19.5539	53.1779
	Fam19a3	1.44386	0.00315005	0.0136754	14.5839	35.5674
	Pim1	1.44188	3.041e-06	4.2986e-05	960.95	2554.81
	Cnksr3	1.43503	1.33674e-49	1.64579e-46	308.171	844
	Fam20a	1.403	0.00210429	0.00983225	85.4843	224.275
	Rhoq	1.3847	6.66834e-08	1.61615e-06	107.873	276.707
	Gprin3	1.38413	1.21902e-18	2.94286e-16	89.2093	230.876
	Gata1	1.30833	2.38421e-06	3.48627e-05	38.7838	95.288
	Socs3	1.29336	0.00536321	0.0212594	201.946	437.697
	Notch2	1.29016	1.14576e-19	3.28059e-17	3263.12	7937.52
	Gcnt4	1.26164	0.00768031	0.0285249	19.9207	42.1409
	Plaur	1.23775	0.00483828	0.0195116	9.05419	20.5763
	Acsl6	1.23585	0.000746292	0.00428361	155.824	377.467
	Ccr4	1.21954	9.0875e-17	1.66993e-14	1234.49	2812.19
	Atf3	1.20724	0.00686675	0.0258542	148.305	279.524
	Xbp1	1.16066	2.66486e-22	1.01142e-19	2232.69	5053.97
	Ikzf4	1.12283	1.25379e-14	1.55926e-12	414.656	873.397
	Lrp8	1.12083	6.76428e-09	2.18587e-07	305.907	674.417
	Lfng	1.11154	3.09716e-48	3.46657e-45	2056.29	4457.16
	Hist1h2bj	1.10647	1.64694e-06	2.52204e-05	75.643	161.688
	Map6	1.08557	6.35953e-13	5.59275e-11	203.07	430.53
	Mfsd2a	1.07524	8.05886e-08	1.91546e-06	189.159	401.725
	Sema4a	1.05987	2.37403e-12	1.8383e-10	323.145	659.402
	Cradd	1.04311	4.12413e-15	5.51916e-13	267.216	551.782
	Icosl	1.02762	4.69349e-05	0.000441791	66.8483	136.494
	Adpgk	1.01098	4.68159e-12	3.39057e-10	979.2	1992.11
	Pros1	1.00793	2.05533e-18	4.86638e-16	375.385	737.91
	Gbp5	1.00486	4.65184e-16	6.98457e-14	2159.28	4174.26
	Stat5b	5.80437	3.50139e-66	7.18485e-63	200.035	10606.7
	Akr1c18	5.56734	7.77021e-56	1.19584e-52	9.31059	436.926
	Tead1	4.31995	1.30077e-29	8.00751e-27	19.1289	377.209
	Il13	4.20121	0.00114866	0.00607747	1.28438	20.0616
	Cpne6	4.12657	0.00278306	0.012367	0.304342	6.57829
	Il9	3.82525	0.00468155	0.0189978	0	2.82933
	Stxbp6	3.65942	2.94127e-14	3.35305e-12	4.79909	58.8487
	Sntg2	3.6393	1.24617e-08	3.66179e-07	2.74431	34.9619
	Muc13	3.52727	2.97954e-20	9.17103e-18	44.0424	513.718
	Neurl1a	3.32085	0.000113229	0.000908786	1.36524	13.9328
	Abi3bp	3.15728	4.91419e-16	7.28958e-14	13.3163	116.765
	Il3	3.049	0.000374355	0.00241692	9.04208	77.6517
	Akr1c12	3.00519	8.85828e-62	1.55804e-58	84.1354	675.817
	Ifit1bl1	2.86035	1.22584e-31	8.38475e-29	24.6307	182.928
	B3galnt1	2.83437	1.63818e-09	6.38269e-08	9.15644	61.2356
	Nrep	2.73759	0.00124458	0.00645461	2.4117	15.4596
	Lama5	2.6276	2.06363e-06	3.05745e-05	52.1607	329.773
	Lpar3	2.59912	3.38817e-14	3.79228e-12	36.4552	226.177
	Myh11	2.44649	5.77289e-07	1.01974e-05	6.59979	37.3622
	Igfbp4	2.26153	1.54686e-20	5.01181e-18	1064.95	5069.48
	Ccl1	2.18436	3.27525e-06	4.58758e-05	30.8673	137.289
	F3	2.14913	3.24453e-05	0.000321632	6.85387	32.3916
	Phldb2	2.12017	1.13381e-06	1.82955e-05	8.47842	35.5291
	Adora2b	2.11007	8.16815e-12	5.58701e-10	33.8646	142.677
	Akr1c13	2.07632	7.08216e-51	9.6884e-48	335.074	1409.96
	Fgd6	2.00295	2.81917e-20	8.8999e-18	77.9487	314.63
	Itih5	1.96022	4.91853e-134	6.05569e-130	1245.58	4889.46
	Stbd1	1.92432	2.2495e-06	3.31289e-05	10.5615	40.6793
	Nppc	1.92114	8.7008e-11	5.05303e-09	27.5282	100.236
	Enah	1.89898	6.17406e-05	0.000551233	13.3301	48.5544
	Myadm	1.89272	2.22289e-05	0.000235324	13.5575	50.6219
	Ifit3b	1.87578	0.00673778	0.0254309	3.91957	14.4143
	Prkar1b	1.85564	5.95256e-05	0.000538486	21.5827	76.3753
	Mapk13	1.85477	0.00646177	0.0246159	4.64262	15.274
	St6galnac1	1.85428	0.00010571	0.000854563	7.70279	27.7343
	Chl1	1.84807	4.52867e-13	4.04036e-11	53.3316	191.425
	Aoc3	1.803	0.00119571	0.00626716	8.94215	31.4104
	Pkib	1.76704	7.07049e-05	0.000609607	6.67832	22.0192
	Atp8b4	1.75959	1.74769e-19	4.89036e-17	195.22	700.219
	Fsd1l	1.75483	1.13899e-17	2.46021e-15	189.149	653.423
	Pdzk1ip1	1.72512	8.26507e-18	1.85017e-15	202.254	670.063
	Ttc21a	1.69921	0.00852179	0.0309043	4.2857	14.1257
	Crabp2	1.68213	2.64174e-06	3.80856e-05	119.581	380.172
	BC018473	1.59464	1.20936e-07	2.67318e-06	48.5296	141.516
	Plekhg4	1.53167	9.23033e-05	0.000762199	20.3081	57.0943
	Slc9a2	1.51312	0.00261407	0.0117796	11.0853	28.9586
	Nrcam	1.48014	0.0022153	0.010246	10.26	26.7143
	Hist1h4f	1.46409	0.0123559	0.041623	8.07124	22.765
	Spon1	1.45721	0.0156496	0.0498648	12.0792	30.9557
	Ltbp4	1.43064	3.51136e-05	0.000343482	26.4321	70.5871
	Snord83b	1.42513	0.00507895	0.0203422	10.9611	30.0831
	Rpph1	1.42299	0.00313112	0.0136076	72.7289	179.57
	Pde1a	1.39276	0.000173211	0.00128701	32.1442	92.288
	Csf2	1.34123	1.45901e-05	0.000166358	55.6045	133.779
	Gstt1	1.3163	1.5697e-06	2.43402e-05	48.5968	118.753
	Sirpa	1.30885	0.00565359	0.022189	13.546	33.5195
	Hist1h1a	1.29785	0.000806717	0.00456867	16.7604	39.3133
	Rnf225	1.29132	0.00056262	0.00337737	24.4789	60.432
	Ret	1.27103	0.0137629	0.0453193	7.93152	19.0347
	Dlk1	1.24784	1.34074e-09	5.42998e-08	260.102	613.517
	Aard	1.24631	2.81352e-06	4.02323e-05	56.1784	130.798
	Krt17	1.20403	3.47897e-08	9.13286e-07	219.03	485.569
	Deptor	1.20089	0.0138847	0.0455624	12.3373	28.6583
	Sema6d	1.19006	0.00519023	0.0206736	42.5377	88.2949
	Map1a	1.1869	0.000165289	0.00123786	37.5374	91.298
	Grin3b	1.18622	2.95276e-05	0.000298476	33.9021	76.1089
	Ttll10	1.18433	0.0013278	0.00678896	25.2597	53.842
	Hhex	1.17809	0.0148846	0.0479611	13.7308	31.9605
	Hist1h3f	1.17618	0.0140057	0.045849	11.5698	26.5188
	BC035044	1.17259	0.00113931	0.00603059	21.1962	48.1108
	Ell2	1.16512	9.8704e-23	3.92014e-20	1154.77	2591.16
	Foxp3	1.13007	0.0069041	0.025971	194.487	386.406
	Actr3b	1.12963	2.43936e-06	3.5624e-05	72.8715	155.243
	Fam20c	1.08572	0.000150933	0.00114709	38.6891	81.8098
	Wdr31	1.06875	0.0138848	0.0455624	22.5049	46.9369
	St6galnac2	1.04401	1.91528e-05	0.00020685	100.853	206.181
	Lilrb4a	1.03327	6.80822e-08	1.64037e-06	79.2408	148.493
	D8Ertd82e	1.02585	7.58474e-07	1.29879e-05	80.8945	169.057
	Itgb5	1.01281	2.95163e-07	5.7775e-06	92.6344	181.556
	Pigr	1.01153	0.000346061	0.00226852	33.713	63.8963

## Sheet: S5KO_Con vs N642H
	Gene	log2FoldChange	pvalue	padj	mean_Con	mean_N642H
STAT5 enhancers	Nav1	6.15447	8.30985e-31	1.5066e-28	10.9236	792.345
	Shroom3	6.12223	9.71687e-17	4.14516e-15	3.76018	259.48
	Sema3b	5.95702	1.39531e-09	1.90168e-08	1.02739	60.1203
	Socs2	5.81974	2.78884e-130	1.28092e-126	176.427	9778.9
	Coro6	5.45273	3.19832e-10	4.92399e-09	1.75043	69.7065
	Kcnj8	5.22922	1.06088e-143	7.30896e-140	35.042	1354.07
	Cdhr3	5.21766	1.13835e-09	1.57483e-08	3.74343	136.491
	Plaur	4.63394	1.80896e-30	3.15515e-28	9.05419	214.18
	Drc1	4.49426	4.49107e-37	1.28922e-34	13.2163	306.89
	Lta	4.27359	1.34918e-43	4.8922e-41	506.26	10278.7
	Tlr5	4.18053	1.17552e-09	1.62299e-08	3.91957	62.2942
	Cish	3.93622	9.40799e-49	4.05102e-46	758.9	11037.6
	Fcmr	3.56268	1.88216e-15	6.6328e-14	9.62646	117.089
	Gad2	3.4016	8.27924e-09	9.74207e-08	6.88969	73.5264
	Nek6	3.37943	2.34767e-56	1.79714e-53	109.023	1133.51
	Lrrc32	3.19542	1.20484e-18	6.7486e-17	98.0382	851.355
	She	3.06633	1.0519e-24	1.14127e-22	18.8476	158.762
	Sfrp2	3.05689	7.19767e-13	1.69823e-11	8.50961	68.3673
	Emp1	3.00272	2.18617e-17	1.03162e-15	107.515	885.199
	Treml2	2.96172	1.79359e-33	4.18879e-31	332.251	2575.72
	Il2ra	2.96169	3.82506e-49	1.75685e-46	6937.55	54322.1
	Fbxo17	2.90474	7.97715e-68	1.09917e-64	103.198	766.047
	Tgm2	2.89596	7.60287e-05	0.00037697	478.433	3012.74
	Kcnk5	2.86861	7.58231e-116	2.08953e-112	241.894	1796.61
	Socs1	2.84667	1.11435e-33	2.6938e-31	499.017	3479.6
	Hbegf	2.8334	3.56736e-40	1.19889e-37	55.7412	400.423
	Coro2a	2.81287	3.78589e-70	5.79619e-67	675.081	4846.95
	Alox15	2.7816	0.000311606	0.00131545	4.68996	35.2847
	Hemk1	2.69783	9.34662e-31	1.67256e-28	518.808	3343.58
	Atf3	2.66474	2.09847e-09	2.74335e-08	148.305	733.761
	Lhx6	2.4729	0.00622232	0.0180576	3.40326	18.7116
	Sorcs2	2.46387	6.96431e-07	5.51184e-06	11.9655	63.5469
	Pim1	2.45766	1.70312e-15	6.07962e-14	960.95	5139.79
	Rragd	2.43456	1.4229e-52	7.54081e-50	215.394	1177.52
	Eps8	2.42744	8.57989e-08	8.17017e-07	13.2972	68.0133
	Gprin3	2.40966	4.14535e-56	2.85594e-53	89.2093	472.549
	Rhoq	2.40543	2.98176e-21	2.24512e-19	107.873	573.293
	Ifit3	2.30402	3.27438e-12	7.00586e-11	19.5539	95.7799
	Socs3	2.29285	7.64827e-07	5.99699e-06	201.946	890.842
	Acsl6	2.24232	8.42675e-10	1.19334e-08	155.824	763.584
	Scd1	2.11617	0.000725763	0.0027648	153.057	661.88
	Rras2	2.10049	1.76015e-58	1.51582e-55	761.985	3279.45
	Gbp11	2.07277	8.7028e-06	5.37037e-05	14.3575	56.8667
	Gpr83	2.06097	3.17038e-31	5.90333e-29	116.37	496.57
	F2rl2	2.05217	0.000429894	0.00175252	13.6899	46.5815
	Lif	2.0414	9.82945e-59	9.02933e-56	998.138	4057.71
	Muc1	2.03188	0.00302842	0.00975425	9.01149	37.6455
	Fam19a3	1.98052	4.18999e-05	0.00022019	14.5839	51.7705
	Col15a1	1.97843	0.00104027	0.00378603	12.5673	40.9599
	Osm	1.95041	2.91975e-35	7.45024e-33	263.315	1021.9
	Fam71b	1.90255	5.69792e-09	6.87492e-08	211.568	789.232
	Notch2	1.85761	4.75724e-39	1.45667e-36	3263.12	11777.3
	Cnksr3	1.8565	5.10776e-83	1.00543e-79	308.171	1120.53
	Ccl3	1.84551	3.54656e-07	2.97251e-06	459.967	1492.88
	Gcnt4	1.84123	8.56603e-05	0.000418551	19.9207	65.6812
	Cradd	1.7941	1.64037e-42	5.79556e-40	267.216	922.871
	Ikzf4	1.76984	2.30879e-34	5.68086e-32	414.656	1386.45
	Xbp1	1.75168	9.30824e-49	4.05102e-46	2232.69	7600.75
	Ccr4	1.74217	1.28938e-32	2.82005e-30	1234.49	4016.77
	Ift57	1.73744	3.37247e-49	1.60239e-46	413.19	1371.76
	Fam20a	1.72808	0.000149112	0.000684127	85.4843	289.285
	Pros1	1.71986	1.2799e-51	6.2985e-49	375.385	1219.33
	Il12rb2	1.7156	3.98922e-05	0.000210603	277.866	843.555
	Gadd45g	1.70554	2.714e-06	1.87732e-05	384.851	1234.71
	Lilr4b	1.63597	2.3563e-06	1.65481e-05	24.9109	71.9019
	Map6	1.62721	1.60664e-27	2.14931e-25	203.07	625.3
	Tmprss6	1.62493	0.00153822	0.00536858	8.63549	26.8208
	Myof	1.6131	0.0193803	0.0476944	12.729	30.3171
	Lrp8	1.60704	7.71544e-17	3.36648e-15	305.907	962.563
	Ifitm3	1.58539	2.03262e-05	0.000115101	168.857	472.635
	Mfsd2a	1.55518	6.43472e-15	2.09608e-13	189.159	560.658
	Rbpj	1.55105	1.55938e-36	4.29735e-34	1100.67	3233.92
	Irf8	1.54252	0.000118186	0.0005577	2671.85	6479.18
	Adpgk	1.51996	2.14219e-25	2.50147e-23	979.2	2847.95
	Mov10	1.47858	1.36286e-38	4.08235e-36	1014.64	2818.87
	Gata1	1.46306	1.28473e-07	1.18252e-06	38.7838	106.777
	Csrnp1	1.46302	6.923e-45	2.64978e-42	1345.2	3661.08
	Il4ra	1.45492	1.70484e-11	3.29006e-10	3193.98	8806.84
	Neb	1.44029	1.29681e-13	3.40358e-12	147.835	375.13
	Ccdc102a	1.37601	3.03455e-06	2.07098e-05	36.6481	95.3074
	Il10ra	1.33745	1.03857e-09	1.4455e-08	228.612	560.54
	Rnf19b	1.33325	1.29872e-26	1.67243e-24	2019.05	5048.64
	Sema4a	1.32428	1.59899e-18	8.81298e-17	323.145	777.914
	Ptpn5	1.32375	5.38841e-07	4.36233e-06	118.497	287.686
	Mllt6	1.28969	4.01426e-48	1.67613e-45	4672.67	11148.4
	Myc	1.2828	7.86397e-21	5.61439e-19	3360.02	8034.01
	Lipe	1.28109	6.97329e-21	5.03063e-19	215.495	524.991
	Gbp2b	1.27205	0.000797717	0.00299993	17.0048	40.8608
	Tgfbr3	1.26806	5.3304e-21	3.90678e-19	269.35	644.491
	Lfng	1.2654	5.4583e-62	5.78538e-59	2056.29	4893.32
	Slco3a1	1.24239	1.35022e-23	1.29199e-21	883.47	2086.64
	Mgll	1.23526	0.00432943	0.0132303	27.2255	64.288
	Egfr	1.22691	4.4782e-08	4.51391e-07	73.778	169.152
	Car12	1.21881	9.12797e-14	2.44697e-12	240.997	566.066
	Ecm1	1.20983	1.52096e-17	7.33913e-16	811.532	1844.45
	Phc3	1.20712	8.56866e-29	1.34168e-26	3001.33	6917.8
	Trib1	1.20512	8.61805e-30	1.4307e-27	889.218	2045.73
	Ccl4	1.1944	3.75263e-06	2.5052e-05	569.675	1203.2
	Tnfrsf13b	1.19032	5.40904e-25	6.1596e-23	318.266	719.197
	Bcl2	1.18829	1.15628e-31	2.24399e-29	4966.26	11305.9
	Celsr1	1.16027	6.75125e-21	4.89607e-19	1218.54	2684.72
	Eef2k	1.14504	5.3516e-14	1.50183e-12	306.451	678.21
	Naf1	1.13349	6.81501e-17	3.00013e-15	723.09	1582.56
	Specc1	1.12767	1.17454e-06	8.85337e-06	82.3146	180.639
	Zdhhc14	1.11481	0.000125076	0.000586	43.3853	94.4366
	Gpr146	1.11272	6.92817e-10	9.92469e-09	501.373	1058.32
	Cndp2	1.1116	3.52533e-23	3.23836e-21	2856.56	6200.06
	Zfp608	1.10661	7.0944e-19	4.12463e-17	765.506	1663.96
	Klf6	1.10392	9.80908e-23	8.39499e-21	3262.94	6874.12
	Gbp5	1.09795	7.20365e-19	4.17055e-17	2159.28	4515.78
	Fut7	1.08829	1.42298e-14	4.36685e-13	300.319	627.875
	Vim	1.08809	2.86681e-19	1.71747e-17	21727.3	46231.8
	Sh3bp1	1.08539	3.29981e-39	1.03337e-36	2247.14	4738.13
	Trp53i11	1.08068	1.57378e-17	7.55577e-16	654.771	1387.61
	Hk2	1.078	0.000262308	0.00113344	2570.55	5217.55
	Thy1	1.07332	1.59887e-19	9.92382e-18	4891.83	10257
	Noc4l	1.04682	6.90921e-26	8.35105e-24	2092.95	4364.82
	Txnrd1	1.04645	2.37891e-24	2.46458e-22	3229.2	6708.3
	Ascl4	1.04477	0.00247529	0.00814789	28.7692	60.478
	Ptprj	1.04373	7.87761e-19	4.52274e-17	442.068	917.735
	Traf4	1.03938	2.14791e-28	3.32539e-26	1527.88	3121.65
	Nfil3	1.03509	1.96251e-11	3.76622e-10	571.856	1172.99
	Larp1	1.0306	4.43153e-28	6.29506e-26	9665.49	19370.3
	Gli1	1.02281	0.0151009	0.0385324	19.5325	39.2704
	Stk39	1.00833	1.34593e-16	5.586e-15	4465.83	9016.73
	Tulp3	1.00426	9.83582e-15	3.10132e-13	289.503	580.734
	H19	7.86637	4.1698e-12	8.77186e-11	2.29502	480.916
	Akr1c18	6.07276	3.04196e-66	3.81046e-63	9.31059	614.241
	Tead1	5.85968	1.58148e-53	9.07966e-51	19.1289	1092.29
	Stxbp6	5.78011	2.07749e-34	5.20469e-32	4.79909	256.555
	Myh11	5.57874	2.05117e-32	4.28228e-30	6.59979	319.355
	Npsr1	5.40979	1.79133e-10	2.88687e-09	1.83129	76.122
	Stat5b	5.25919	1.23361e-54	7.72629e-52	200.035	7278.25
	Abi3bp	5.08202	3.71917e-40	1.22015e-37	13.3163	439.483
	Pkib	4.96307	3.4243e-33	7.73498e-31	6.67832	203.769
	Gap43	4.92362	6.38405e-11	1.1149e-09	2.45673	77.45
	Nrp2	4.65093	8.83761e-10	1.2464e-08	13.6962	385.276
	Muc13	4.50839	3.76243e-32	7.73768e-30	44.0424	1074.67
	Nppc	4.45288	2.26869e-54	1.35914e-51	27.5282	570.821
	Il3	4.45111	1.85454e-07	1.65182e-06	9.04208	200.223
	Batf3	4.3745	1.00382e-09	1.39854e-08	22.2995	359.868
	Sntg2	4.33817	7.82678e-12	1.60245e-10	2.74431	53.4976
	Lama5	4.26122	1.17813e-14	3.68105e-13	52.1607	993.118
	Trim71	3.92892	0.0007593	0.00287428	1.42934	21.1162
	Enah	3.85909	7.74492e-17	3.36648e-15	13.3301	187.619
	Ifit1bl1	3.70834	2.76593e-53	1.52447e-50	24.6307	330.802
	B3galnt1	3.63682	5.86273e-15	1.92799e-13	9.15644	106.892
	Mab21l3	3.63219	3.24867e-12	6.96166e-11	5.76006	71.1736
	Trp73	3.60418	0.000147415	0.000678209	1.83129	21.482
	Stra6	3.57698	5.04275e-07	4.11391e-06	6.59687	75.137
	Phldb2	3.55422	3.9238e-17	1.77849e-15	8.47842	95.9943
	Pde1a	3.42505	3.50389e-21	2.59891e-19	32.1442	382.582
	Slc13a3	3.37515	1.68038e-05	9.68382e-05	3.56497	38.4953
	Chl1	3.30093	1.64389e-39	5.2677e-37	53.3316	546.716
	Fsd1l	3.19883	1.07319e-55	7.04168e-53	189.149	1777.06
	Cysltr1	3.1918	1.87363e-10	2.99846e-09	8.29764	76.0608
	Stbd1	3.15159	1.67285e-15	5.98705e-14	10.5615	94.5562
	C1qtnf1	3.12012	0.00010084	0.000485492	2.43997	21.0329
	Ifit3b	3.11277	3.68238e-06	2.46378e-05	3.91957	34.0206
	Adora2b	3.05549	1.4122e-23	1.34198e-21	33.8646	273.853
	Akr1c12	3.0338	9.66187e-63	1.10942e-59	84.1354	686.604
	Ttc21a	2.96236	2.04265e-06	1.45456e-05	4.2857	32.6802
	Lpar3	2.95702	5.62689e-18	2.88226e-16	36.4552	286.847
	Fam198a	2.93634	2.23085e-10	3.55774e-09	10.6874	83.2771
	F3	2.91373	1.07723e-08	1.24107e-07	6.85387	53.6553
	Csf2	2.90677	1.23405e-21	9.66131e-20	55.6045	387.706
	Atp8b4	2.76392	3.38239e-46	1.37077e-43	195.22	1425.97
	Itih5	2.6123	6.61371e-238	9.11303e-234	1245.58	7596.98
	Prkar1b	2.60409	1.38567e-08	1.55863e-07	21.5827	128.204
	Efna5	2.59786	0.00309961	0.00994632	3.98367	22.8715
	Egln3	2.58605	0.000482249	0.00193391	904.307	4703.28
	Hhex	2.58416	3.79588e-08	3.89452e-07	13.7308	88.0706
	Hspb1	2.57268	0.00760436	0.0213576	5.45572	32.6738
	Crabp2	2.53461	1.29537e-12	2.95511e-11	119.581	697.953
	Rbp1	2.50713	8.91847e-05	0.000434539	6.59455	37.149
	Rs1	2.49355	0.00653109	0.0188032	2.93953	15.3875
	Apba1	2.49031	0.00236503	0.00786195	3.95016	19.9142
	Lrp1	2.47932	2.01795e-11	3.86185e-10	21.6057	122.26
	Mapk13	2.43948	0.000281379	0.00120445	4.64262	23.477
	Scn9a	2.37505	0.00226735	0.00757745	4.86843	29.2473
	Fam124a	2.37304	1.51193e-08	1.68225e-07	11.1754	56.6271
	Pdzk1ip1	2.3707	1.75145e-32	3.77083e-30	202.254	995.107
	Igf1	2.36912	0.00244642	0.00807212	8.74297	32.4653
	St5	2.36656	7.16073e-09	8.51318e-08	26.0463	132.213
	Nrcam	2.3421	7.21993e-07	5.69453e-06	10.26	49.6709
	Nupr1	2.28595	2.85671e-06	1.96224e-05	28.5095	105.315
	Ucp3	2.27358	0.00510842	0.0152555	3.35591	14.2007
	Me1	2.27282	0.00783138	0.0219015	4.00043	14.8742
	Fgd6	2.26618	1.37819e-25	1.63708e-23	77.9487	372.407
	Stc1	2.26295	0.00147043	0.00515418	11.8251	49.6423
	Car2	2.23121	1.38919e-19	8.66135e-18	93.9298	419.243
	Plau	2.22967	3.46389e-06	2.32824e-05	14.3101	64.9265
	Mycl	2.22843	0.000495707	0.00197752	5.42453	29.1503
	Akr1c13	2.21537	1.1793e-57	9.55854e-55	335.074	1553.81
	Sema6d	2.19977	1.78386e-07	1.60129e-06	42.5377	155.595
	Pcolce2	2.16002	0.00379945	0.0118418	7.18252	29.1376
	Notch3	2.14664	3.08626e-06	2.10211e-05	18.2563	63.81
	Myadm	2.13605	1.63054e-06	1.18373e-05	13.5575	59.8627
	Ret	2.13438	2.10096e-05	0.000118498	7.93152	34.5852
	Sorcs1	2.13376	2.31464e-05	0.000129438	8.88097	33.9036
	Slc9a2	2.13148	1.71477e-05	9.85723e-05	11.0853	44.8654
	St6galnac1	2.1258	7.89721e-06	4.93048e-05	7.70279	34.7893
	Gstt4	2.10735	0.000136324	0.000631821	6.98498	28.4921
	Lhfp	2.09733	0.00217303	0.00730475	4.8326	20.3083
	Cask	2.08315	1.13283e-36	3.18556e-34	174.877	752.979
	Grp	2.07412	0.00143182	0.00503677	6.61131	29.6708
	D8Ertd82e	2.06314	2.44665e-24	2.51585e-22	80.8945	344.586
	Pigr	2.06208	5.27432e-14	1.48316e-12	33.713	133.922
	Rpph1	2.06088	1.79375e-05	0.000102764	72.7289	276.665
	Myl9	2.03417	0.00776334	0.0217377	5.44884	19.6589
	Ednrb	2.02466	0.0200337	0.0490484	3.27738	11.624
	Dgkk	1.99581	4.68974e-11	8.34882e-10	55.0908	218.324
	Cpe	1.95971	2.76386e-05	0.000151726	13.5686	46.784
	Nid2	1.95884	0.000302962	0.00128328	8.79952	34.1264
	Ltbp4	1.9554	1.10028e-08	1.26551e-07	26.4321	101.691
	Foxp3	1.94788	3.06953e-06	2.09278e-05	194.487	659.396
	Aard	1.94294	1.45255e-13	3.77636e-12	56.1784	216.086
	C1s1	1.94196	3.13333e-07	2.65687e-06	63.2419	251.46
	Igfbp4	1.92075	3.14839e-15	1.0738e-13	1064.95	3885.05
	Cd80	1.89575	2.26109e-28	3.46172e-26	525.948	1888
	Jag1	1.89112	0.00495356	0.0148575	6.06904	22.3437
	Crispld2	1.88742	5.67822e-05	0.000289243	16.2749	58.5098
	BC035044	1.88147	1.06627e-07	9.9811e-07	21.1962	78.01
	Sema6a	1.86379	0.000334996	0.00140216	19.6163	61.5478
	Mcf2l	1.85536	0.00188991	0.0064634	11.5156	39.7357
	Tgm1	1.8388	0.000680983	0.00261009	22.475	72.133
	Rai14	1.82716	2.06501e-22	1.74563e-20	221.445	785.701
	Cyp1b1	1.82479	0.00146097	0.00512364	11.5294	37.8442
	Spon1	1.80478	0.00262779	0.00859036	12.0792	39.5395
	Myrf	1.80437	0.00911947	0.0248678	4.14306	13.1638
	Sema7a	1.79194	3.00528e-05	0.000162966	139.392	414.247
	Ell2	1.79044	1.24752e-51	6.2985e-49	1154.77	3988.77
	Adcy4	1.78629	0.00844383	0.0232881	6.61886	20.5981
	Cacna1c	1.78499	7.30968e-05	0.000363086	13.713	46.8832
	Mocos	1.78138	2.09564e-07	1.8451e-06	27.5715	92.7254
	Ankrd34b	1.77451	0.000232132	0.00101606	10.6874	37.5359
	Il1a	1.73276	0.00415838	0.0127755	16.2315	54.0586
	Inhba	1.72585	4.01915e-05	0.000212102	21.0496	68.2788
	Tle1	1.71846	1.29112e-11	2.52416e-10	56.6595	187.521
	Arhgdig	1.70992	2.40765e-06	1.6883e-05	43.7209	137.669
	BC018473	1.69709	1.88629e-08	2.06772e-07	48.5296	150.385
	Fam46a	1.68423	3.72864e-60	3.66978e-57	1997.69	6326.62
	Sphk1	1.67721	0.00490297	0.0147217	7.54632	23.4639
	Pld4	1.67181	0.00961505	0.0260491	5.75086	15.8272
	Adm	1.66532	0.000890663	0.00329993	15.6303	44.8767
	Deptor	1.66441	0.000572122	0.00224064	12.3373	39.5298
	Aoc3	1.65669	0.00309525	0.00993697	8.94215	26.3371
	B3gnt5	1.65569	2.93307e-14	8.65413e-13	147.702	459.579
	Etv1	1.6459	0.0118215	0.0311394	11.2395	34.2952
	Kcnj14	1.62997	0.00876151	0.0240584	4.84935	14.2737
	Armcx4	1.62499	8.72559e-15	2.77667e-13	388.479	1237.78
	Actr3b	1.62209	9.06195e-12	1.82284e-10	72.8715	219.284
	Plek2	1.60586	0.000182446	0.000819668	16.8119	50.2648
	Pcx	1.60025	1.91039e-08	2.0875e-07	713.877	2278.37
	Iqsec2	1.59155	8.29171e-16	3.13018e-14	104.535	309.339
	Plekhg4	1.57884	5.7358e-05	0.000291852	20.3081	59.8093
	Gpx3	1.54785	7.04038e-05	0.000351866	26.3055	78.816
	Gja1	1.54217	2.64445e-10	4.14538e-09	54.8647	147.373
	Lilrb4a	1.53112	4.47119e-16	1.72573e-14	79.2408	218.235
	Snord99	1.52666	0.0131647	0.0342387	7.82868	23.7276
	Map1a	1.52547	1.12694e-06	8.52723e-06	37.5374	111.937
	Tns2	1.52447	5.00699e-05	0.000258588	41.2667	110.764
	Gab2	1.49046	3.54993e-13	8.65743e-12	114.493	325.268
	Hist1h4f	1.47815	0.0118161	0.0311368	8.07124	22.6368
	Thbs1	1.46929	4.24658e-05	0.000222739	233.815	657.705
	Lrrc66	1.4636	0.00627802	0.0181859	11.8764	35.4275
	Loxl4	1.45353	0.00718356	0.0203605	13.4612	35.0673
	Dagla	1.44631	0.00124658	0.00445336	21	55.1838
	B9d1	1.44373	3.7979e-10	5.78246e-09	79.4402	216.52
	Bmp2	1.41953	4.21484e-20	2.83299e-18	324.245	874.755
	Snord83b	1.40751	0.00582156	0.0170453	10.9611	30.6918
	Gldc	1.40454	0.0046978	0.0142016	15.2428	38.2533
	Nhsl2	1.38763	0.00246363	0.00811531	16.7153	43.38
	Cd55	1.37758	1.75754e-20	1.21694e-18	169.8	439.894
	Hist1h3f	1.37419	0.00399055	0.0123259	11.5698	30.3673
	Fosl1	1.35359	0.0106993	0.0285987	9.20147	22.6153
	Gpr160	1.34818	1.12148e-07	1.04341e-06	52.1913	130.845
	Nr4a3	1.33861	2.59194e-10	4.07699e-09	6196.92	14126.9
	Uaca	1.33752	0.000351225	0.00146342	21.4158	52.6784
	Ccdc184	1.33693	0.00017188	0.000777777	105.645	222.347
	Krt17	1.33614	9.7103e-10	1.35974e-08	219.03	520.602
	Micall2	1.32602	0.00157468	0.00548194	16.4099	39.9367
	Popdc2	1.32507	0.00406518	0.0125199	14.6046	37.8224
	Sirpa	1.32285	0.00532722	0.0158198	13.546	33.5849
	Ccl1	1.32092	0.00545091	0.0161335	30.8673	80.3262
	Emilin2	1.32002	0.00700105	0.0199395	24.092	57.1237
	Tnf	1.31719	9.92823e-17	4.19635e-15	425.59	1046.27
	Gstt1	1.30516	2.07152e-06	1.47359e-05	48.5968	121.67
	Dlg2	1.29784	2.29378e-12	5.07319e-11	93.6246	227.468
	Car5b	1.29141	0.000292735	0.00124532	47.038	120.058
	Amph	1.28757	0.0177105	0.0441369	11.2845	27.713
	Nqo1	1.28301	0.000258597	0.0011191	30.3875	72.7296
	Fabp5	1.27981	1.08113e-20	7.63943e-19	1451.78	3495.74
	Dgkh	1.26963	8.88021e-11	1.51624e-09	244.757	603.184
	Sgk1	1.26357	2.4914e-08	2.66323e-07	110.751	267.444
	Gfra1	1.26168	0.00646045	0.0186309	14.0508	31.3181
	Tmem109	1.25914	1.03556e-35	2.79785e-33	1847.47	4455.68
	Cdkn1a	1.24667	3.37348e-06	2.27524e-05	3267.96	6552.84
	Grifin	1.24369	0.0127527	0.0332992	11.4607	27.3871
	Tspan4	1.23928	1.28081e-09	1.75605e-08	85.5179	201.221
	Rasip1	1.23753	0.00477867	0.0144145	13.0211	30.0616
	Timp1	1.23681	0.00956886	0.0259495	14.6907	35.8545
	Srm	1.23377	1.01448e-19	6.50167e-18	2304.4	5489.2
	Ankrd13b	1.22795	1.07032e-30	1.89077e-28	802.843	1855.81
	Snora61	1.22414	0.00703046	0.0199985	12.7756	30.3466
	Cad	1.22329	3.5773e-28	5.18859e-26	5180.59	12187.1
	Pwwp2b	1.21771	5.21593e-05	0.000268574	45.5915	102.03
	Cacnb2	1.21071	0.0163587	0.0413288	12.0769	26.841
	Plk2	1.20681	5.54208e-18	2.84941e-16	723.164	1645.84
	Slc7a5	1.20498	6.58864e-18	3.32546e-16	2813.54	6467.45
	Map3k6	1.19023	0.0193302	0.0475966	10.6926	24.6501
	Hist1h1a	1.18483	0.00246059	0.00810852	16.7604	36.8744
	Hist1h2bm	1.18442	0.000356463	0.00148256	23.3174	52.2725
	Tns1	1.18362	3.73368e-12	7.90268e-11	750.756	1737.99
	Itgb5	1.18089	2.24283e-09	2.91272e-08	92.6344	206.049
	Snord52	1.17314	0.0155313	0.0395064	17.6891	39.871
	Mest	1.16976	0.000487337	0.00195091	27.0036	60.5354
	Fbn1	1.16781	0.0113997	0.0302244	20.0777	42.2365
	Sh2d1a	1.16724	2.87434e-45	1.13159e-42	734.001	1657.02
	Ifrd2	1.15983	1.06959e-29	1.7545e-27	1174.03	2644.96
	Hist1h2bh	1.15609	0.0101895	0.027374	15.6251	33.9717
	Fes	1.15583	0.00370204	0.0115906	30.2546	62.0992
	Dyrk3	1.15515	1.04344e-12	2.41639e-11	153.699	338.028
	Ttll10	1.15084	0.00188951	0.0064634	25.2597	55.6046
	Fam20c	1.13743	7.42466e-05	0.000368665	38.6891	84.2407
	Ttc26	1.13599	0.0038254	0.0119092	21.7201	46.8336
	Zglp1	1.13592	0.0066922	0.0191828	15.9502	35.0536
	Pim3	1.12913	5.31253e-15	1.75965e-13	963.937	2114.29
	Plekhh1	1.12093	9.12414e-06	5.60007e-05	56.5964	123.577
	Hist1h1e	1.11796	0.00138404	0.00488366	27.4132	62.6265
	Pcsk4	1.10649	2.12396e-07	1.86884e-06	108.166	233.259
	Spire1	1.10545	2.13765e-08	2.3138e-07	124.358	267.069
	Slc5a11	1.10389	0.015512	0.0394646	16.9568	35.6998
	Rnf225	1.10271	0.00354911	0.0111855	24.4789	53.8825
	Wdr31	1.09488	0.0119998	0.0315303	22.5049	48.7505
	Cyth4	1.09372	1.35705e-17	6.60734e-16	1826.52	3818.78
	Hpdl	1.09251	0.00011926	0.000562192	35.6593	73.7137
	Fam132a	1.09003	1.90779e-14	5.75219e-13	800.255	1699.34
	Malt1	1.08292	1.88617e-29	3.05759e-27	5900.05	12470.7
	Arhgef40	1.08228	4.83355e-06	3.15672e-05	68.9471	146.158
	Cth	1.08101	3.39087e-06	2.28585e-05	261.246	546.526
	Extl1	1.06731	0.00103574	0.00377252	44.3654	93.0713
	Adam8	1.0568	9.02691e-06	5.5478e-05	92.1971	183.787
	Hist1h3h	1.05679	0.00648255	0.018679	23.6257	48.1061
	Elovl6	1.05661	3.38045e-14	9.82684e-13	945.807	1935.55
	Ebf1	1.0519	4.28023e-05	0.000224163	47.79	98.9268
	Hist1h2ak	1.05073	0.00216822	0.00729393	26.3627	54.3873
	Wnk2	1.04303	0.004802	0.0144785	20.7794	41.1098
	Rexo2	1.03721	5.32649e-26	6.55301e-24	3389.49	6983.87
	Tmcc1	1.03554	2.68507e-18	1.45088e-16	709.827	1450.09
	Ppm1j	1.03544	1.32087e-05	7.81129e-05	179.113	357.168
	Phgdh	1.02356	4.73104e-32	9.58661e-30	6090.7	12484.1
	Camsap2	1.02297	3.35936e-22	2.80537e-20	910.045	1853.25
	Serpinb5	1.02214	0.000511514	0.00203117	55.5065	114.192
	Wnt10b	1.02182	0.00327836	0.0104373	58.5397	115.588
	Cebpb	1.02098	9.12777e-05	0.000444265	109.409	216.577
	Avpr1a	1.01946	4.4379e-07	3.65073e-06	483.04	942.695
	Asph	1.01694	0.0127972	0.033409	40.5839	81.2362
	C1s2	1.01573	0.00728682	0.0206213	40.1976	78.1744
	St6galnac2	1.01157	3.70965e-05	0.000197432	100.853	198.78
	Tex2	1.01144	4.74021e-44	1.76528e-41	836.42	1685.12
	Piezo1	1.01107	3.15159e-24	3.19307e-22	1965.57	3832.24
	Irs2	1.00619	6.97575e-08	6.72631e-07	204.244	413.176

## Sheet: S5KO_Con vs Y665F
	Gene	log2FoldChange	pvalue	padj	mean_Con	mean_Y665F
STAT5 enhancers	Nav1	5.94834	7.17513e-29	1.5693e-26	10.9236	714.247
	Shroom3	5.80534	3.4815e-15	1.49444e-13	3.76018	219.272
	Socs2	5.61998	1.32037e-121	6.06446e-118	176.427	8654.31
	Sema3b	5.45278	3.23884e-08	3.98109e-07	1.02739	45.9823
	Cdhr3	5.27901	7.28787e-10	1.25682e-08	3.74343	145.998
	Kcnj8	5.04632	1.0203e-133	7.02933e-130	35.042	1256.65
	Coro6	4.73224	5.56583e-08	6.51032e-07	1.75043	52.3945
	Tlr5	4.37573	1.82302e-10	3.59121e-09	3.91957	67.7113
	Drc1	4.29074	7.9775e-34	2.33877e-31	13.2163	283.097
	Lta	4.08424	5.70239e-40	2.24495e-37	506.26	9314.56
	Cish	3.84583	1.27349e-46	6.26691e-44	758.9	10409.6
	Plaur	3.69784	1.27853e-19	1.03023e-17	9.05419	119.713
	Fcmr	3.46694	1.08705e-14	4.41842e-13	9.62646	114.97
	Nek6	3.2583	1.80942e-52	1.29939e-49	109.023	1046.02
	Lrrc32	3.06226	3.08479e-17	1.81647e-15	98.0382	777.818
	Emp1	3.0227	1.32199e-17	8.20528e-16	107.515	930.434
	She	2.99214	1.51154e-23	1.94649e-21	18.8476	153.214
	Treml2	2.93859	5.53904e-33	1.52645e-30	332.251	2533.35
	Tgm2	2.93093	6.21353e-05	0.000351751	478.433	2732.38
	Sfrp2	2.89663	1.24218e-11	3.04013e-10	8.50961	62.6718
	Hbegf	2.82356	6.38712e-40	2.44467e-37	55.7412	410.832
	Il2ra	2.80712	2.48395e-44	1.10408e-41	6937.55	49052.2
	Fbxo17	2.79957	4.70303e-63	4.98485e-60	103.198	727.293
	Alox15	2.74254	0.000383949	0.00176171	4.68996	37.6675
	Coro2a	2.74191	9.52359e-67	1.31226e-63	675.081	4660.44
	Kcnk5	2.68034	3.77499e-101	1.04031e-97	241.894	1588.67
	Socs1	2.66269	1.15549e-29	2.65358e-27	499.017	3120.5
	Hemk1	2.51215	7.02971e-27	1.25795e-24	518.808	2975.27
	Cox4i2	2.47873	0.00495762	0.015968	3.27738	17.118
	Atf3	2.45388	3.53061e-08	4.30757e-07	148.305	633.641
	Gad2	2.43786	4.66185e-05	0.000271495	6.88969	40.3355
	F2rl2	2.39955	3.55982e-05	0.000216083	13.6899	60.3685
	Rragd	2.39184	8.21353e-51	5.14428e-48	215.394	1149.19
	Rhoq	2.36575	1.32869e-20	1.22054e-18	107.873	573.907
	Gprin3	2.35674	1.12496e-53	9.11817e-51	89.2093	461.558
	Acsl6	2.31076	2.50944e-10	4.7759e-09	155.824	819.837
	Eps8	2.28602	4.95409e-07	4.6755e-06	13.2972	62.5381
	Pim1	2.19365	1.20103e-12	3.56661e-11	960.95	4361.21
	Sorcs2	2.11938	2.21526e-05	0.000141446	11.9655	51.8734
	Socs3	2.08878	6.71834e-06	4.85178e-05	201.946	733.325
	Ccl3	2.03691	1.89443e-08	2.42822e-07	459.967	1731
	Gcnt4	2.01533	1.62235e-05	0.000106551	19.9207	72.8519
	Rras2	1.97859	4.69237e-52	3.07886e-49	761.985	3038.8
	Lif	1.95336	6.63507e-54	5.71404e-51	998.138	3801.5
	Col15a1	1.92968	0.00140063	0.00537434	12.5673	39.8873
	Gpr83	1.91489	4.59178e-27	8.55002e-25	116.37	452.507
	Ifit3	1.91129	1.10485e-08	1.49105e-07	19.5539	72.4591
	Osm	1.90358	1.16491e-33	3.34401e-31	263.315	996.195
	Muc1	1.87343	0.00641747	0.0197822	9.01149	39.7846
	Cnksr3	1.86384	8.69569e-84	1.99697e-80	308.171	1137.54
	Gbp11	1.84666	8.10172e-05	0.000448148	14.3575	48.227
	Tmprss6	1.83957	0.000304696	0.00143916	8.63549	31.2857
	Fam20a	1.81357	6.87629e-05	0.000385626	85.4843	343.201
	Fam71b	1.80982	3.01544e-08	3.73313e-07	211.568	737.188
	Fam19a3	1.78077	0.000248865	0.00120997	14.5839	45.3981
	Myof	1.72844	0.0121657	0.0342243	12.729	29.4369
	Irf8	1.68133	2.70944e-05	0.0001687	2671.85	7085.29
	Scd1	1.6812	0.00727426	0.0220581	153.057	506.905
	Xbp1	1.67768	7.14044e-45	3.27961e-42	2232.69	7289.79
	P2ry2	1.63855	0.00622759	0.0192831	8.88037	26.5919
	Ift57	1.62131	5.42243e-43	2.19752e-40	413.19	1267.38
	Cradd	1.61991	7.73912e-35	2.47994e-32	267.216	829.637
	Pros1	1.61789	9.94804e-46	4.72669e-43	375.385	1142.36
	Gadd45g	1.60084	1.06805e-05	7.36203e-05	384.851	1150.04
	Ccr4	1.59347	1.4978e-27	2.86642e-25	1234.49	3673.76
	Notch2	1.56749	2.84229e-28	5.67594e-26	3263.12	9773.07
	Ikzf4	1.51838	1.31729e-25	2.18687e-23	414.656	1183.05
	Lilr4b	1.50949	1.46713e-05	9.74711e-05	24.9109	61.1262
	Map6	1.48925	3.06061e-23	3.83384e-21	203.07	574.663
	Rbpj	1.45419	2.67765e-32	6.83246e-30	1100.67	3025.9
	Lrp8	1.44512	7.01182e-14	2.53585e-12	305.907	888.102
	Gata1	1.43197	2.39024e-07	2.47632e-06	38.7838	103.081
	Adpgk	1.4201	2.29259e-22	2.65458e-20	979.2	2697.69
	Ifitm3	1.40846	0.000155857	0.000801927	168.857	431.464
	Ccl4	1.4073	4.97863e-08	5.90367e-07	569.675	1399.02
	Mfsd2a	1.39388	3.04135e-12	8.36461e-11	189.159	505.578
	Il4ra	1.38474	1.50407e-10	3.04326e-09	3193.98	8408.03
	Csrnp1	1.33428	1.43899e-37	5.35888e-35	1345.2	3375.69
	Cdh15	1.31415	0.00610907	0.0190618	9.77432	24.5116
	Hist1h2bj	1.25884	4.79376e-08	5.69916e-07	75.643	179.051
	Il12rb2	1.25508	0.00268772	0.00942584	277.866	628.686
	Neb	1.23426	2.65649e-10	5.00052e-09	147.835	326.359
	Mov10	1.21218	2.16421e-26	3.68157e-24	1014.64	2361.56
	Lipe	1.20422	1.37641e-18	9.98184e-17	215.495	498.246
	Lfng	1.20353	3.29141e-56	3.02349e-53	2056.29	4730.24
	Car12	1.17492	6.75535e-13	2.10117e-11	240.997	551.611
	Zfp608	1.17334	4.66115e-21	4.58757e-19	765.506	1751.67
	Tgfbr3	1.17118	4.37661e-18	2.92744e-16	269.35	604.894
	Egfr	1.1599	2.4444e-07	2.52674e-06	73.778	162.276
	Myc	1.15854	2.82858e-17	1.67996e-15	3360.02	7373.41
	Slco3a1	1.15057	1.90233e-20	1.70209e-18	883.47	1953.28
	Rnf19b	1.14204	6.1698e-20	5.18376e-18	2019.05	4413.76
	Bcl2	1.13936	3.01088e-29	6.69144e-27	4966.26	10971
	Zdhhc14	1.12981	9.95579e-05	0.000538386	43.3853	94.991
	Phc3	1.11336	9.7966e-25	1.45148e-22	3001.33	6535.83
	Il10ra	1.10158	5.31289e-07	4.9902e-06	228.612	470.588
	Specc1	1.09588	2.33837e-06	1.87546e-05	82.3146	181.973
	Mllt6	1.08997	7.9961e-35	2.50405e-32	4672.67	9863.16
	Ptpn5	1.08988	3.91699e-05	0.000233729	118.497	248.554
	Thy1	1.07903	1.01415e-19	8.21995e-18	4891.83	10484.7
	Sema4a	1.07712	1.1548e-12	3.45162e-11	323.145	669.609
	Ier3	1.07126	0.00653832	0.0201007	51.7681	91.7868
	Klf6	1.06269	3.48819e-21	3.56028e-19	3262.94	6722.97
	Tnfrsf13b	1.05187	8.97323e-20	7.35965e-18	318.266	662.951
	Disc1	1.05137	1.23295e-05	8.34421e-05	51.9942	108.242
	Txnrd1	1.04372	3.06124e-24	4.44009e-22	3229.2	6694.21
	Trib1	1.04055	1.45363e-22	1.71193e-20	889.218	1822.49
	Noc4l	1.03592	2.1205e-25	3.43746e-23	2092.95	4344.85
	Ecm1	1.02712	4.95861e-13	1.58159e-11	811.532	1690.23
	Traf4	1.01214	5.20339e-27	9.55966e-25	1527.88	3062.8
	Npas2	1.00797	7.18359e-06	5.14731e-05	115.783	224.835
	Vim	1.00795	9.32219e-17	5.13802e-15	21727.3	43875.5
	Nfil3	1.00023	8.98048e-11	1.88919e-09	571.856	1147.04
	H19	7.06857	4.81878e-10	8.58965e-09	2.29502	406.476
	Akr1c18	6.12273	2.33044e-67	3.56791e-64	9.31059	669.464
	Stxbp6	5.61659	1.47895e-32	3.91893e-30	4.79909	239.262
	Stat5b	5.61616	4.59009e-62	4.51764e-59	200.035	9342.97
	Tead1	5.60236	5.22969e-49	2.8824e-46	19.1289	960.006
	Il3	5.06331	2.92903e-09	4.48434e-08	9.04208	310.613
	Npsr1	4.9693	5.19923e-09	7.51383e-08	1.83129	54.7042
	Myh11	4.79609	3.48934e-24	4.95667e-22	6.59979	204.282
	Gap43	4.6777	5.72467e-10	1.00484e-08	2.45673	63.1335
	Muc13	4.66222	2.56109e-34	7.84205e-32	44.0424	1237.66
	Abi3bp	4.63389	1.6239e-33	4.56647e-31	13.3163	359.167
	Nppc	4.37287	1.81603e-52	1.29939e-49	27.5282	540.745
	Pkib	4.28021	8.40962e-25	1.25952e-22	6.67832	132.777
	Sntg2	4.15038	6.57925e-11	1.41925e-09	2.74431	51.9616
	Nrp2	4.03171	1.11704e-07	1.2333e-06	13.6962	262.833
	Lama5	3.87264	2.37245e-12	6.69875e-11	52.1607	830.922
	Mab21l3	3.78929	3.25822e-13	1.07148e-11	5.76006	81.6315
	Enah	3.68659	1.84105e-15	8.42783e-14	13.3301	165.607
	Batf3	3.65996	3.33017e-07	3.30594e-06	22.2995	196.327
	Ifit1bl1	3.55661	5.82746e-49	3.08833e-46	24.6307	304.318
	B3galnt1	3.50147	6.0174e-14	2.19931e-12	9.15644	98.7867
	Trim71	3.42897	0.0034674	0.0117187	1.42934	15.5746
	Ccl22	3.32673	0.00342749	0.0116093	9.04268	88.8887
	Stbd1	3.2641	1.39399e-16	7.47385e-15	10.5615	107.833
	F3	3.2345	1.70271e-10	3.38064e-09	6.85387	71.9952
	Phldb2	3.21358	3.87501e-14	1.46686e-12	8.47842	78.7097
	Adora2b	3.18309	1.63064e-25	2.67484e-23	33.8646	298.009
	Akr1c12	3.17175	1.1239e-68	1.93578e-65	84.1354	757.48
	Chl1	3.0967	6.65358e-35	2.18285e-32	53.3316	468.044
	Slc13a3	3.05866	0.00010289	0.000554446	3.56497	31.7123
	Trp73	3.03471	0.00154205	0.00584216	1.83129	15.0606
	C1qtnf1	3.00764	0.000183176	0.000922172	2.43997	19.6589
	Pde1a	3.00313	1.46569e-16	7.82781e-15	32.1442	284.416
	Stra6	2.96351	3.41072e-05	0.000207949	6.59687	50.8357
	Fsd1l	2.95503	1.00558e-47	5.13181e-45	189.149	1531.41
	Ifit3b	2.95424	1.19201e-05	8.09497e-05	3.91957	28.2004
	Lpar3	2.95205	6.17631e-18	4.03334e-16	36.4552	294.8
	Csf2	2.8872	2.31944e-21	2.40297e-19	55.6045	382.235
	Mapk13	2.76321	3.45856e-05	0.000210585	4.64262	27.7583
	Egln3	2.7194	0.000241922	0.00118124	904.307	4824.15
	Rbp1	2.69231	2.4003e-05	0.000151784	6.59455	43.2122
	Atp8b4	2.67672	1.96265e-43	8.19494e-41	195.22	1353.85
	Cysltr1	2.57768	3.48543e-07	3.4234e-06	8.29764	50.4141
	Ret	2.55703	2.58355e-07	2.65069e-06	7.93152	45.5017
	Itih5	2.53678	1.69598e-224	2.3369e-220	1245.58	7199.49
	St5	2.47607	1.34299e-09	2.20298e-08	26.0463	144.869
	Slc9a2	2.42024	9.10473e-07	8.03678e-06	11.0853	55.5197
	Crabp2	2.40974	1.53084e-11	3.68194e-10	119.581	654.419
	Rpph1	2.38836	6.46889e-07	5.94232e-06	72.7289	352.036
	Fam198a	2.37896	3.5682e-07	3.4944e-06	10.6874	61.0927
	Mycl	2.37296	0.000198652	0.000992466	5.42453	30.9208
	Akr1c13	2.347	1.1455e-64	1.31532e-61	335.074	1700.69
	St6galnac1	2.33558	7.84756e-07	7.07667e-06	7.70279	41.1454
	Stc1	2.31206	0.00116239	0.00457616	11.8251	42.3184
	Prkar1b	2.26748	8.43544e-07	7.51669e-06	21.5827	100.2
	Ttc21a	2.25639	0.000389945	0.00178447	4.2857	22.5985
	Sorcs1	2.22669	9.64072e-06	6.70229e-05	8.88097	38.0361
	Scn9a	2.22142	0.00441971	0.0144723	4.86843	26.1034
	Pigr	2.219	3.99085e-16	2.00693e-14	33.713	152.446
	Car2	2.21772	2.39446e-19	1.90712e-17	93.9298	426.289
	Fam124a	2.20955	1.53845e-07	1.65353e-06	11.1754	50.6472
	Notch3	2.20686	1.61766e-06	1.35008e-05	18.2563	63.0399
	Arhgap6	2.17933	0.000928336	0.00376776	11.0893	53.7604
	Edn1	2.16522	0.0128781	0.0359132	4.35211	19.4746
	Fgd6	2.14291	5.39938e-23	6.64269e-21	77.9487	346.79
	Prokr1	2.13571	0.00574995	0.0181011	4.49475	20.2854
	Nupr1	2.13001	1.36427e-05	9.12978e-05	28.5095	88.559
	Hhex	2.10647	8.72587e-06	6.11254e-05	13.7308	69.789
	Jag1	2.07611	0.00193535	0.00709987	6.06904	25.4787
	Tmem88	2.06926	0.0101041	0.0291874	3.26063	12.716
	Pdzk1ip1	2.06838	5.45078e-25	8.34514e-23	202.254	898.062
	Me1	2.03962	0.0177072	0.0468593	4.00043	13.7137
	Aard	2.03727	8.35164e-15	3.43514e-13	56.1784	226.581
	Ankrd34b	1.99764	2.99615e-05	0.000184551	10.6874	44.9987
	Nrcam	1.99392	2.93669e-05	0.000181374	10.26	38.8978
	Ccl1	1.97273	2.81854e-05	0.000174626	30.8673	109.966
	Adm	1.95757	8.66508e-05	0.000475303	15.6303	50.1812
	Kcnj14	1.95405	0.0014578	0.00557046	4.84935	18.2216
	Sema6d	1.9367	4.56647e-06	3.41408e-05	42.5377	146.351
	Cask	1.91313	4.1812e-31	1.04751e-28	174.877	680.528
	Cd80	1.90446	1.26371e-28	2.5989e-26	525.948	1898.95
	BC035044	1.90297	7.40564e-08	8.47528e-07	21.1962	79.945
	Myadm	1.88328	2.61123e-05	0.000163175	13.5575	54.5893
	Cyp1b1	1.87929	0.00104488	0.00417072	11.5294	36.8719
	Etv1	1.87329	0.00403027	0.0133783	11.2395	40.8896
	D8Ertd82e	1.85143	9.28173e-20	7.56763e-18	80.8945	309.014
	Sphk1	1.82859	0.00207146	0.00753701	7.54632	25.9773
	Esrp2	1.82649	0.0116981	0.0330913	7.01326	26.4278
	Sema6a	1.82508	0.000451273	0.00203114	19.6163	60.304
	Foxp3	1.82231	1.27757e-05	8.61234e-05	194.487	605.731
	Igfbp4	1.81856	8.31969e-14	2.96987e-12	1064.95	3856.81
	Rai14	1.81653	3.48749e-22	3.91798e-20	221.445	780.267
	Lrp1	1.81609	1.23803e-06	1.05693e-05	21.6057	77.0149
	Ell2	1.8044	1.88605e-52	1.29939e-49	1154.77	4031.42
	Inhba	1.76669	2.57385e-05	0.000161103	21.0496	70.8524
	Cacna1c	1.76436	8.9704e-05	0.000491073	13.713	48.9921
	Il1a	1.74804	0.0038171	0.0127594	16.2315	55.0787
	Mcf2l	1.74364	0.00358463	0.0120587	11.5156	33.0217
	Hist1h2bl	1.72527	0.00625125	0.0193477	7.36786	23.0688
	C1s1	1.71678	6.31999e-06	4.59299e-05	63.2419	216.094
	Lrrc66	1.71299	0.00128204	0.00497052	11.8764	41.771
	Spon1	1.66308	0.00571875	0.0180193	12.0792	37.2556
	Plekhg4	1.65947	2.25477e-05	0.000143636	20.3081	63.2745
	Mocos	1.65698	1.46225e-06	1.23006e-05	27.5715	85.6359
	Iqsec2	1.65564	5.08412e-17	2.93113e-15	104.535	333.344
	Hspa1a	1.64727	0.00920329	0.0270273	10.2318	28.3757
	Zfp57	1.63622	0.00980749	0.028474	5.69828	18.2088
	Lilrb4a	1.63571	3.27397e-18	2.22226e-16	79.2408	231.99
	Dgkk	1.62707	9.3391e-08	1.04451e-06	55.0908	172.288
	Sema7a	1.62001	0.000163562	0.00083564	139.392	357.643
	Arhgdig	1.61602	8.53442e-06	5.98756e-05	43.7209	125.084
	Pcx	1.60307	1.79521e-08	2.30963e-07	713.877	2345.84
	Gldc	1.60297	0.00118457	0.00464316	15.2428	44.6935
	Actr3b	1.59684	1.83592e-11	4.36157e-10	72.8715	216.016
	Tle1	1.58923	4.37574e-10	7.88149e-09	56.6595	171.747
	Gja1	1.58619	8.09653e-11	1.71634e-09	54.8647	158.81
	Ltbp4	1.58269	4.62142e-06	3.45141e-05	26.4321	80.9292
	Hspa1b	1.56783	0.00662139	0.0203153	18.0022	49.4122
	Trim47	1.55312	0.0175904	0.046647	6.17876	18.7377
	Tgm1	1.552	0.00430544	0.0141418	22.475	55.7943
	Fam46a	1.5435	9.2041e-51	5.51405e-48	1997.69	5731.76
	Hist1h2ac	1.52434	0.0107603	0.0307989	7.33959	19.7768
	Deptor	1.52419	0.00166845	0.00623869	12.3373	36.249
	Armcx4	1.51763	4.3986e-13	1.41278e-11	388.479	1176.3
	Hist1h2an	1.48948	0.0104308	0.0300179	6.93472	19.7288
	Fosl1	1.48537	0.00490089	0.0158125	9.20147	25.2983
	Plau	1.48484	0.00236856	0.00846379	14.3101	38.1597
	Ccdc184	1.48117	3.10673e-05	0.00019085	105.645	250.211
	Nid2	1.46409	0.00778183	0.0233658	8.79952	24.4524
	Cpe	1.46281	0.00206502	0.00751914	13.5686	35.1662
	Crispld2	1.42568	0.00273401	0.00956384	16.2749	33.6741
	Uaca	1.42203	0.000139484	0.000728013	21.4158	57.4614
	Gstt4	1.41677	0.01235	0.03465	6.98498	18.3875
	Rasip1	1.41466	0.00116519	0.00458301	13.0211	34.9487
	Tns2	1.4111	0.000179788	0.000908432	41.2667	104.293
	B9d1	1.3849	1.93849e-09	3.08079e-08	79.4402	207.899
	Cth	1.38159	2.63799e-09	4.07955e-08	261.246	679.601
	Gpx3	1.37742	0.000422468	0.00191423	26.3055	68.9049
	Hist1h3f	1.36977	0.00409728	0.0135713	11.5698	29.9674
	Cdkn1a	1.36522	3.6008e-07	3.52382e-06	3267.96	7360.91
	Sirpa	1.36432	0.00398316	0.0132474	13.546	34.8957
	Plk2	1.35682	2.27976e-22	2.65458e-20	723.164	1827.73
	Popdc2	1.35415	0.00326586	0.0111691	14.6046	38.7962
	B3gnt5	1.35138	6.22849e-10	1.08225e-08	147.702	374.405
	Hist1h1a	1.33817	0.000571156	0.00249286	16.7604	40.4612
	Trp53cor1	1.31472	0.000579168	0.00251667	19.0931	47.6181
	Cd55	1.29659	2.91736e-18	1.99991e-16	169.8	415.335
	Tspan4	1.28258	3.0663e-10	5.68648e-09	85.5179	209.101
	Krt17	1.2808	4.50692e-09	6.59244e-08	219.03	526.79
	Plek2	1.27676	0.00321905	0.0110254	16.8119	40.4205
	Map1a	1.27651	5.23007e-05	0.000301654	37.5374	97.2758
	Itgb5	1.27332	9.51057e-11	1.99461e-09	92.6344	224.323
	Map3k6	1.27162	0.0122074	0.0343136	10.6926	24.703
	Areg	1.26969	0.00931013	0.0272539	14.7807	36.5024
	Nqo1	1.26522	0.000316649	0.00148709	30.3875	69.4135
	Tmem109	1.24924	3.38911e-35	1.15853e-32	1847.47	4413.75
	Bmp2	1.24308	1.01843e-15	4.82231e-14	324.245	793.576
	Zcchc12	1.22656	4.97485e-06	3.69534e-05	142.543	332.626
	Hist1h2ak	1.22435	0.000321269	0.00150519	26.3627	61.4579
	Sgk1	1.22315	6.94305e-08	7.97901e-07	110.751	263.075
	Dyrk3	1.20415	1.01857e-13	3.59869e-12	153.699	351.966
	BC018473	1.20111	8.11705e-05	0.000448815	48.5296	112.76
	Gfra1	1.2009	0.00976769	0.0283823	14.0508	31.3541
	Nr4a3	1.19154	1.83751e-08	2.36185e-07	6196.92	13300
	Tnf	1.19116	6.22619e-14	2.26959e-12	425.59	953.831
	Fes	1.19099	0.00277412	0.00967957	30.2546	64.6104
	Car5b	1.18761	0.000879076	0.00359323	47.038	119.588
	Asph	1.18306	0.00366192	0.0122888	40.5839	89.3488
	Thbs1	1.17831	0.00103701	0.00414534	233.815	548.576
	Dgkh	1.17821	1.80059e-09	2.88158e-08	244.757	566.365
	Gpr160	1.15741	5.9748e-06	4.36978e-05	52.1913	114.356
	Srm	1.15434	1.85657e-17	1.13193e-15	2304.4	5221.56
	Fabp5	1.14767	6.11953e-17	3.45578e-15	1451.78	3220.8
	Slc7a5	1.14724	2.23834e-16	1.1727e-14	2813.54	6214.33
	Cyth4	1.14679	3.34436e-19	2.6035e-17	1826.52	3963.85
	Mest	1.1344	0.000724136	0.00304575	27.0036	58.749
	Gab2	1.13393	3.93817e-08	4.76837e-07	114.493	259.495
	Fam132a	1.1292	2.10054e-15	9.55224e-14	800.255	1731.51
	Micall2	1.12694	0.00767987	0.0231302	16.4099	34.7445
	Dagla	1.12325	0.0129228	0.0360161	21	44.6698
	Cad	1.1159	1.03015e-23	1.36485e-21	5180.59	11294.5
	Dlg2	1.1144	2.16348e-09	3.39915e-08	93.6246	203.362
	Hist1h2bm	1.10643	0.000882882	0.00360772	23.3174	49.2016
	Ifrd2	1.10163	5.96661e-27	1.08176e-24	1174.03	2553.99
	Pim3	1.09278	3.78686e-14	1.44141e-12	963.937	2074.76
	Hist1h4c	1.0862	0.0161854	0.0435324	18.2643	38.9731
	Zfp385a	1.08188	0.000473343	0.00211485	85.212	150.022
	Extl1	1.07795	0.000909883	0.00370159	44.3654	94.2651
	Gstt1	1.07517	0.000102951	0.000554557	48.5968	100.677
	Tns1	1.07265	3.09463e-10	5.7313e-09	750.756	1741.7
	Ccdc74a	1.06898	0.0021891	0.00792112	32.0962	70.4262
	Malt1	1.06576	1.38592e-28	2.80832e-26	5900.05	12347
	C1s2	1.05783	0.00514065	0.016469	40.1976	80.8701
	Ankrd13b	1.0522	7.13655e-23	8.62584e-21	802.843	1690.01
	Gpr34	1.04964	0.000119582	0.000633983	52.9008	108.437
	Camsap2	1.04142	5.52847e-23	6.74131e-21	910.045	1876.29
	Eda2r	1.02782	0.00285506	0.0099118	39.3713	70.4803
	Arhgef25	1.02382	0.000813931	0.00336387	55.2196	111.184
	Wnk2	1.01408	0.00620697	0.0192366	20.7794	40.0593
	Map2k3	1.01272	7.69896e-31	1.82903e-28	1934.63	3939.19
	Hist1h4h	1.01186	0.0183031	0.0481847	20.6158	42.4528
	Tex2	1.00906	6.67782e-44	2.87543e-41	836.42	1684.09
	Spire1	1.00747	3.4689e-07	3.41414e-06	124.358	249.959
	Phgdh	1.00671	4.5018e-31	1.10768e-28	6090.7	12398.5
	Fam212b	1.00225	9.60882e-09	1.31219e-07	481.284	941.152

## Sheet: S5KO_Con vs Y665H
	Gene	log2FoldChange	pvalue	padj	mean_Con	mean_Y665H
STAT5 enhancers	Nav1	2.22135	4.5851e-05	0.00546433	10.9236	49.6479
	Drc1	2.2082	1.53228e-09	1.0386e-06	13.2163	58.8304
	Socs2	1.99935	1.25062e-16	3.1867e-13	176.427	701.404
	Kcnj8	1.79158	1.4692e-16	3.1867e-13	35.042	124.996
	Cish	1.6504	8.07735e-10	6.25706e-07	758.9	2265.12
	Emp1	1.3422	0.000163644	0.011092	107.515	269.794
	Fbxo17	1.24496	4.65386e-13	5.04711e-10	103.198	248.618
	Treml2	1.00619	4.6586e-05	0.00549158	332.251	663.075
	Stat5b	5.61209	5.51637e-62	5.98251e-58	200.035	9260.17
	Akr1c18	3.87254	3.24627e-27	1.76029e-23	9.31059	139.646
	Akr1c12	1.9473	3.75959e-26	1.35909e-22	84.1354	326.132
	Igfbp4	1.76656	4.04686e-13	4.87647e-10	1064.95	3467.21
	Tead1	1.60006	5.33878e-05	0.00603116	19.1289	60.2069
	Muc13	1.57964	4.71711e-05	0.00550076	44.0424	148.679
	B3galnt1	1.5582	0.00135278	0.0454206	9.15644	25.6585
	Pkib	1.46352	0.00122761	0.0426713	6.67832	18.7375
	Serpinb5	1.40932	1.2738e-06	0.000363535	55.5065	151.274
	Gstt1	1.36158	6.68359e-07	0.000219647	48.5968	125.045
	Adora2b	1.27602	4.97551e-05	0.00567993	33.8646	79.1266
	Dlk1	1.22005	2.99894e-09	1.91314e-06	260.102	552.996
	Akr1c13	1.10251	3.48745e-15	6.30357e-12	335.074	718.049
	Ly6c1	1.07976	1.43661e-07	5.99231e-05	232.123	625.572
	BC018473	1.07196	0.000437888	0.0218865	48.5296	101.673

## Sheet: overlapped genes
	N642H	Y665F	Y665H
N642H & Y665F & Y665H	Adora2b	Adora2b	Adora2b
	Akr1c12	Akr1c12	Akr1c12
	Akr1c13	Akr1c13	Akr1c13
	Akr1c18	Akr1c18	Akr1c18
	B3galnt1	B3galnt1	B3galnt1
	BC018473	BC018473	BC018473
	Cish	Cish	Cish
	Drc1	Drc1	Drc1
	Emp1	Emp1	Emp1
	Fbxo17	Fbxo17	Fbxo17
	Gstt1	Gstt1	Gstt1
	Igfbp4	Igfbp4	Igfbp4
	Kcnj8	Kcnj8	Kcnj8
	Muc13	Muc13	Muc13
	Nav1	Nav1	Nav1
	Pkib	Pkib	Pkib
	Socs2	Socs2	Socs2
	Stat5b	Stat5b	Stat5b
	Tead1	Tead1	Tead1
	Treml2	Treml2	Treml2
N642H & Y665H	Serpinb5		Serpinb5
N642H & Y665F	Shroom3	Shroom3
	Aard	Aard
	Abi3bp	Abi3bp
	Acsl6	Acsl6
	Actr3b	Actr3b
	Adm	Adm
	Adpgk	Adpgk
	Alox15	Alox15
	Ankrd13b	Ankrd13b
	Ankrd34b	Ankrd34b
	Arhgdig	Arhgdig
	Armcx4	Armcx4
	Asph	Asph
	Atf3	Atf3
	Atp8b4	Atp8b4
	B3gnt5	B3gnt5
	B9d1	B9d1
	Batf3	Batf3
	BC035044	BC035044
	Bcl2	Bcl2
	Bmp2	Bmp2
	C1qtnf1	C1qtnf1
	C1s1	C1s1
	C1s2	C1s2
	Cacna1c	Cacna1c
	Cad	Cad
	Camsap2	Camsap2
	Car12	Car12
	Car2	Car2
	Car5b	Car5b
	Cask	Cask
	Ccdc184	Ccdc184
	Ccl1	Ccl1
	Ccl3	Ccl3
	Ccl4	Ccl4
	Ccr4	Ccr4
	Cd55	Cd55
	Cd80	Cd80
	Cdhr3	Cdhr3
	Cdkn1a	Cdkn1a
	Chl1	Chl1
	Cnksr3	Cnksr3
	Col15a1	Col15a1
	Coro2a	Coro2a
	Coro6	Coro6
	Cpe	Cpe
	Crabp2	Crabp2
	Cradd	Cradd
	Crispld2	Crispld2
	Csf2	Csf2
	Csrnp1	Csrnp1
	Cth	Cth
	Cyp1b1	Cyp1b1
	Cysltr1	Cysltr1
	Cyth4	Cyth4
	D8Ertd82e	D8Ertd82e
	Dagla	Dagla
	Deptor	Deptor
	Dgkh	Dgkh
	Dgkk	Dgkk
	Dlg2	Dlg2
	Dyrk3	Dyrk3
	Ecm1	Ecm1
	Egfr	Egfr
	Egln3	Egln3
	Ell2	Ell2
	Enah	Enah
	Eps8	Eps8
	Etv1	Etv1
	Extl1	Extl1
	F2rl2	F2rl2
	F3	F3
	Fabp5	Fabp5
	Fam124a	Fam124a
	Fam132a	Fam132a
	Fam198a	Fam198a
	Fam19a3	Fam19a3
	Fam20a	Fam20a
	Fam46a	Fam46a
	Fam71b	Fam71b
	Fcmr	Fcmr
	Fes	Fes
	Fgd6	Fgd6
	Fosl1	Fosl1
	Foxp3	Foxp3
	Fsd1l	Fsd1l
	Gab2	Gab2
	Gad2	Gad2
	Gadd45g	Gadd45g
	Gap43	Gap43
	Gata1	Gata1
	Gbp11	Gbp11
	Gcnt4	Gcnt4
	Gfra1	Gfra1
	Gja1	Gja1
	Gldc	Gldc
	Gpr160	Gpr160
	Gpr83	Gpr83
	Gprin3	Gprin3
	Gpx3	Gpx3
	Gstt4	Gstt4
	H19	H19
	Hbegf	Hbegf
	Hemk1	Hemk1
	Hhex	Hhex
	Hist1h1a	Hist1h1a
	Hist1h2ak	Hist1h2ak
	Hist1h2bm	Hist1h2bm
	Hist1h3f	Hist1h3f
	Ifit1bl1	Ifit1bl1
	Ifit3	Ifit3
	Ifit3b	Ifit3b
	Ifitm3	Ifitm3
	Ifrd2	Ifrd2
	Ift57	Ift57
	Ikzf4	Ikzf4
	Il10ra	Il10ra
	Il12rb2	Il12rb2
	Il1a	Il1a
	Il2ra	Il2ra
	Il3	Il3
	Il4ra	Il4ra
	Inhba	Inhba
	Iqsec2	Iqsec2
	Irf8	Irf8
	Itgb5	Itgb5
	Itih5	Itih5
	Jag1	Jag1
	Kcnj14	Kcnj14
	Kcnk5	Kcnk5
	Klf6	Klf6
	Krt17	Krt17
	Lama5	Lama5
	Lfng	Lfng
	Lif	Lif
	Lilr4b	Lilr4b
	Lilrb4a	Lilrb4a
	Lipe	Lipe
	Lpar3	Lpar3
	Lrp1	Lrp1
	Lrp8	Lrp8
	Lrrc32	Lrrc32
	Lrrc66	Lrrc66
	Lta	Lta
	Ltbp4	Ltbp4
	Mab21l3	Mab21l3
	Malt1	Malt1
	Map1a	Map1a
	Map3k6	Map3k6
	Map6	Map6
	Mapk13	Mapk13
	Mcf2l	Mcf2l
	Me1	Me1
	Mest	Mest
	Mfsd2a	Mfsd2a
	Micall2	Micall2
	Mllt6	Mllt6
	Mocos	Mocos
	Mov10	Mov10
	Muc1	Muc1
	Myadm	Myadm
	Myc	Myc
	Mycl	Mycl
	Myh11	Myh11
	Myof	Myof
	Neb	Neb
	Nek6	Nek6
	Nfil3	Nfil3
	Nid2	Nid2
	Noc4l	Noc4l
	Notch2	Notch2
	Notch3	Notch3
	Nppc	Nppc
	Npsr1	Npsr1
	Nqo1	Nqo1
	Nr4a3	Nr4a3
	Nrcam	Nrcam
	Nrp2	Nrp2
	Nupr1	Nupr1
	Osm	Osm
	Pcx	Pcx
	Pde1a	Pde1a
	Pdzk1ip1	Pdzk1ip1
	Phc3	Phc3
	Phgdh	Phgdh
	Phldb2	Phldb2
	Pigr	Pigr
	Pim1	Pim1
	Pim3	Pim3
	Plau	Plau
	Plaur	Plaur
	Plek2	Plek2
	Plekhg4	Plekhg4
	Plk2	Plk2
	Popdc2	Popdc2
	Prkar1b	Prkar1b
	Pros1	Pros1
	Ptpn5	Ptpn5
	Rai14	Rai14
	Rasip1	Rasip1
	Rbp1	Rbp1
	Rbpj	Rbpj
	Ret	Ret
	Rhoq	Rhoq
	Rnf19b	Rnf19b
	Rpph1	Rpph1
	Rragd	Rragd
	Rras2	Rras2
	Scd1	Scd1
	Scn9a	Scn9a
	Sema3b	Sema3b
	Sema4a	Sema4a
	Sema6a	Sema6a
	Sema6d	Sema6d
	Sema7a	Sema7a
	Sfrp2	Sfrp2
	Sgk1	Sgk1
	She	She
	Sirpa	Sirpa
	Slc13a3	Slc13a3
	Slc7a5	Slc7a5
	Slc9a2	Slc9a2
	Slco3a1	Slco3a1
	Sntg2	Sntg2
	Socs1	Socs1
	Socs3	Socs3
	Sorcs1	Sorcs1
	Sorcs2	Sorcs2
	Specc1	Specc1
	Sphk1	Sphk1
	Spire1	Spire1
	Spon1	Spon1
	Srm	Srm
	St5	St5
	St6galnac1	St6galnac1
	Stbd1	Stbd1
	Stc1	Stc1
	Stra6	Stra6
	Stxbp6	Stxbp6
	Tex2	Tex2
	Tgfbr3	Tgfbr3
	Tgm1	Tgm1
	Tgm2	Tgm2
	Thbs1	Thbs1
	Thy1	Thy1
	Tle1	Tle1
	Tlr5	Tlr5
	Tmem109	Tmem109
	Tmprss6	Tmprss6
	Tnf	Tnf
	Tnfrsf13b	Tnfrsf13b
	Tns1	Tns1
	Tns2	Tns2
	Traf4	Traf4
	Trib1	Trib1
	Trim71	Trim71
	Trp73	Trp73
	Tspan4	Tspan4
	Ttc21a	Ttc21a
	Txnrd1	Txnrd1
	Uaca	Uaca
	Vim	Vim
	Wnk2	Wnk2
	Xbp1	Xbp1
	Zdhhc14	Zdhhc14
	Zfp608	Zfp608
unique	Adam8	Areg	Dlk1
	Adcy4	Arhgap6	Ly6c1
	Amph	Arhgef25
	Aoc3	Ccdc74a
	Apba1	Ccl22
	Arhgef40	Cdh15
	Ascl4	Cox4i2
	Avpr1a	Disc1
	Cacnb2	Eda2r
	Ccdc102a	Edn1
	Cebpb	Esrp2
	Celsr1	Fam212b
	Cndp2	Gpr34
	Ebf1	Hist1h2ac
	Ednrb	Hist1h2an
	Eef2k	Hist1h2bj
	Efna5	Hist1h2bl
	Elovl6	Hist1h4c
	Emilin2	Hist1h4h
	Fam20c	Hspa1a
	Fbn1	Hspa1b
	Fut7	Ier3
	Gbp2b	Map2k3
	Gbp5	Npas2
	Gli1	P2ry2
	Gpr146	Prokr1
	Grifin	Tmem88
	Grp	Trim47
	Hist1h1e	Trp53cor1
	Hist1h2bh	Zcchc12
	Hist1h3h	Zfp385a
	Hist1h4f	Zfp57
	Hk2
	Hpdl
	Hspb1
	Igf1
	Irs2
	Larp1
	Lhfp
	Lhx6
	Loxl4
	Mgll
	Myl9
	Myrf
	Naf1
	Nhsl2
	Pcolce2
	Pcsk4
	Piezo1
	Pld4
	Plekhh1
	Ppm1j
	Ptprj
	Pwwp2b
	Rexo2
	Rnf225
	Rs1
	Sh2d1a
	Sh3bp1
	Slc5a11
	Snora61
	Snord52
	Snord83b
	Snord99
	St6galnac2
	Stk39
	Timp1
	Tmcc1
	Trp53i11
	Ttc26
	Ttll10
	Tulp3
	Ucp3
	Wdr31
	Wnt10b
	Zglp1
