# Supplementary material for: STAT5B leukemic mutations, altering SH2 tyrosine 665, have opposing impacts on immune gene programs
Source: Life Sci Alliance. 2025 Apr 14;8(7):e202503222. doi: 10.26508/lsa.202503222 (PMC11999048; doi:10.26508/lsa.202503222)
Supplement: Supplementary file 3 [file LSA-2025-03222_TableS3.xlsx]

## Sheet: STAT5-dependent gene
	Gene	Y665F	Y665H
STAT5 binding	Lilr4b	2.18404	-0.406458
	Ifit3	2.17739	-0.478414
	Il12rb2	2.05067	-0.283935
	Map3k8	1.96353	-0.736209
	Lilrb4a	1.84199	-0.379741
	Xdh	1.6717	-0.395224
	Ifit1	1.62357	-0.375569
	Lpp	1.58702	-0.0997555
	Fignl1	1.5431	-1.10306
	Arhgap26	1.49595	-0.0653462
	Cd86	1.43814	-0.219467
	Hipk2	1.40191	-0.264574
	Chst11	1.38759	-0.0690945
	Ptpn13	1.38133	-0.876052
	Tnfrsf9	1.33594	-1.52808
	Dennd4a	1.33532	-0.122847
	Fut8	1.30257	-0.511811
	Iigp1	1.30052	-0.230828
	Plek	1.28968	-0.26074
	Neb	1.26462	-0.034952
	Zbp1	1.25477	-0.224887
	Gbp5	1.234	-0.571224
	Slco3a1	1.218	-0.206806
	Bhlhe40	1.20861	-0.794685
	She	1.17043	-0.735639
	Ppp1r16b	1.16052	-0.13959
	Etv6	1.15081	-0.0161026
	Lyst	1.12496	-0.0599196
	Gbp8	1.12304	-0.301799
	Rasgrf2	1.11283	-0.0422775
	Syk	1.10607	-0.0934825
	Gbp6	1.10055	-0.541725
	Top2a	1.09779	-1.24006
	Nr4a3	1.08219	-0.437214
	Rmi2	1.07967	-0.278717
	Samd3	1.07552	-0.595376
	Eif2ak2	1.07099	-0.00684934
	Cdc73	1.05212	-0.0220527
	Otulin	1.01425	-0.14228
	Il4ra	1.01095	-0.505292
	Fbxl22	1.00608	-0.503031
	Cdk6	0.992405	-0.504004
	Gbp7	0.903688	-0.500347
	Il2ra	0.882871	-1.33582
	Coro2a	0.879036	-0.719697
	Cd69	0.811921	-0.720835
	Scd2	0.810313	-0.521375
	Irf1	0.794622	-0.842881
	Fasl	0.763724	-0.903659
	Xbp1	0.722626	-0.569969
	Sema4a	0.668467	-0.844885
	Ccl5	0.668414	-0.840786
	Gbp11	0.663145	-0.678514
	Mcoln2	0.657779	-0.733534
	Chsy1	0.625129	-0.535622
	Odc1	0.615847	-1.41936
	Rcn1	0.614544	-1.24216
	Ifi30	0.612106	-0.507798
	Cst7	0.600864	-0.844598
	Il2rb	0.590862	-0.967938
	Il18r1	0.581463	-0.195199
	D17H6S56E-5	0.558181	-0.622494
	Ybx3	0.544819	-1.05082
	Ezh2	0.523987	-0.738165
	Socs2	0.522155	-1.18669
	Flt3l	0.518577	-0.573509
	Jun	0.448485	-1.18114
	Ctla4	0.393398	-1.16037
	Nfkbia	0.286315	-1.12575
	Cd8a	0.256147	-0.287661
	Itih5	0.134149	-1.81794
	Fgl2	0.0374548	-1.12476
	Cish	0.816959	-1.20361				Il2rg	-0.21604	-0.198984
	Cep128	0.987377	-0.0519052
	Phlpp1	0.984547	-0.188194
	Plac8	0.953262	-0.401185
	Stk39	0.938537	-0.430741
	Atf6	0.932958	-0.224665
	Iqsec1	0.921858	-0.0221397
	Swap70	0.904583	-0.362465
	Neto2	0.898774	-0.223548
	Osbpl3	0.893152	-0.445699
	Atp8b4	0.892992	-0.40179
	Fbxo30	0.890752	-0.00663507
	Rragd	0.881214	-0.00871596
	Plxnc1	0.877059	-0.0794525
	Parp9	0.870447	-0.0567131
	Ptprj	0.869888	-0.0245298
	Fyb	0.860462	-0.0123299
	Suz12	0.847321	-0.186999
	Ppp3cc	0.839841	-0.37128
	Abcb1b	0.831124	-0.184985
	Tlr7	0.830531	-0.16504
	Frmd4a	0.822467	-0.0632539
	Eea1	0.820371	-0.23888
	Rnf19b	0.816232	-0.284289
	F2r	0.81135	-0.485102
	Pkd1l3	0.80943	-0.2255
	Atn1	0.799484	-0.0201192
	Gbp4	0.793137	-0.40361
	Irf4	0.771035	-0.144379
	Cd44	0.770642	-0.124604
	Rhoq	0.763267	-0.0865152
	Dapp1	0.756151	-0.210584
	Rbpj	0.741949	-0.0356814
	Fam133b	0.739597	-0.265159
	Itgb3	0.737197	-0.250222
	Anp32b	0.735411	-0.352917
	Ahnak	0.707126	-0.107674
	Vwa5a	0.703069	-0.253425
	Pabpc1	0.684176	-0.0621177
	Lrp8	0.676529	-0.461032
	Sytl3	0.675263	-0.349273
	Gata3	0.667729	-0.169698
	Usp6nl	0.667069	-0.0409917
	Acer2	0.659266	-0.231037
	Frmd6	0.651409	-0.079963
	Irf2	0.638496	-0.0369803
	Hsd11b1	0.636241	-0.0470849
	Exoc4	0.631838	-0.0671413
	Zdhhc21	0.631766	-0.0686151
	Ublcp1	0.631547	-0.263398
	Vwa8	0.62341	-0.254932
	Sbno2	0.619433	-0.00234429
	Nampt	0.615412	-0.186673
	Uvrag	0.615385	-0.0541143
	Fam214a	0.611452	-0.0046827
	Satb1	0.605441	-0.071307
	Gramd1b	0.589934	-0.116211
	Sgsm3	0.589659	-0.234961
	Slamf1	0.589342	-0.43758
	Peak1	0.589311	-0.120671
	Ammecr1	0.588088	-0.254227
	Arid5a	0.579107	-0.095127
	Sft2d2	0.572238	-0.151527
	Kif20a	0.570068	-0.330659
	Lmnb1	0.55936	-0.244372
	Vps54	0.554792	-0.0106822
	Samsn1	0.548581	-0.370526
	Plekho2	0.543845	-0.0738999
	Tlr2	0.543745	-0.0653155
	Riok1	0.536732	-0.462022
	Lrrc8d	0.529239	-0.100921
	Spata5	0.525107	-0.295909
	Vav3	0.52181	-0.146096
	Nrros	0.521279	-0.227057
	Jazf1	0.513499	-0.00129619
	Celf2	0.510799	-0.0776974
	Mbip	0.503776	-0.442334
	Samhd1	0.502116	-0.338027
	Rmdn3	0.494058	-0.528411
	Zc3h12a	0.489048	-0.908088
	Serpinb9	0.456753	-0.591422
	Sgk1	0.449465	-0.621825
	Prf1	0.432615	-0.676983
	Tesk2	0.417545	-0.62365
	Hopx	0.40848	-0.711492
	Nedd4	0.375151	-0.588024
	Ikzf2	0.359863	-0.935626
	Lamc1	0.34659	-0.658023
	Epsti1	0.344355	-0.506494
	Mad2l1	0.339897	-0.523968
	Zfp281	0.331324	-0.523227
	Ahcyl2	0.308158	-0.720233
	Batf	0.298103	-0.544017
	Mdfic	0.279591	-0.682906
	Sh3bp5	0.262857	-0.61566
	Rpap3	0.261097	-0.743849
	Naf1	0.256018	-0.676535
	Chaf1b	0.220962	-0.567888
	Ms4a4c	0.205445	-0.819637
	Vim	0.16134	-0.921569
	Gpt2	0.160577	-0.64265
	Cndp2	0.143432	-0.613098
	Ndufb2	0.111389	-0.678958
	Hif1a	0.10407	-0.689799
	Sec11c	0.0964541	-0.502985
	Srsf6	0.0568511	-0.534828
	Dusp6	0.0510582	-0.825159
	Snap23	0.029109	-0.562497
	Tmed5	0.0262078	-0.538495
	Naa15	0.497345	-0.00457204
	Usp18	0.494069	-0.176374
	Zfp326	0.488194	-0.21991
	Atp11b	0.486514	-0.0157901
	Phykpl	0.485513	-0.330811
	Larp1	0.47749	-0.0520813
	Smchd1	0.474005	-0.125894
	Lpin1	0.469531	-0.169632
	Strada	0.467409	-0.0952452
	Smap2	0.465043	-0.00633224
	Birc3	0.451838	-0.0246048
	Bcl2l11	0.444219	-0.147446
	Tbc1d5	0.437876	-0.068503
	Il21r	0.422996	-0.0400304
	Slc39a6	0.416299	-0.234607
	Snx10	0.413636	-0.0065531
	Gng2	0.411842	-0.331245
	Mtbp	0.405708	-0.325629
	Tmem241	0.400408	-0.0484552
	Wipf1	0.392509	-0.0518639
	Snn	0.388797	-0.215971
	Znrf3	0.388165	-0.016115
	Cwc27	0.383407	-0.206698
	Man1a	0.378457	-0.284122
	Mrpl1	0.375992	-0.0562072
	Manba	0.374405	-0.166262
	C2cd5	0.374196	-0.197112
	Irak2	0.369129	-0.398581
	Ccdc97	0.367898	-0.127495
	Tnfsf10	0.364472	-0.053438
	Ccnd2	0.364206	-0.0831975
	Nlrc5	0.361909	-0.140285
	Tefm	0.358911	-0.271796
	Trak2	0.356853	-0.00881395
	Pde8a	0.355725	-0.212262
	Nsmce2	0.352953	-0.152639
	B4galt5	0.352649	-0.0686985
	Nsmce1	0.34687	-0.428094
	Bora	0.343019	-0.218939
	Rngtt	0.342047	-0.0422814
	Zfp36l1	0.340565	-0.0596149
	Mdm4	0.339872	-0.0372853
	Zfp36	0.338901	-0.0326878
	Uba7	0.338398	-0.0289609
	Atf1	0.337722	-0.240283
	Rbl1	0.322583	-0.0307755
	Sf1	0.322253	-0.0392871
	Stx18	0.320931	-0.113347
	Tbc1d2b	0.314538	-0.0609834
	Arhgap18	0.311689	-0.420299
	Cir1	0.311501	-0.0954817
	Tsr2	0.310845	-0.322867
	Gphn	0.305628	-0.209733
	Cep135	0.299614	-0.0866313
	Tanc1	0.295092	-0.057692
	Cd82	0.295081	-0.102736
	Cluap1	0.292717	-0.0877241
	Prkca	0.292545	-0.0881843
	Pdcd4	0.290949	-0.230715
	Tor1aip2	0.287837	-0.133406
	Polk	0.286541	-0.162724
	Fez2	0.286464	-0.113681
	Ipo11	0.283809	-0.0733797
	Wars	0.282577	-0.272921
	Nemf	0.282443	-0.140609
	Pfkp	0.275016	-0.393168
	Rabgap1l	0.274574	-0.487069
	Txk	0.274017	-0.151755
	Rbms1	0.270483	-0.0533752
	Ncf1	0.267376	-0.165124
	Map3k5	0.26455	-0.195325
	Pcgf5	0.264303	-0.0762152
	Usp46	0.263754	-0.319591
	Traf3ip2	0.263459	-0.00435637
	Mul1	0.262486	-0.395388
	Tspan5	0.262211	-0.217375
	Tnfaip8	0.256766	-0.371534
	Btla	0.254546	-0.193739
	Fam102a	0.253366	-0.0430475
	Ptpn22	0.249772	-0.165071
	Ndst1	0.248119	-0.150508
	Ctsz	0.243824	-0.259888
	Hvcn1	0.239394	-0.157296
	Abhd10	0.237289	-0.20229
	Piga	0.236915	-0.392509
	Slc35b1	0.235606	-0.256493
	Fbxw7	0.234216	-0.0841754
	Gnal	0.231407	-0.157791
	Dnmbp	0.229702	-0.109295
	Tiam1	0.226866	-0.229253
	Tasp1	0.225652	-0.171901
	Mtpap	0.225518	-0.32166
	Ankrd11	0.22527	-0.0183651
	Metap2	0.224683	-0.273493
	Sla	0.223347	-0.251339
	Zfp945	0.222142	-0.086834
	Spred1	0.219168	-0.0841763
	Zfp141	0.216156	-0.392457
	Slc35a3	0.214456	-0.0314056
	Rfc1	0.21236	-0.240116
	Scfd2	0.211525	-0.102826
	Tirap	0.209424	-0.221124
	Slc11a2	0.209168	-0.176561
	Rap1a	0.207392	-0.244296
	Rabep1	0.207018	-0.00110441
	Cnksr3	0.205082	-0.210365
	Cul2	0.201146	-0.237814
	Nek7	0.200401	-0.0442706
	Slmap	0.200056	-0.0205858
	Ttll4	0.200035	-0.0751189
	Hnrnpa2b1	0.198487	-0.231562
	Nfxl1	0.198344	-0.171644
	Arhgap15	0.196506	-0.152287
	Ctla2a	0.195163	-0.424415
	Nfatc2ip	0.192461	-0.0349079
	Crim1	0.190173	-0.306999
	Polr3c	0.189514	-0.192504
	Ptpn1	0.183311	-0.0260653
	Ssbp2	0.179095	-0.0275078
	Sh3pxd2a	0.178584	-0.0687471
	Pcnt	0.174972	-0.0836916
	Tcf12	0.173696	-0.112242
	Atp9b	0.173329	-0.10287
	Ncoa3	0.172816	-0.107134
	Cd47	0.172565	-0.171399
	Rab8b	0.171672	-0.078646
	Prep	0.168826	-0.113927
	Ssr1	0.167865	-0.161592
	Arl1	0.165863	-0.428323
	Rbm39	0.165096	-0.100764
	Nup160	0.16477	-0.00225878
	Memo1	0.163832	-0.214001
	Dst	0.163568	-0.406837
	Rab11fip2	0.162517	-0.112152
	Il10rb	0.162272	-0.330638
	Igtp	0.15709	-0.317218
	Malt1	0.156581	-0.15883
	Pglyrp2	0.154945	-0.215817
	Vps45	0.152598	-0.259972
	Mov10	0.143356	-0.313289
	Syncrip	0.14217	-0.127939
	Pvr	0.1412	-0.0875615
	Auh	0.139557	-0.138973
	Vps41	0.138214	-0.0502612
	Irf9	0.137631	-0.00918135
	Myo1f	0.13615	-0.0750921
	Ccnl1	0.135076	-0.294698
	Ddx46	0.134314	-0.217539
	Ppp1r12a	0.130434	-0.162103
	Fntb	0.129635	-0.0201501
	Ptpn2	0.129154	-0.176744
	Sla2	0.128901	-0.127957
	Ywhaz	0.128484	-0.0362606
	Rpa2	0.128451	-0.117541
	Btg1	0.127793	-0.222284
	Ift80	0.127278	-0.367284
	Hmgcr	0.126828	-0.264084
	Dis3	0.126336	-0.230726
	Asb8	0.123029	-0.259306
	Srek1ip1	0.121481	-0.284349
	Ints7	0.120405	-0.0379129
	Ptprc	0.120165	-0.226145
	Prkch	0.119031	-0.173607
	Snd1	0.117718	-0.15612
	Ubl3	0.116555	-0.198621
	Ppp6r2	0.11073	-0.131
	Nabp1	0.110691	-0.321983
	Gfi1	0.108588	-0.361636
	Zbtb21	0.106231	-0.238403
	Ccar1	0.106182	-0.0246367
	Arl4a	0.105359	-0.233217
	Trmt10a	0.105324	-0.30154
	Dtnbp1	0.105041	-0.312594
	Gimap5	0.104426	-0.44193
	Tmem173	0.102607	-0.235806
	Tigd2	0.102337	-0.087526
	Lsm6	0.101945	-0.164691
	Fbxw11	0.0992644	-0.0703644
	Dpp4	0.0954844	-0.207568
	Tgtp2	0.094833	-0.0262461
	Gatad2a	0.093653	-0.19097
	Map3k7	0.0839965	-0.0447786
	Traf4	0.0838508	-0.043426
	Map4k1	0.0837195	-0.310751
	Malsu1	0.0820663	-0.312392
	Thrap3	0.0819652	-0.101622
	Tubgcp5	0.0819237	-0.0735759
	Ifnar2	0.0812531	-0.11702
	Map7	0.0811169	-0.0135663
	Poc5	0.0791701	-0.0609709
	Srsf10	0.0787806	-0.228452
	Notch2	0.078694	-0.106983
	Rbak	0.0763194	-0.062435
	Pik3r5	0.0760253	-0.0147719
	Tspan31	0.0758818	-0.246448
	Gpatch1	0.0758781	-0.260656
	Psmd1	0.0751803	-0.155467
	Cnot3	0.0702062	-0.0124126
	Msi2	0.0695789	-0.0437171
	Rbm25	0.0662775	-0.0637629
	Mad1l1	0.0661463	-0.170523
	Ppt1	0.0658879	-0.0245977
	Fam53b	0.0658225	-0.106311
	Prpf4b	0.0633406	-0.084982
	Ube2e3	0.062659	-0.126457
	Usp7	0.0612032	-0.112867
	Furin	0.06032	-0.0217511
	Gtdc1	0.0577581	-0.0328775
	Gorab	0.0566124	-0.265293
	Snf8	0.0556957	-0.206976
	Heatr6	0.0551865	-0.0158374
	Zfp944	0.0547541	-0.136351
	Ppfia1	0.053192	-0.140277
	Rbm45	0.0529752	-0.0774978
	Rrp1b	0.0527527	-0.0748657
	Klrd1	0.0523644	-0.389124
	Elp2	0.0510678	-0.057344
	Gtf2a2	0.0503349	-0.0603254
	Taf4b	0.0479961	-0.17225
	Ubxn8	0.0463278	-0.00618929
	Zzz3	0.043577	-0.0399172
	Erp44	0.0431161	-0.131185
	Heatr1	0.0419131	-0.0189146
	Wars2	0.0417708	-0.0190842
	Sltm	0.0416161	-0.0794933
	Phf6	0.0376912	-0.268715
	Fnbp4	0.0358454	-0.142481
	Pten	0.0348259	-0.102822
	Polr3b	0.0340649	-0.101403
	Lcp2	0.0336706	-0.0330453
	Pmm2	0.0333761	-0.165738
	Fnip1	0.0293539	-0.343846
	Fam118b	0.028344	-0.138867
	Icam1	0.0259854	-0.0446816
	Celsr1	0.0237386	-0.164766
	Camk4	0.0229126	-0.0545094
	D1Ertd622e	0.0220686	-0.0385295
	Nup107	0.0219976	-0.0830234
	Mapkapk5	0.020497	-0.0527209
	Fam49b	0.019896	-0.192005
	Dtnb	0.018364	-0.033565
	G3bp2	0.0173979	-0.1117
	Cnih4	0.0169855	-0.258902
	Icos	0.0153813	-0.137658
	Psmd6	0.0145013	-0.170107
	Zc3hav1	0.0140723	-0.257076
	Bsdc1	0.0121475	-0.0170573
	Trim44	0.0101946	-0.152072
	Casp8	0.00743808	-0.402174
	Dnajc2	0.00365647	-0.449774
	Pinx1	0.00333426	-0.0470625
	Rexo4	0.00321233	-0.194248
	Itgb1	0.00306894	-0.101828
	Pigk	0.001522	-0.0130017
	Rftn1	0.00133694	-0.126569

## Sheet: Y665F
cut off < 100 value	Gene	mean_StimWT	mean_UnstimF	mean_StimF	StimF/UnstiF	StimF/StimWT		cut off < 100 value	Gene	mean_StimWT	mean_UnstimF	mean_StimF	StimF/UnstiF	StimF/StimWT
STAT5 peaks	Gbp11	2333.14	161.412	3887.4	24.0837	1.66617		no STAT5	Gbp2	3848.16	1041.44	15427.8	14.8139	4.00914
	Iigp1	2339.33	288.977	5657.93	19.5791	2.41861			Alas2	134.173	207.319	1761.98	8.49888	13.1322
	Cdk6	1639.21	266.469	3229.18	12.1184	1.96996			Amica1	1057.29	228.64	1700.54	7.43762	1.60839
	Igtp	6113.73	892.136	6891.25	7.72444	1.12718			Gzma	885.556	383.749	2415.65	6.29486	2.72783
	Gbp6	1057.01	304.583	2260.73	7.42238	2.1388			Slc7a5	921.245	141.12	875.284	6.20241	0.950109
	Gbp5	1018.32	359.99	2359.11	6.55327	2.31667			Rtp4	260.766	126.712	772.629	6.09751	2.96292
	Tnfrsf9	343.444	137.89	879.66	6.37942	2.56129			Irgm1	2527.25	838.249	5000.7	5.96565	1.97871
	Tgtp1	1701.73	253.909	1619.13	6.37681	0.95146			Slc30a4	4929.66	801.912	4356.3	5.43239	0.883693
	Mov10	866.296	162.914	928.642	5.7002	1.07197			Ly6a	674.62	245.679	1247.83	5.0791	1.84967
	Tgtp2	1567.02	305.896	1699.75	5.55663	1.0847			Acat2	943.269	172.519	855.914	4.96127	0.907392
	Setbp1	574.145	170.384	945.01	5.54635	1.64594			Fam213a	114.463	124.172	571.663	4.60379	4.99429
	Shmt2	1149.41	121.817	669.001	5.49183	0.582036			Cd274	689.692	601.863	2755.45	4.57819	3.99518
	Il12rb2	258.064	200.535	1063.74	5.30452	4.122			Eif4e3	534.611	184.636	805.675	4.36358	1.50703
	Treml2	1696.53	485.232	2501.37	5.15499	1.4744			Cd74	333.606	300.312	1219.31	4.06015	3.65494
	Vim	2377.42	565.616	2793.88	4.93954	1.17517			Gbp3	1111.72	555.223	2133.12	3.84191	1.91876
	Stat1	9162.19	3278.39	15955.4	4.86683	1.74143			Snora3	129.433	134.913	489.921	3.63138	3.78512
	Map3k8	339.454	291.555	1418.48	4.86523	4.17871			Stat2	736.809	497.253	1805.55	3.63104	2.45049
	Irf1	5138.12	1718.32	8264.15	4.80943	1.6084			Clic4	1099.7	346.574	1236.46	3.56767	1.12436
	Itih5	686.671	162.984	766.055	4.70019	1.11561			Nme1	544.306	158.14	552.154	3.49156	1.01442
	Ifit1	246.53	171.704	802.139	4.67165	3.25372			Nfkbiz	3401.4	1701.62	5650.05	3.32039	1.6611
	Il2ra	1114.33	437.266	1983.53	4.53621	1.78001			Tfdp1	404.397	144.852	479.167	3.30797	1.18489
	Gbp4	7904.92	3079.14	13905.1	4.51591	1.75904			Mxd1	445.942	426.434	1407	3.29945	3.15512
	Plac8	500.912	215.124	966.203	4.49138	1.92889			Cars	1725.7	432.471	1425.96	3.29723	0.826306
	Mthfd2	951.97	149.564	662.887	4.43214	0.696332			Igfbp4	926.13	272.187	890.27	3.2708	0.961279
	Tnfrsf18	795.568	110.361	488.541	4.42675	0.614079			Bcl2	19846.6	6003.71	19441.1	3.23817	0.979566
	Eif5a	3314.7	751.986	3287.71	4.37203	0.991855			Irf7	258.627	177.299	566.336	3.19424	2.18978
	Wars	864.347	237.003	1034.49	4.36491	1.19685			Mcm5	386.004	150.888	481.778	3.19296	1.24812
	Ifi47	5007.12	1137.1	4952.63	4.35547	0.989118			H2-Aa	241.404	226.621	721.24	3.18259	2.98769
	Il2rb	2743.01	955.814	4152.65	4.34462	1.5139			Xaf1	221.122	150.79	478.489	3.17321	2.16392
	Ifit3	208.201	228.79	952.889	4.16491	4.57677			Ncapg2	156.004	132.864	417.418	3.1417	2.67569
	Zbp1	801.294	486.679	1963.06	4.03358	2.44986			H2-Ab1	129.589	154.622	481.523	3.11419	3.71577
	Nkg7	612.433	153.363	610.592	3.98135	0.996993			Cdr2	146.66	121.459	375.608	3.09246	2.56108
	Cndp2	1101.72	312.054	1240.18	3.97424	1.12567			Adgrg5	370.963	235.491	723.615	3.0728	1.95064
	Bpgm	268.251	289.475	1112.36	3.84266	4.14669			Lgals3bp	339.677	116.203	349.003	3.0034	1.02746
	Rragd	348.285	177.033	670.062	3.78496	1.92389			Ldlr	359.47	107.902	313.688	2.90715	0.872642
	Top2a	752.526	436.039	1640.9	3.76318	2.18052			Kif11	169.797	141.291	403.59	2.85646	2.3769
	Lilr4b	285.01	423.316	1498.39	3.53966	5.25733			S100a13	517.774	187.506	534.595	2.85108	1.03249
	Il4ra	5473.94	3093.19	10886.9	3.51964	1.98887			H2-T24	474.856	377.007	1070.25	2.83881	2.25384
	Ccnd2	6738.29	2437.91	8572.97	3.51652	1.27228			Yars	848.479	279.363	784.477	2.80809	0.924568
	Rnf19b	988.552	485.752	1705.77	3.51161	1.72552			Parp10	325.245	130.779	366.59	2.80313	1.12712
	Lpp	1032.92	866.591	3035.5	3.50281	2.93875			Mki67	644.095	877.08	2426.44	2.7665	3.76721
	Ybx3	408.803	179.608	620.453	3.45448	1.51773			Nefh	367.244	129.499	357.301	2.7591	0.972926
	Aldh18a1	1498.86	309.452	1052.76	3.40201	0.702371			Hspa5	5683.17	2942.35	8058.56	2.73882	1.41797
	Neb	1242.02	878.78	2960.83	3.36925	2.38388			Gdap10	161.567	186.108	508.955	2.73473	3.15012
	Gbp7	4407.93	2452.05	8168.62	3.33134	1.85316			Slc7a1	1559.26	543.399	1453.75	2.6753	0.932334
	Nabp1	4001.22	1227.21	4070.2	3.31662	1.01724			Adam19	1813.06	1027.79	2737.35	2.66333	1.5098
	Fgl2	406.285	124.919	411.707	3.2958	1.01335			Pole	295.549	217.175	565.212	2.60256	1.91241
	Socs3	1082.95	395.535	1265.82	3.20028	1.16887			Ripk3	265.87	100.88	261.941	2.59655	0.985222
	Aars	2059.12	564.437	1795.24	3.18059	0.871851			Gars	2794.4	920.92	2387.13	2.59211	0.854253
	Irgm2	1387.72	374.633	1190.13	3.17678	0.857617			Snhg4	288.798	179.607	454.773	2.53205	1.57471
	Myc	1465.2	412.045	1283.17	3.11414	0.875765			Mars	1409.26	367.43	921.813	2.50881	0.654113
	Gpr34	1053.55	160.12	497.052	3.10424	0.471786			Wdr82	9803.56	2855.33	7151.45	2.5046	0.729474
	Tmem64	2835.14	804.185	2456.27	3.05436	0.866367			Cad	731.369	231.928	577.926	2.49183	0.790197
	Slamf1	585.186	291.238	879.785	3.02084	1.50343			Sypl	111.06	177.774	442.656	2.48999	3.98572
	Socs2	341.57	168.637	491.29	2.9133	1.43833			Pml	371.952	288.879	714.311	2.4727	1.92044
	Hipk2	616.376	587.235	1686.16	2.87135	2.73559			2024-09-11	1179.71	655.857	1605.09	2.44732	1.36059
	Parp9	1514.9	974.781	2788.88	2.86103	1.84097			Slc25a37	507.853	506.88	1237.26	2.44093	2.43625
	Rgs1	1946.67	635.32	1808.04	2.84587	0.928783			Calr	4860.73	1957.17	4743.11	2.42346	0.975802
	Irf9	1440.59	559.5	1587.04	2.83654	1.10166			Dtx3l	4211.72	2595.92	6270.03	2.41534	1.48871
	Ahcyl2	2261.15	987.596	2798.79	2.83394	1.23777			Atad5	399.406	403.045	970.199	2.40717	2.4291
	Cd69	882.233	549.911	1558.24	2.83362	1.76624			Fosl2	295.83	235.943	564.102	2.39084	1.90684
	Atp10a	2196.09	577.389	1626.35	2.81673	0.740564			Hells	355.342	305.241	729.025	2.38836	2.05162
	Itgb3	1950.69	1159.88	3264.95	2.81489	1.67374			Dusp10	420.376	648.934	1545.03	2.38088	3.67536
	Xbp1	983.672	581.961	1637.6	2.81393	1.66478			Fam220a	205.237	137.486	327.286	2.38051	1.59468
	Nlrc5	7186.54	3297.92	9229.74	2.79865	1.28431			Psme1	4753.33	1801.88	4287	2.37918	0.901893
	Pim2	841.531	452.243	1263.25	2.7933	1.50113			Slc3a2	1098.42	510.365	1213.16	2.37705	1.10446
	Fignl1	114.978	124.831	346.893	2.77891	3.01703			Iars	2849.61	1205.37	2859.84	2.37259	1.00359
	Lilrb4a	349.229	506.393	1382.8	2.73069	3.95959			Agpat6	1300.87	565.751	1340.62	2.36964	1.03056
	Usp18	271.765	138.272	375.512	2.71574	1.38175			Kif15	149.055	141.147	334.19	2.36767	2.24206
	Rrp1b	738.643	286.844	770.135	2.68486	1.04264			Ctsw	808.796	286.25	671.344	2.34531	0.830053
	Pdia4	2469.92	783.583	2092.3	2.67018	0.847115			Mcm2	582.146	274.741	641.791	2.33599	1.10246
	Neto2	221.347	153.313	405.374	2.64409	1.83139			St3gal4	698.116	369.071	860.662	2.33197	1.23283
	Rmdn3	230.181	125.933	329.427	2.61588	1.43117			St7	135.304	141.716	330.431	2.33165	2.44213
	Gpr146	1378.73	422.216	1103.67	2.61399	0.800496			Dok2	263.073	128.494	299.212	2.32861	1.13738
	Naf1	344.89	157.111	405.799	2.58289	1.1766			Mthfd1	720.534	266.21	619.593	2.32746	0.859908
	Ifi35	596.652	194.354	497.25	2.55847	0.833401			Brip1	172.816	138.932	323.18	2.32617	1.87008
	Swap70	310.316	309.309	782.144	2.52869	2.52048			Parp12	210.479	268.182	623.647	2.32546	2.96298
	Nfkb2	663.998	223.226	563.887	2.52608	0.849231			Cdca7l	333.219	187.18	433.166	2.31417	1.29995
	Fasl	216.03	142.462	357.348	2.50838	1.65415			Rnu12	553.933	445.015	1028.99	2.31225	1.8576
	Sec24a	2537.5	1297.36	3233.81	2.4926	1.2744			Klra9	135.18	109.691	253.084	2.30724	1.87219
	Snx29	138.885	228.428	563.545	2.46706	4.05764			Hspd1	3509.74	1306.32	3004.3	2.29981	0.855989
	Pkp4	1182.69	453.065	1112.76	2.45607	0.940868			Manf	585.623	308.897	708.387	2.29328	1.20963
	Tnfrsf4	365.315	129.254	317.317	2.45498	0.868611			Plcg2	123.987	137.728	314.756	2.28534	2.53863
	Larp1	4113.48	2355.35	5735.43	2.43506	1.3943			Hsp90ab1	20540.2	6559.66	14958.8	2.28042	0.728267
	Psmb8	2184.64	708.471	1721.28	2.42958	0.787904			Ran	1368.95	528.292	1191.51	2.2554	0.870378
	Bhlhe40	208.894	201.145	486.695	2.41962	2.32986			Pja1	1203.24	389.082	875.809	2.25096	0.727878
	Dennd4a	2503.39	2698.33	6459.68	2.39396	2.58037			Elovl6	1047.09	579.847	1304.12	2.24907	1.24547
	Lyst	17757.3	16079.3	38190.7	2.37515	2.1507			Ly6c2	558.962	342.008	768.732	2.24771	1.37529
	Polr1b	776.95	269.984	636.872	2.35892	0.819707			Nars	3187.34	1276.95	2867.14	2.24529	0.899538
	Myo6	2436.79	890.209	2093.41	2.3516	0.859088			Impdh2	1418.3	470.428	1050.67	2.23343	0.740792
	Irf4	240.159	171.823	403.183	2.3465	1.67881			Mbnl3	2968.27	1246.65	2783.33	2.23264	0.937693
	Ppp1r16b	730.369	718.971	1677.66	2.33342	2.297			Mthfd1l	1384.92	579.137	1291.87	2.23067	0.932812
	Arid5a	1220.88	785.11	1829.99	2.33087	1.49891			Rexo2	1760.02	463.491	1033.2	2.22916	0.587037
	Uba7	945.823	510.345	1184.01	2.32002	1.25183			Hspe1	1620.1	554.379	1232.17	2.22261	0.760549
	Hspa8	21509.5	7346.71	17042.8	2.31979	0.792339			Mybbp1a	2136.03	816.972	1813.47	2.21974	0.848991
	Phc3	9149.78	4753.11	10934.7	2.30054	1.19508			Ifi27l2a	363.252	155.852	345.896	2.21939	0.952222
	Sh3bp1	913.099	237.676	541.165	2.2769	0.592668			Hsd17b12	698.771	297.031	656.5	2.21021	0.939507
	Coro2a	455.878	371.796	839.218	2.2572	1.84088			Cdk4	715.754	238.915	526.468	2.20358	0.735543
	Ezh2	911.026	585.483	1317.22	2.24981	1.44587			Hyou1	991.56	418.698	921.439	2.20072	0.929281
	Snn	163.471	122.772	276.164	2.24941	1.68938			Herpud1	1699.36	554.149	1213.91	2.19059	0.714334
	Got1	368.193	160.931	361.603	2.24695	0.982103			Anxa2	254.837	131.701	287.926	2.18621	1.12984
	Htt	1706.77	1308.56	2923.75	2.23433	1.71303			Nme2	664.617	161.312	351.584	2.17952	0.529001
	Ms4a4c	2495.5	1275.77	2847.79	2.23221	1.14117			Nop56	2712.4	1394.34	3038.23	2.17898	1.12013
	Sft2d2	3008.74	2011.75	4481.39	2.22761	1.48946			Ctps	572.739	275.031	598.506	2.17614	1.04499
	Lpin2	429.908	443.637	976.897	2.20202	2.27234			Cyp51	850.42	493.047	1072.69	2.17564	1.26137
	Nampt	1426.52	995.402	2186.59	2.19669	1.53281			Nop2	687.813	244.487	530.766	2.17093	0.771672
	Parp14	4493.99	3225.05	7063.03	2.19006	1.57166			Cenpe	124.376	183.111	397.325	2.16986	3.19454
	Fbxo30	260.174	312.762	684.024	2.18704	2.6291			Pa2g4	2772.21	1154.54	2493.16	2.15943	0.899339
	B4galt5	313.104	185.201	396.432	2.14054	1.26613			Fech	318.164	343.223	737.525	2.14882	2.31806
	Slamf7	149.538	191.975	410.848	2.14012	2.74745			C1qbp	794.371	277.823	595.451	2.14327	0.749588
	Plekho1	411.621	110.047	233.355	2.12051	0.566918			Gpr160	240.819	224.561	480.964	2.14179	1.9972
	Scd2	152.833	143.145	301.19	2.10409	1.97071			Lig1	339.301	199.677	425.605	2.13147	1.25436
	Lrp8	210.991	161.505	339.719	2.10346	1.61011			Gapdh	608.178	197.335	420.572	2.13126	0.691529
	Pfkp	1477.96	849.042	1785.69	2.10318	1.20821			Tcp1	4380.69	1867.07	3974.24	2.1286	0.907217
	Osbpl3	237.759	200.074	419.231	2.09537	1.76326			Snora23	470.823	577.889	1228.02	2.12502	2.60825
	Lars	2467.42	1138.54	2372.37	2.08369	0.961477			Pop1	215.235	143.377	302.933	2.11284	1.40745
	Gnaq	143.289	202.578	421.704	2.08169	2.94302			Tap1	2111.93	1084.19	2284.37	2.10697	1.08165
	Gpx1	401.383	166.628	343.103	2.05909	0.854802			Ube2o	258.369	149.707	315.008	2.10417	1.21922
	Sema4a	285.157	216.599	445.948	2.05887	1.56387			Cbx5	2040.54	1394.36	2932.04	2.10279	1.43689
	Crem	708.275	318.372	652.61	2.04983	0.921407			Rpl41	1285.24	309.879	650.196	2.09823	0.505893
	Spata5	1492.12	1048.44	2146.79	2.04761	1.43875			Psmb9	570.982	280.02	586.774	2.09547	1.02766
	Eif2ak2	640.996	680.145	1391.93	2.04652	2.17151			Rrp15	443.872	175.683	367.977	2.09455	0.829015
	Zfp281	4977.49	3049.7	6233.5	2.04397	1.25234			Pgk1	434.532	154.309	322.205	2.08805	0.7415
	Tars	1853.43	749.641	1527.72	2.03794	0.824264			H2-T23	1512.84	708.203	1476.64	2.08505	0.976072
	Fam133b	1401.41	1148.33	2327.27	2.02665	1.66066			Glipr2	2143.86	1129.3	2353.76	2.08427	1.09791
	Fchsd2	995.278	1449.13	2930.78	2.02244	2.94468			Stip1	1968.7	731.431	1520.87	2.07931	0.772527
	Stk39	292.121	278.436	559.107	2.00802	1.91395			Aim1	2762.74	1531.18	3178.21	2.07566	1.15038
	Il21r	793.018	529.597	1063.19	2.00754	1.34068			Ogfr	549.73	284.278	589.207	2.07264	1.07181
	Gbp8	1359.86	1577.75	3167.03	2.00731	2.32893			Acaca	692.555	457.649	947.348	2.07003	1.3679
	Parvg	867.869	358.783	718.935	2.00381	0.828391			Pola1	535.897	513.915	1056.72	2.05622	1.97188
	Atn1	252.611	225.333	446.752	1.98263	1.76854			Zfp1	407.521	260.235	533.572	2.05035	1.30931
	Anp32e	1539.1	735.344	1452.81	1.97569	0.943937			Ipo5	2356.83	1033.76	2115.2	2.04612	0.897477
	Runx3	615.41	807.382	1591.39	1.97105	2.5859			Nhp2	267.882	106.21	217.274	2.0457	0.811081
	Aco2	1394.21	647.116	1264.04	1.95334	0.906634			Pprc1	608.31	319.941	654.131	2.04454	1.07532
	Rbpj	507.189	441.409	862.216	1.95332	1.69999			Sqle	272.055	137.097	280.111	2.04316	1.02961
	Odc1	1531.61	1170.77	2279.28	1.94683	1.48816			Cct3	2505.62	905.215	1844.68	2.03783	0.736215
	Gda	103.841	477.658	929.905	1.9468	8.9551			Tfrc	2204.47	1372.5	2795.72	2.03695	1.2682
	Cd8a	5621.66	3507.38	6774.16	1.9314	1.20501			Pus7	697.614	283.745	577.021	2.03359	0.827134
	Prf1	230.498	164.528	315.824	1.91958	1.37018			Ranbp1	1313.58	542.788	1102.2	2.03062	0.839079
	Tnfsf8	2678.33	1436.55	2754.77	1.91763	1.02854			Itsn1	140.689	150.941	305.168	2.02177	2.16909
	Usp6nl	334.183	299.353	571.421	1.90885	1.7099			Tkt	789.156	214.813	433.679	2.01886	0.549548
	Nin	7092.57	4668.77	8911	1.90864	1.25638			Pdia6	867.512	465.998	936.209	2.00904	1.07919
	N4bp1	1044.87	1133.82	2159.12	1.9043	2.0664			Banf1	351.568	140.768	282.17	2.00451	0.802604
	Fnip1	3268.9	1713.35	3262.71	1.90428	0.998104			Lap3	377.62	154.774	310.127	2.00373	0.821267
	Ncf1	670.37	425.028	809.22	1.90392	1.20712			Prmt7	319.344	117.587	235.437	2.00224	0.737253
	Sbno2	303.07	238.209	453.071	1.90199	1.49494			Fen1	182.134	101.996	202.87	1.989	1.11385
	Snrpd1	804.603	423.835	805.599	1.90073	1.00124			Ssr2	336.974	128.353	255.211	1.98836	0.757362
	Rcn1	1013.09	820.21	1557.55	1.89896	1.53742			Fbl	344.52	123.036	244.296	1.98557	0.709091
	Rnaseh2a	280.591	101.824	193.305	1.89842	0.68892			Mrto4	322.162	134.844	267.627	1.98471	0.83072
	Cd86	103.882	158.3	300.479	1.89817	2.89251			Psme2	1573.06	595.367	1180.66	1.98307	0.750548
	Atf6	318.685	333.712	632.053	1.89401	1.98332			Nup205	1437.52	783.896	1549.25	1.97635	1.07773
	Gpt2	193.428	114.935	217.442	1.89186	1.12415			Tapbp	2165.17	1332.69	2618.58	1.96488	1.20941
	Pim1	4848.17	2516.6	4745.11	1.88552	0.978743			Dbi	277.764	101.173	198.75	1.96446	0.715534
	Rasgrp1	11272	6755.17	12701.7	1.88029	1.12683			Dkc1	2970.02	1135.95	2231.36	1.96431	0.751294
	Cd3eap	311.582	118.889	223.162	1.87706	0.716223			Mcm3	594.641	392.81	767.686	1.95435	1.29101
	Slc16a1	848.577	445.01	833.684	1.8734	0.98245			Tacc3	131.302	127.051	247.159	1.94535	1.88237
	Chsy1	645.988	535.323	1002.1	1.87195	1.55126			Atic	1339.92	551.444	1070.97	1.94213	0.799281
	Lmnb1	512.799	410.824	767.995	1.8694	1.49765			Suco	5163.24	3641.07	7070.87	1.94198	1.36946
	Dennd5a	1654.18	871.225	1623.21	1.86313	0.981279			Snora68	244.313	264.455	512.507	1.93797	2.09775
	Vwa5a	669.199	590.305	1097.6	1.85938	1.64017			Ccr5	341.266	358.786	694.837	1.93663	2.03605
	Nop58	2845.81	1393.45	2581.67	1.85272	0.907183			Nbn	712.011	526.86	1017.03	1.93036	1.42839
	Kars	1221.05	537.486	995.098	1.85139	0.814952			Actg1	2590.57	733.745	1414.84	1.92824	0.546148
	Mdfic	361.111	223.983	413.11	1.84438	1.144			Smarcb1	270.533	102.47	197.355	1.92598	0.729505
	Bop1	330.451	107.814	198.76	1.84354	0.601482			Luzp1	214.169	240.494	462.723	1.92405	2.16055
	Sh3bp5	2840.78	1856.48	3402.63	1.83284	1.19778			Hspa9	5671.32	2711.09	5200.56	1.91825	0.916993
	Ifi30	144.15	127.622	232.066	1.81838	1.60989			Rrm1	711.539	489.234	935.926	1.91304	1.31536
	Tap2	829.602	382.165	693.347	1.81426	0.835758			Ddx21	6027.96	2742.51	5245.9	1.91281	0.870261
	Fut8	556.265	775.931	1401.26	1.8059	2.51904			Rps27l	491.966	179.622	342.565	1.90714	0.696318
	Anp32b	772.256	702.744	1265.69	1.80108	1.63896			Kpna2	291.525	148.264	282.674	1.90656	0.969639
	Icam1	511.763	288.764	520.031	1.80088	1.01616			Hirip3	279.043	112.883	215.054	1.9051	0.770683
	Traf4	250.29	141.413	253.807	1.7948	1.01405			Lyn	133.528	237.84	452.916	1.90429	3.39192
	Klhdc4	260.071	134.977	241.783	1.79129	0.929682			Ebna1bp2	931.543	410.73	779.743	1.89843	0.837044
	Nfkbia	2093.38	1301.95	2326.29	1.78678	1.11126			Syngr2	230.673	121.675	230.012	1.89039	0.997135
	Rpap3	479.454	323.843	575.967	1.77854	1.2013			Gnl3	2263.48	1245.72	2347.58	1.88452	1.03716
	Cdc7	410.771	229.18	406.043	1.77172	0.988489			Eprs	5013.85	2341.24	4395.03	1.87722	0.876578
	Gpatch4	457.818	205.607	364.242	1.77154	0.795605			Mtmr3	3919.7	2055.5	3856.52	1.8762	0.983883
	Nat10	1005.85	523.112	924.022	1.76639	0.918646			Nolc1	1488.52	574.186	1075.96	1.87388	0.722834
	Dapp1	533.516	529.988	935.595	1.76531	1.75364			Rpl3	8302.08	2932.31	5488.88	1.87186	0.661146
	Ergic1	208.99	103.721	182.354	1.75811	0.872549			Rps2	7624.79	2185.93	4066.38	1.86025	0.53331
	Map3k5	2275.38	1569.04	2754.48	1.75552	1.21056			Sars	2248.72	799.689	1486.84	1.85928	0.661194
	Serpinb9	683.23	528.823	927.468	1.75383	1.35747			Eef1e1	463.964	180.63	335.668	1.85832	0.723479
	Celsr1	626.733	356.029	620.231	1.74208	0.989625			Fasn	1273.97	496.641	922.88	1.85824	0.724411
	Mcm6	1896.4	1078.56	1876.73	1.74004	0.989629			Hsp90aa1	4741.19	2522.65	4685.58	1.85741	0.988271
	Snap23	1076.15	636.425	1107.37	1.73998	1.02901			Sfxn1	568.224	350.334	650.313	1.85627	1.14447
	Atp5d	295.381	100.576	174.972	1.7397	0.592359			Diap3	130.868	192.261	356.593	1.85473	2.72484
	Metap2	1726.16	1206.88	2097.07	1.73759	1.21488			Cluh	514.11	209.639	387.502	1.84843	0.753732
	Ncoa3	5769.8	3761.42	6528.34	1.73561	1.13147			Prdx2	457.331	205.151	379.169	1.84825	0.829092
	Uck2	653.36	289.263	502.032	1.73555	0.768385			Ndufa4	603.799	212.902	393.299	1.84732	0.651374
	Suz12	3255.36	3391.48	5878.51	1.73331	1.8058			Ppp5c	384.054	175.212	323.624	1.84704	0.842651
	Tmem173	783.146	483.433	836.169	1.72965	1.06771			Sp140	885.364	757.261	1398.2	1.84639	1.57924
	Samhd1	10669	8801.7	15144.9	1.72067	1.41952			Rpn1	986.325	501.524	925.804	1.84598	0.93864
	Fkbp5	434.266	356.815	611.038	1.71248	1.40706			Psmb2	547.568	252.58	464.526	1.83912	0.848344
	Slc39a6	655.845	506.845	867.719	1.712	1.32305			Jak3	219.746	168.162	308.711	1.83579	1.40486
	Eif3c	4702.56	2581.23	4414.04	1.71005	0.938646			Noa1	309.831	134.518	246.19	1.83016	0.794594
	Lrrc8d	311.321	266.636	452.94	1.69872	1.4549			Rcc2	1453.46	521.947	952.043	1.82402	0.655018
	Slc35b4	442.286	341.199	579.404	1.69814	1.31002			Vars	1084.86	475.587	867.305	1.82365	0.799461
	Mbd2	6061.78	2805.13	4753.97	1.69474	0.784253			Nacc1	492.266	224.748	409.547	1.82225	0.831962
	Slc2a1	189.999	105.205	178.282	1.69462	0.938334			Gtf2f1	699.936	292.769	533.355	1.82176	0.762005
	Dnajc2	2641.66	1576.08	2667.86	1.69271	1.00992			Casp4	105.565	103.787	189.06	1.82161	1.79094
	Tnfaip8	781.502	559.816	945.191	1.6884	1.20945			Kat2a	531.489	191.878	349.509	1.82152	0.657605
	Xxylt1	366.261	138.988	234.519	1.68733	0.640304			Txn1	1032.87	387.132	705.139	1.82144	0.682701
	Rpf2	826.212	408.935	686.828	1.67955	0.831297			Tuba4a	833.707	358.404	652.362	1.82019	0.782484
	Chst11	104.437	169.506	284.334	1.67743	2.72255			Rpph1	4114.5	992.915	1806.66	1.81955	0.439096
	Txk	3354.03	2393.51	4011.61	1.67604	1.19606			Slc35f2	144.416	105.615	192.002	1.81794	1.32951
	Zfp609	447.532	386.002	646.42	1.67466	1.44441			Slc25a5	2016.86	790.11	1435.84	1.81727	0.711921
	Eif2s2	2553.37	1384.78	2318.21	1.67406	0.907902			Tipin	400.546	298.924	542.922	1.81625	1.35545
	Syk	150.888	253.418	424.035	1.67326	2.81027			Xpo7	1799.93	2181.59	3960.67	1.81549	2.20046
	Flt3l	251.74	216.499	360.33	1.66435	1.43136			Fkbp4	1014.45	329.435	598.075	1.81546	0.589558
	Anks1	257.712	153.379	254.098	1.65667	0.985977			Acsl5	2058.77	1121.7	2031.51	1.8111	0.986757
	Id2	1659.36	600.744	994.765	1.65589	0.599487			Atp5b	5842.09	2359.97	4267.56	1.80831	0.730486
	Smarca4	1741.22	1026.45	1697.71	1.65396	0.975008			Klrc1	262.894	268.7	485.74	1.80774	1.84766
	Snd1	1498.1	981.127	1622.06	1.65326	1.08274			Nrp	152.094	100.54	181.219	1.80246	1.1915
	Heatr1	2335.56	1457.74	2408.21	1.65202	1.03111			Psma5	483.479	216.349	389.662	1.80108	0.805954
	Psmd14	1122	678.533	1118.87	1.64896	0.997211			Errfi1	220.626	114.779	206.441	1.7986	0.935705
	Adpgk	1241.53	726.974	1194.07	1.64252	0.961767			Helz2	1358.85	911.321	1635.69	1.79486	1.20373
	P2ry10	6560.13	3890.68	6378.83	1.63952	0.972364			Smyd5	232.912	118.97	213.395	1.7937	0.916205
	Pinx1	214.324	132.711	216.061	1.62806	1.00811			Nup62	258.789	127.745	229.026	1.79284	0.884993
	D16Ertd472e	2119.15	1025.26	1669.1	1.62798	0.787628			Vmp1	1166.35	908.307	1620.6	1.7842	1.38946
	P4ha1	1236.54	652.273	1061.38	1.6272	0.858349			Snora44	170.446	180.556	322.018	1.78348	1.88926
	Golga7	511.044	294.07	478.397	1.62682	0.936116			Elmo2	434.12	274.263	488.906	1.78262	1.1262
	Rhoq	217.357	216.253	351.135	1.62372	1.61548			Cnih1	426.622	260.447	463.822	1.78086	1.0872
	Fam102a	1694.34	1240.5	2013.54	1.62317	1.18839			Cct6a	3870.09	1937.58	3449.98	1.78056	0.891446
	Prkca	1952.34	1465.52	2368.15	1.61592	1.21298			Atp5e	285.916	200.019	355.805	1.77886	1.24444
	Atp5o	641.482	229.694	370.543	1.6132	0.577635			Snora81	558.574	824.106	1464.45	1.77702	2.62177
	Prpf31	1002.08	515.826	831.632	1.61223	0.829906			Xpot	1737.82	882.904	1567.71	1.77562	0.902113
	Eea1	499.66	574.012	922.865	1.60775	1.84699			Tex2	865.813	642.084	1137.91	1.77221	1.31427
	Rwdd1	826.456	466.487	749.522	1.60674	0.90691			Rpl7a	5644.34	1811.46	3205.73	1.76969	0.567955
	Ptpn6	1070.21	475.57	764.075	1.60665	0.713948			Heatr3	614.953	354.078	625.244	1.76584	1.01673
	Hdgf	1538.26	780.406	1250.87	1.60284	0.813169			Bak1	253.78	120.287	212.377	1.76558	0.836855
	Txn2	495.471	225.796	359.894	1.59389	0.726368			Mrpl20	235.678	120.241	211.946	1.76268	0.899304
	Cyb5a	1156.55	623.418	993.087	1.59297	0.858662			Noc2l	1310.33	557.69	982.727	1.76214	0.749986
	Nr4a3	112.519	143.296	228.096	1.59178	2.02717			Gar1	190.497	111.172	195.598	1.75941	1.02678
	Med24	269.16	136.628	216.868	1.58729	0.80572			Gsto1	185.838	114.611	201.571	1.75875	1.08466
	Cct5	4064.59	1729.65	2744.25	1.58659	0.67516			Rrp7a	325.4	130.115	228.615	1.75702	0.702567
	Usp36	577.645	353.926	561.375	1.58614	0.971835			Ipo7	2711.67	1542.23	2708.49	1.75621	0.998829
	Zc3h12a	370.157	281.068	445.476	1.58494	1.20348			Eif1a	1372.1	762.226	1336.56	1.7535	0.974102
	Hif1a	6327.53	4289.93	6794.96	1.58393	1.07387			Fam60a	211.93	115.136	201.819	1.75288	0.952292
	Smchd1	8146.25	7133.74	11285.4	1.58198	1.38535			Pfas	338.565	208.264	364.992	1.75254	1.07805
	Lsm6	574.916	391.233	618.499	1.58089	1.07581			Atad3a	481.563	149.471	261.21	1.74757	0.542422
	Slc35g1	1678.51	852.367	1345.09	1.57806	0.801359			Ifih1	517.72	480.394	838.93	1.74634	1.62043
	Prep	391.632	279.093	440.159	1.57711	1.12391			Azin1	1528.91	1137.08	1983.96	1.74478	1.29763
	Tlr1	1874.54	1189.23	1874.98	1.57664	1.00023			Dut	420.962	251.006	437.712	1.74383	1.03979
	Abcb1b	263.381	298.024	469.06	1.5739	1.78092			Trim21	916.931	631.538	1098.92	1.74007	1.19848
	Mgat1	239.265	172.739	271.59	1.57226	1.1351			Mat2a	4068.93	2260.91	3932.6	1.73939	0.966496
	Mitd1	697.093	432.137	677.74	1.56835	0.972239			Ints1	306.892	104.933	182.354	1.73781	0.594197
	Rnf114	1403.82	774.861	1212.96	1.56539	0.864046			Myo5a	582.529	621.348	1078.8	1.73622	1.85192
	Il10ra	1162	721.107	1126.44	1.56209	0.969392			Prps1	632.852	449.211	779.903	1.73616	1.23236
	Ammecr1	334.669	316.243	493.991	1.56206	1.47606			Wdr43	3468.88	1971.43	3422.17	1.73589	0.986535
	Actb	48667.3	22957.8	35795.7	1.5592	0.735519			Ola1	1278.56	635.64	1102.4	1.73432	0.862225
	Tmed5	2106	1376.36	2139.06	1.55415	1.0157			Gart	1098.56	430.604	746.1	1.73268	0.679165
	Thy1	2681.9	1546.66	2401.86	1.55293	0.895582			Slc25a4	912.619	462.775	799.835	1.72835	0.876418
	Map4k1	649.894	439.408	681.679	1.55136	1.04891			Gbp9	2255.32	2308.26	3988.95	1.72812	1.76869
	Ddx54	520.168	223.705	346.977	1.55105	0.667049			Cox5a	494.559	259.302	447.866	1.7272	0.905588
	Gimap7	1386.64	817.768	1267.43	1.54986	0.91403			Hsp90b1	7851.21	4808.14	8289.38	1.72403	1.05581
	2024-09-09	2911.73	1348.48	2089.26	1.54934	0.717532			Nsun2	2429.75	1270.13	2187.57	1.72231	0.900326
	Cst7	316.027	316.025	489.443	1.54875	1.54874			Ggact	466.298	252.783	434.905	1.72047	0.932677
	Psma1	1207.71	646.4	999.833	1.54677	0.827874			Rn45s	12601.4	116373	200191	1.72025	15.8864
	Phlpp1	477.239	639.206	987.929	1.54556	2.07009			Trim30d	421.132	414.334	712.722	1.72016	1.69239
	Hmgcr	1153.56	816.047	1260.66	1.54484	1.09284			Eef1g	7219.37	3309.27	5686.06	1.71822	0.787612
	Ppp3cc	1742.12	2056.54	3173.99	1.54336	1.82191			Larp4	2363.81	1294.54	2216.54	1.71223	0.937698
	Mapkapk2	653	360.826	556.149	1.54132	0.851683			Msmo1	384.312	183.233	313.446	1.71065	0.815603
	Ndufa3	319.205	133.994	206.387	1.54027	0.646566			Psme3	1701.94	1222.53	2090.31	1.70982	1.22819
	Nrros	420.931	392.297	603.324	1.53793	1.43331			Ldha	2585.46	1466.28	2505.8	1.70895	0.969188
	Psmd1	1331.68	919.282	1411.91	1.53588	1.06025			Rrp12	327.773	153.871	262.938	1.70882	0.802195
	Zdhhc21	752.406	734.266	1120.67	1.52625	1.48945			Pomp	532.263	293.559	501.211	1.70736	0.94166
	Zfp141	1135.93	871.647	1329.14	1.52486	1.17009			Eif3b	1648.23	878.303	1499.4	1.70715	0.9097
	Tefm	155.93	131.411	200.287	1.52413	1.28447			Myo1c	277.07	228.748	390.401	1.70668	1.40903
	Ptma	4496.01	1972.25	3005.06	1.52367	0.668382			Tbrg4	413.939	235.97	402.239	1.70462	0.971735
	Aff1	1591.52	1461.39	2220.51	1.51945	1.39521			Erap1	3635.66	2218.14	3773.12	1.70103	1.03781
	Fam126a	504.284	384.024	583.338	1.51901	1.15676			Dbnl	835.019	388.984	661.164	1.69972	0.791796
	Ctsz	280.264	219.926	333.298	1.5155	1.18923			H2-M3	576.444	291.782	495.938	1.69969	0.86034
	Ptpn1	970.91	725.704	1099.37	1.5149	1.13231			Gstcd	196.631	144.913	246.26	1.69936	1.25239
	Rnf157	126.241	136.565	206.655	1.51324	1.63699			Smc2	949.879	724.265	1229.46	1.69752	1.29433
	Nt5e	3587.22	2587.49	3910.38	1.51127	1.09009			Hsph1	1673.96	908.267	1540.63	1.69623	0.920348
	Utp14a	1020.66	543.702	821.023	1.51006	0.804402			Umps	415.297	228.3	387.129	1.6957	0.932176
	Atp1a1	4589.19	2015.55	3043.46	1.50999	0.66318			Mphosph6	206.146	136.678	231.581	1.69435	1.12338
	Slc1a5	1401.98	697.969	1053.09	1.50878	0.751144			Mrpl42	345.336	146.65	248.378	1.69368	0.719237
	Bcl2l11	2235.61	2015.79	3040.16	1.50817	1.35988			Agpat3	782.614	476.336	806.43	1.69299	1.03043
	Ctla2a	426.1	333.241	501.783	1.50577	1.17762			Ampd2	233.39	117.135	198.105	1.69126	0.848818
	Fkbp1a	982.343	761.562	1146.29	1.50518	1.16689			Phc2	283.631	160.61	271.485	1.69034	0.957178
	Farsb	938.641	619.652	929.187	1.49953	0.989927			Got2	427.892	223.56	377.433	1.68829	0.882077
	Lamc1	142.314	119.261	178.714	1.49851	1.25577			Rrs1	308.456	143.947	242.752	1.68639	0.786989
	Mcl1	19088.4	10156.7	15164.8	1.49308	0.794451			Cox6c	1233.05	693.891	1169.6	1.68556	0.948537
	Ndst1	372.776	296.742	442.943	1.49269	1.18823			Cox7b	1059.21	375.276	631.808	1.68358	0.596491
	Nap1l1	3323.98	2177.87	3245.93	1.49042	0.97652			Rfc3	130.329	115.208	193.923	1.68324	1.48795
	Adar	1400.1	1028.45	1527.99	1.48573	1.09135			Npm1	24124.5	11694.7	19648.4	1.6801	0.814458
	Nsmce1	313.388	270.948	401.785	1.48289	1.28207			Pkm	2352.29	870.243	1461.26	1.67914	0.621207
	Casp8	4306.56	2912.36	4304.55	1.47803	0.999534			Cct7	2202.79	1024.19	1719.32	1.67872	0.780519
	Snx10	224.571	209.022	308.777	1.47725	1.37496			Eif4a1	6533.85	3155	5295.56	1.67847	0.81048
	Zfp933	490.615	461.09	680.986	1.47691	1.38803			Pole2	521.421	319.755	536.267	1.67712	1.02847
	Rabepk	188.022	128.163	189.081	1.47532	1.00563			Polr2h	195.938	102.772	172.233	1.67587	0.879018
	Rab5c	1109.18	436.949	643.704	1.47318	0.580344			Slc35a4	310.548	165.195	276.337	1.6728	0.889837
	Wdr59	257.652	234.753	345.81	1.47308	1.34216			Dnmt3b	197.299	140.258	234.612	1.67273	1.18912
	Ttc27	729.192	407.193	597.626	1.46767	0.819573			Taldo1	400.377	126.189	210.798	1.67049	0.5265
	Fas	552.927	344.682	505.154	1.46556	0.9136			Rbmxl1	242.736	100.588	167.959	1.66978	0.691942
	Birc3	1241.06	1166.46	1709.12	1.46522	1.37715			Nol10	387.176	387.53	646.426	1.66807	1.66959
	Cox8a	338.706	141.66	207.452	1.46443	0.612483			Phb2	943.61	386.424	644.417	1.66764	0.682927
	D17H6S56E-5	782.644	813.364	1190.45	1.46362	1.52107			Rnu11	198.113	105.644	176.145	1.66734	0.889112
	Tet2	1183.64	1800.45	2635.01	1.46353	2.22619			Psma2	1958.08	994.596	1656.6	1.6656	0.846035
	Chaf1b	158.246	125.794	184.091	1.46344	1.16332			Ruvbl1	387.605	157.262	261.677	1.66395	0.675112
	Cul2	851.591	653.228	955.8	1.4632	1.12237			Zgrf1	204.158	283.704	472.017	1.66377	2.31203
	Spag7	284.368	160.144	234.07	1.46162	0.823125			Brca1	204.018	211.537	351.159	1.66004	1.72122
	Pelp1	180.395	117.758	172.084	1.46134	0.95393			Cfl1	7126.87	3128.16	5192.79	1.66001	0.728621
	Txlna	787.512	452.171	660.662	1.46109	0.838923			Sf3a1	915.563	612.01	1011.82	1.65328	1.10514
	Otulin	587.829	917.02	1336.55	1.45749	2.2737			Wdr46	362.674	120.276	198.236	1.64818	0.546595
	F2r	908.553	1098.93	1598.24	1.45437	1.75911			Mvp	272.597	115.225	189.724	1.64656	0.695987
	Fdft1	289.325	181.409	263.774	1.45403	0.911686			Ddx58	2026.21	1724.73	2838.49	1.64576	1.40089
	Elovl1	258.505	141.163	205.207	1.45369	0.793822			Nudc	427.519	190.816	314.022	1.64567	0.73452
	Gimap3	13399.7	7785.45	11310.9	1.45283	0.844115			Rnf31	541.154	270.444	444.716	1.64439	0.821792
	Ppia	2969.76	1376.1	1996.65	1.45095	0.672327			Ftsj3	2092.54	990.402	1627.72	1.64349	0.777867
	Arid5b	732.378	1040.13	1508.04	1.44985	2.0591			Ndufb8	278.427	137.094	225.272	1.6432	0.809087
	Riok1	1325.72	1330.35	1927.12	1.44858	1.45364			Prkcsh	423.226	176.084	288.862	1.64048	0.682524
	Blm	262.618	313.478	453.687	1.44727	1.72756			Morf4l2	692.372	353.168	578.578	1.63825	0.835646
	Rps14	2448.05	948.363	1370.75	1.44539	0.559937			Pcna	1325.56	617.086	1010.62	1.63774	0.762415
	Ublcp1	156.213	174.632	252.378	1.4452	1.6156			Acsl1	240.359	195.099	319.421	1.63723	1.32894
	Sema4d	1537.35	1697.15	2451.72	1.44462	1.59478			Prim1	344.852	190.725	312.238	1.63711	0.905427
	Sdf4	4668.25	2889.3	4170.04	1.44327	0.893277			Rps15	2255.03	550.194	899.218	1.63437	0.398762
	Rbm19	244.747	139.06	200.657	1.44295	0.819854			Wdhd1	403.254	470.428	768.824	1.63431	1.90655
	Tob2	322.128	172.493	248.566	1.44102	0.771637			Lss	247.243	162.811	265.822	1.6327	1.07514
	Ifngr1	10182.2	6139.24	8824.21	1.43735	0.866632			Sp110	2442.15	1832.45	2989.75	1.63156	1.22423
	Rnf10	679.098	547.783	787.258	1.43717	1.15927			Fam162a	253.195	135.635	221.166	1.6306	0.873498
	Eif4e	798.628	536.176	770.037	1.43617	0.9642			Polr3h	123.938	114.476	186.616	1.63018	1.50573
	Wtap	3861.25	2544.38	3647.75	1.43365	0.944708			Utp20	1453.15	946.053	1541.15	1.62903	1.06056
	Acer2	138.293	153.247	219.342	1.43129	1.58607			Rars	1489.99	949.186	1544.47	1.62716	1.03657
	Sae1	927.295	529.491	757.347	1.43033	0.816727			Cs	1609.19	790.057	1285.45	1.62704	0.79882
	Rbm3	2105.84	1179	1685.21	1.42936	0.800256			Csnk2b	790.602	385.387	625.901	1.62409	0.791676
	Ndufb2	141.911	107.729	153.798	1.42764	1.08377			Lyar	515.974	277.727	451.007	1.62392	0.87409
	Psmd3	311.172	132.38	188.842	1.42651	0.606873			Nup93	454.88	317.329	515.317	1.62392	1.13286
	Rpl24	3470.91	1418.44	2022.39	1.42579	0.58267			Rcl1	318.975	151.88	246.517	1.6231	0.77284
	Plek	636.639	1093.09	1556.18	1.42365	2.44437			Hspa14	1093.41	960.842	1559.33	1.62288	1.42612
	Slc35b1	273.687	231.156	328.868	1.42271	1.20162			Nifk	1066.69	563.051	913.656	1.62269	0.856533
	Zdhhc18	896.286	581.633	827.367	1.42249	0.923105			Rmrp	8670.6	1430.22	2319.5	1.62177	0.267513
	Panx1	391.555	253.618	360.69	1.42218	0.921173			Uchl3	569.93	323.021	523.75	1.62141	0.918972
	Jun	650.197	572.607	812.851	1.41956	1.25016			Bysl	344.374	230.381	372.967	1.61892	1.08303
	Dusp2	365.238	141.187	200.251	1.41834	0.548274			Psma7	1023.79	556.19	900.111	1.61835	0.879194
	Exosc2	527.871	300.518	425.538	1.41602	0.806141			Parp3	359.906	199.327	322.526	1.61808	0.896139
	Sytl3	166.067	187.94	265.678	1.41363	1.59982			Ppp1r8	592.603	292.335	472.432	1.61606	0.797215
	Cyba	343.114	163.197	230.659	1.41338	0.672252			Rpl15	1791.93	766.009	1237.26	1.6152	0.690462
	Gphn	432.079	379.449	535.632	1.4116	1.23966			Csrp1	321.67	152.9	246.944	1.61507	0.767694
	Gls	4798.66	4352.17	6136.78	1.41005	1.27885			Hars	943.777	521.749	842.507	1.61478	0.892697
	Hcls1	1615.75	981.649	1383.21	1.40907	0.856082			Rpl10a	1816.96	721.414	1164.63	1.61437	0.640977
	Ehd1	352.929	168.058	236.614	1.40794	0.670429			Tbcd	618.872	487.227	786.398	1.61403	1.2707
	Mtap	855.438	521.194	733.761	1.40785	0.85776			Gemin4	291.434	127.127	205.005	1.6126	0.703436
	Copz1	506.866	341.101	480.193	1.40777	0.947376			Rps26	2294.7	481.856	776.885	1.61228	0.338556
	Tmed10	938.347	630.758	887.881	1.40764	0.946219			Ywhag	649.214	405.497	653.744	1.61221	1.00698
	Ms4a6b	17253.2	7482.35	10532.2	1.40761	0.610452			Leo1	383.024	234.722	377.767	1.60942	0.986275
	Vps37b	1489.26	849.312	1193.04	1.40472	0.801096			Vopp1	494.17	374.809	602.948	1.60868	1.22012
	Memo1	514.881	411.351	577.536	1.404	1.12169			Ndufs6	208.616	106.404	171.034	1.6074	0.819847
	Frmd6	325.441	367.286	515.363	1.40317	1.58359			Park7	609.314	244.707	392.932	1.60573	0.644876
	Bora	196.73	177.483	248.834	1.40202	1.26485			Chchd2	1061	688.085	1103.94	1.60437	1.04047
	Psma6	1107.82	622.563	872.351	1.40123	0.787448			Pes1	847.928	387.607	621.242	1.60276	0.732659
	Atp5h	1310.95	774.966	1084.74	1.39973	0.82745			B3gnt5	523.221	836.551	1339.96	1.60176	2.56097
	Kpna1	1602.85	1230.62	1721.9	1.39922	1.07428			Ints2	510.702	527.769	844.816	1.60073	1.65423
	Slco3a1	738.935	1264.68	1763.49	1.39442	2.38653			Alkbh1	787.202	604.735	967.976	1.60066	1.22964
	Man1a	2122.14	1993.48	2778.84	1.39396	1.30945			Trp53	677.485	268.166	428.412	1.59756	0.632356
	Pik3cd	6651.96	3925.83	5469.55	1.39322	0.822247			Ncf4	163.93	102.521	163.639	1.59614	0.998221
	Atp6v0e	239.882	131.047	182.483	1.3925	0.760719			Rsl24d1	462.306	286.722	457.512	1.59566	0.989631
	Capzb	1721.99	1165.5	1622.44	1.39206	0.942191			Cct2	5543.6	2850.39	4547.65	1.59545	0.820343
	Nubp2	274.059	154.689	215.304	1.39185	0.78561			Naa25	1081.36	706.768	1127.37	1.59511	1.04255
	Rap1gds1	1717.05	1469.84	2044.46	1.39094	1.19068			Lrpprc	1731.69	986.23	1572.99	1.59495	0.908357
	Gpr171	1361.36	755.514	1050.1	1.38992	0.771364			Alyref	591.908	310.546	493.646	1.58961	0.833992
	Cpsf2	1137.84	743.167	1032.85	1.38979	0.907726			Rtcb	2102.01	986.574	1563.45	1.58472	0.743786
	Kti12	328.903	193.418	268.793	1.3897	0.817241			Pdia3	4664.96	3299.35	5228.55	1.58472	1.12081
	Taf4b	1045.33	776.383	1078.5	1.38913	1.03173			Rpl8	4723.72	1172.22	1851.6	1.57958	0.39198
	Arhgap26	773.57	1654.01	2297.32	1.38894	2.96977			Ulbp1	135.896	127.219	200.768	1.57813	1.47736
	Etnk1	4491.6	3620.5	5025.25	1.388	1.11881			Cops7a	232.804	114.293	180.2	1.57665	0.774042
	Ftl1	662.835	223.521	310.114	1.38741	0.467861			Eif3d	1249.97	429.782	677.419	1.57619	0.54195
	Tnks2	10329.3	5790.17	8030.42	1.38691	0.777443			Pfn1	4837.1	2002.55	3155.23	1.5756	0.652297
	Dock10	10214.6	10513.4	14577.8	1.3866	1.42716			Dnajb11	1025.85	682.662	1072.6	1.5712	1.04557
	Psmd2	1683.13	975.668	1352.68	1.38642	0.803673			Herc6	988.258	1112.15	1746.16	1.57008	1.76691
	Coro1c	720.745	474.055	656.941	1.38579	0.911475			Rab19	116.674	150.436	236.064	1.5692	2.02328
	Phf6	1284.19	948.843	1311.85	1.38258	1.02154			Yrdc	489.643	303.588	475.353	1.56578	0.970815
	Plekho2	274.125	289.927	400.811	1.38245	1.46215			Zfp367	223.171	242.036	378.864	1.56532	1.69764
	Nfatc2	464.056	546.067	754.804	1.38226	1.62653			Atf4	3274.93	1591.32	2490.91	1.56531	0.7606
	Akt1	526.601	253.751	350.353	1.3807	0.665311			Naa50	1622.61	1187.01	1856.8	1.56426	1.14432
	Selplg	2332.89	841.982	1161.75	1.37978	0.497987			Casc5	133.565	208.058	325.433	1.56415	2.43652
	Icos	1369.5	985.463	1359.25	1.3793	0.992521			Dnmt1	2217.87	1343.81	2101.75	1.56402	0.947646
	Dynll1	652.757	341.836	471.25	1.37858	0.721937			Por	273.042	111.072	173.636	1.56327	0.635932
	Il10rb	973.004	794.676	1094.9	1.37779	1.12528			Mllt4	154.64	137.375	214.404	1.56072	1.38647
	Pik3r5	2339.03	1783.66	2452.31	1.37487	1.04843			Prmt1	338.903	151.524	236.475	1.56064	0.697765
	Ncaph2	697.831	401.727	552.13	1.37439	0.791209			Pik3c2a	4031.88	3112.94	4857.43	1.5604	1.20476
	Psmd11	769.26	553.345	759.199	1.37202	0.986921			Hdac6	163.533	143.92	224.506	1.55994	1.37284
	Tars2	1233.24	893.541	1225.3	1.37129	0.993562			Pwp2	522.904	245.517	382.959	1.55981	0.732371
	Pfdn1	260.546	179.475	245.55	1.36816	0.942441			Nob1	300.294	152.154	237.229	1.55914	0.789991
	Samsn1	578.921	667.841	913	1.36709	1.57707			Fundc2	425.266	307.553	479.271	1.55834	1.12699
	Spcs2	1212.87	753.429	1028.72	1.36539	0.848167			Rps9	4850.35	1150.27	1784.94	1.55176	0.368002
	Ap1m1	441.144	247.707	338.085	1.36486	0.766382			Vprbp	2362.67	1374.24	2131.64	1.55114	0.902213
	Akap17b	197.969	154.873	211.099	1.36304	1.06632			Tpm3	3768.45	2290.46	3552.43	1.55097	0.942677
	Cox6a1	280.635	107.457	146.375	1.36218	0.521583			Cdc25a	308.136	229.769	356.302	1.5507	1.15631
	Plagl2	392.884	421.277	572.316	1.35853	1.4567			Cenpc1	669.38	539.617	835.967	1.54919	1.24887
	Suclg2	564.205	370.82	503.593	1.35805	0.89257			Notch1	1098.44	752.357	1165.53	1.54918	1.06108
	Stx18	226.983	214.117	290.739	1.35785	1.28088			Vasp	1064.1	497.286	770.071	1.54855	0.723683
	Tbcel	666.499	727.056	984.716	1.35439	1.47745			Polq	116.531	195.653	302.888	1.54808	2.5992
	Aven	851.854	516.033	697.336	1.35134	0.818609			Ankrd28	955.097	854.416	1322.6	1.54796	1.38478
	Arl1	461.752	386.675	521.972	1.3499	1.13042			Pcbp1	500.457	291.416	450.756	1.54678	0.900688
	Gng2	517.359	509.785	687.759	1.34912	1.32937			Prim2	197.62	178.97	276.683	1.54597	1.40007
	Serbp1	10120.7	6183.91	8339.46	1.34857	0.824001			Eftud2	1048.22	662.353	1023.66	1.54549	0.976573
	Cd2	4070.31	3000.9	4041.04	1.34661	0.992809			Pigq	266.855	196.438	303.555	1.5453	1.13753
	Frmd4a	112.957	173.615	233.756	1.3464	2.06942			Tcof1	835.903	465.018	718.327	1.54473	0.859343
	Naa15	2908.83	2980.39	4010.34	1.34558	1.37868			G3bp1	2648.28	1329.19	2052.83	1.54442	0.775157
	Tnip2	203.288	254.071	341.765	1.34515	1.68118			Trafd1	310.962	263.797	406.284	1.54014	1.30654
	Nup160	1223.12	1013.03	1361.56	1.34405	1.11319			Mtx2	288.772	188.484	290.241	1.53988	1.00509
	Atp2a3	976.822	667.05	895.634	1.34268	0.916885			Xpo1	5348.84	3445.49	5301.48	1.53867	0.991146
	Kbtbd3	189.113	114.449	153.634	1.34238	0.812396			Ctnna1	289.806	279.732	430.414	1.53867	1.48518
	Amigo2	290.964	151.052	202.681	1.3418	0.696584			Psmc5	723.132	349.495	537.613	1.53826	0.743451
	Slc25a30	365.829	292.885	392.272	1.33934	1.07228			Abce1	5031.28	2453.69	3771.19	1.53695	0.749548
	Paics	2214.13	1192.97	1597.05	1.33871	0.721298			Cinp	227.819	156.338	240.278	1.53691	1.05469
	Pitrm1	941.169	583.845	781.484	1.33851	0.830334			Hus1	242.405	195.106	299.79	1.53655	1.23673
	Gprin3	529.982	784.232	1049.51	1.33826	1.98027			Hat1	564.109	344.967	529.922	1.53615	0.939396
	Snx3	879.204	546.15	730.582	1.33769	0.830958			Rpl10	3955.4	1453.42	2231.39	1.53527	0.564137
	Notch2	1737.85	1382.14	1847.3	1.33655	1.06298			Snord17	5640.85	3270.08	5018.91	1.5348	0.889743
	Dpcd	151.788	104.504	139.583	1.33566	0.91959			Tsr1	1324.03	837.877	1285.07	1.53372	0.970575
	Usp46	130.483	116.675	155.586	1.3335	1.19239			Fh1	469.101	244.017	373.579	1.53095	0.796371
	Adsl	606.025	352.746	470.361	1.33343	0.776142			Thg1l	188.084	122.473	187.496	1.53092	0.996873
	Rxra	185.01	121.447	161.829	1.3325	0.874703			Bzw2	1188.69	606.853	928.017	1.52923	0.780703
	Rbmx2	140.813	100.316	133.65	1.33229	0.94913			Sugp2	575.649	403.903	617.139	1.52794	1.07207
	Cox7a2	436.88	211.411	281.578	1.3319	0.64452			AW112010	2350.64	1699.75	2595.66	1.52709	1.10423
	Akt2	708.509	457.825	609.394	1.33106	0.860107			Aimp1	678.046	406.334	620.435	1.52691	0.915034
	Trp53i11	178.468	128.015	169.992	1.32791	0.952506			Zmiz1	193.855	258.825	395.1	1.52651	2.03812
	Znrf3	760.248	748.793	992.93	1.32604	1.30606			Hn1l	378.233	197.995	302.217	1.52638	0.799022
	Ints5	225.821	127.91	169.553	1.32557	0.750828			Dhfr	157.925	172.884	263.858	1.52622	1.67079
	Bsdc1	495.383	398.707	528.478	1.32548	1.06681			Ppat	1089.99	535.619	817.023	1.52538	0.749571
	Gns	427.575	385.666	510.558	1.32384	1.19408			Hspa4	4509.26	2796.35	4260.27	1.52351	0.944783
	Gpr155	187.998	196.848	260.288	1.32228	1.38453			Eif3i	854.558	301.02	458.456	1.52301	0.536484
	Arpc3	1275.52	592.579	783.198	1.32168	0.614024			Canx	6390.16	3645.68	5551.26	1.52269	0.868719
	Trak2	1484.48	1501.75	1984.74	1.32162	1.33699			Pacsin2	299.706	212.338	323.276	1.52246	1.07864
	Nt5dc3	210.149	199.205	263.198	1.32124	1.25244			Aimp2	218.133	100.55	153.067	1.52229	0.701714
	Abhd17c	167.952	106.427	140.558	1.32069	0.836892			Tcerg1	1885.09	1638.3	2493.57	1.52204	1.32278
	Hspbap1	326.777	337.671	445.829	1.32031	1.36432			Utp6	1135.55	702.055	1068.13	1.52144	0.940633
	Ywhaq	1087.14	613.213	809.305	1.31978	0.744437			Cpox	218.037	166.433	253.205	1.52136	1.16129
	Ptprj	247.881	382.182	503.969	1.31866	2.03311			Prdx3	673.56	315.852	480.493	1.52126	0.713363
	Rhbdd2	134.243	105.629	139.262	1.3184	1.03739			Elac2	380.297	224.1	340.732	1.52045	0.895963
	Mbd5	462.316	716.299	944.363	1.31839	2.04268			Ssrp1	2970.2	1663.69	2528.56	1.51985	0.851311
	Pabpc1	12125.6	15338.9	20212.4	1.31772	1.66692			Set	4631.22	2317.79	3522.42	1.51973	0.760581
	Ptpn2	1831.87	1511.69	1991.9	1.31767	1.08736			Ahsa1	1105.57	509.142	772.893	1.51803	0.699094
	Fam117a	357.69	159.282	209.864	1.31756	0.586721			Dffa	186.885	106.408	161.53	1.51802	0.864327
	Csk	1090.35	531.226	699.864	1.31745	0.641871			Parp1	1312.6	644.563	978.075	1.51742	0.745144
	Gyg	364.59	266.657	351.016	1.31635	0.962769			Rfc5	238.517	190.901	289.004	1.51389	1.21167
	Trmt11	459.983	391.947	515.567	1.3154	1.12084			Eef1b2	13155.8	7614.08	11526.1	1.51378	0.876121
	Ptpn13	162.186	317.389	417.353	1.31496	2.57331			Qdpr	265.75	131.958	199.75	1.51374	0.751644
	Txnrd1	1493.25	911.51	1198.41	1.31475	0.802551			Atp5j2	368.678	149.972	226.936	1.51319	0.615541
	Adam9	206.23	258.517	339.451	1.31307	1.64598			Stat3	2187.38	1780.35	2691.8	1.51195	1.2306
	Pkd1l3	118.221	158.182	207.556	1.31214	1.75566			Mrpl45	262.324	138.462	209.227	1.51108	0.79759
	Slmap	2604.19	2209.47	2898.11	1.31167	1.11287			Slfn8	2165.42	2670.21	4032.08	1.51002	1.86203
	Nup210	3650.86	2754.96	3611.77	1.31101	0.98929			Cd72	101.392	100.615	151.912	1.50983	1.49826
	Tlr7	141.738	210.44	275.837	1.31076	1.9461			Trim28	1849.65	720.487	1087.76	1.50976	0.588089
	Ralgps2	950.126	868.647	1138.35	1.31049	1.19811			Nop10	546.857	189.334	285.808	1.50955	0.522638
	Cnp	1386.08	982.562	1286.93	1.30977	0.928467			Acap3	183.07	129.693	195.703	1.50897	1.06901
	Cyth1	3524	2436.56	3191.15	1.3097	0.905548			Rps27a	5801.69	3254.17	4906.9	1.50788	0.845772
	Dis3	823.958	677.985	887.69	1.30931	1.07735			Rpn2	1668.46	871.23	1313.64	1.5078	0.787339
	Isoc1	773.228	522.96	684.602	1.30909	0.885382			Pdss1	111.143	151.697	228.694	1.50756	2.05765
	Arl8b	1411.12	1058.83	1383.39	1.30652	0.980348			Asb1	141.563	158.717	239.225	1.50725	1.68988
	Tspan31	250.978	205.244	268.106	1.30628	1.06825			Nmt1	904.085	491.661	740.809	1.50675	0.819401
	Ssh1	159.951	160.526	209.51	1.30514	1.30983			Cycs	412.868	289.403	436.042	1.50669	1.05613
	Rpl35	1774.19	690.604	900.806	1.30437	0.507727			Pus7l	261.146	163.331	246.063	1.50652	0.94224
	Rrn3	1269.06	738.927	963.419	1.30381	0.759158			Prmt3	1143.87	637.768	960.593	1.50618	0.839778
	Mtbp	367.992	375.896	488.708	1.30011	1.32804			Twf2	700.948	180.935	272.353	1.50526	0.38855
	Hk1	1036.08	692.077	899.028	1.29903	0.867722			Ggh	186.235	111.825	168.301	1.50504	0.903704
	Sla2	578.076	487.651	633.028	1.29812	1.09506			Uba1	3200.96	1675.16	2521.13	1.50501	0.787617
	Fntb	172.623	144.153	187.113	1.29802	1.08394			Bre	508.92	392.161	589.965	1.50439	1.15925
	Mink1	784.652	803.366	1042.36	1.29749	1.32844			Snhg17	585.591	416.015	625.817	1.50431	1.06869
	Ak2	609.664	359.915	466.771	1.2969	0.765621			Strap	1468.01	1007.72	1515.05	1.50344	1.03204
	Rplp0	7898.66	2968.94	3848.21	1.29616	0.487198			Siah2	194.788	111.453	167.551	1.50334	0.860174
	Chtop	2749.81	1969.21	2550.74	1.29531	0.927606			Atp13a1	641.026	325.246	488.625	1.50232	0.762255
	Uxs1	124.137	127.329	164.858	1.29474	1.32803			Ssr4	498.366	200.013	300.431	1.50205	0.602831
	Babam1	316.052	191.612	248.052	1.29455	0.784844			Tma16	136.728	113.028	169.758	1.50192	1.24158
	Rnf169	1037.3	866.965	1121.29	1.29335	1.08098			Cetn3	910.591	480.705	721.968	1.50189	0.792857
	Dph5	825.599	540.173	698.389	1.2929	0.845918			Snhg6	417.793	250.307	375.48	1.50008	0.898722
	Imp3	372.338	207.468	267.814	1.29087	0.719276			Agtpbp1	803.771	751.081	1126.52	1.49986	1.40154
	Hectd2	126.242	149.536	193.015	1.29076	1.52893			Cdt1	239.351	152.195	228.203	1.49941	0.953425
	Polr3b	1384.57	1094.5	1412.29	1.29035	1.02002			Prc1	135.817	164.466	246.557	1.49913	1.81536
	Ddx56	434.453	286.146	369.201	1.29025	0.849805			Sec23b	723.113	462.442	693.057	1.49869	0.958436
	Mrpl1	375.612	376.258	485.334	1.2899	1.29211			Vamp3	990.832	653.165	977.885	1.49715	0.986933
	Map7	207.135	167.816	216.248	1.2886	1.04399			Psmd13	515.999	372.05	556.513	1.4958	1.07852
	Sar1a	1671.06	1070.72	1379.1	1.28801	0.825283			Mogs	444.288	199.105	297.793	1.49566	0.67027
	Arhgap17	392.782	522.378	672.804	1.28796	1.71292			Tbca	765.743	428.33	640.578	1.49552	0.836545
	Erp29	470.781	302.678	389.585	1.28713	0.82753			Cltc	5115.24	4994.01	7464.84	1.49476	1.45933
	Piga	603.707	547.88	705.133	1.28702	1.16801			Polr1c	280.061	135.433	202.423	1.49463	0.722784
	Ttll4	709.288	633.19	814.443	1.28625	1.14825			Ltv1	895.028	462.777	691.404	1.49403	0.772494
	Gatad2a	916.521	738.517	949.916	1.28625	1.03644			Phlpp2	129.961	185.687	277.167	1.49266	2.1327
	Cxxc1	386.669	188.912	242.878	1.28567	0.628128			Rps12	6990.9	3779.94	5639.19	1.49187	0.806648
	Snx2	1763.33	1361.49	1749.87	1.28527	0.992371			Uhrf1bp1	146.928	117.311	174.955	1.49138	1.19075
	Cabin1	939.924	742.103	953.341	1.28465	1.01427			Ncapd2	372.73	275.686	411.058	1.49104	1.10283
	Slc9a8	397.554	372.262	478.21	1.28461	1.20288			Bccip	570.497	327.505	488.12	1.49042	0.855606
	Rpl4	33713.1	19994.2	25678.2	1.28428	0.761667			Fancc	242.831	263.613	392.785	1.49	1.61752
	Cnot4	1409.33	1614.56	2070.92	1.28265	1.46943			Rad23a	246.315	114.206	170.074	1.48918	0.690473
	Pgs1	243.305	180.89	231.804	1.28147	0.952734			Lrmp	619.716	609.379	907.035	1.48846	1.46363
	Ltb	1675.76	396.579	507.95	1.28083	0.303115			Fam136a	314.449	165.932	246.852	1.48767	0.78503
	Slc38a2	5567.14	3011.17	3856.59	1.28076	0.692742			Tnks1bp1	220.461	101.027	150.244	1.48717	0.6815
	Ddx19b	665.894	640.617	820.217	1.28036	1.23175			Eif3k	1112.11	369.33	548.414	1.48489	0.493131
	Reep5	388.259	293.333	375.374	1.27969	0.966815			Mdh1	1344.14	627.045	930.478	1.48391	0.692251
	Nfkb1	2674.25	1951.11	2495.88	1.27921	0.933302			Mrpl19	427.369	324.942	481.972	1.48326	1.12777
	Tnfsf10	475.864	469.389	600.181	1.27864	1.26125			Cnn3	373.478	160.035	237.093	1.4815	0.634823
	Khsrp	937.071	655.786	837.402	1.27694	0.893638			Tagap1	340.589	156.161	231.315	1.48126	0.679162
	Rara	128.711	109.331	139.325	1.27434	1.08246			Hax1	219.607	102.301	151.507	1.48099	0.689898
	Ebp	313.491	155.029	197.348	1.27298	0.629517			Wdr75	1226.26	665.286	985.184	1.48084	0.803409
	Snf8	238.979	194.167	247.11	1.27267	1.03402			Urb2	546.009	349.279	516.782	1.47957	0.946471
	Denr	753.606	526.089	668.106	1.26995	0.886546			Prkar2a	413.936	383.456	567.24	1.47928	1.37036
	Zdhhc7	204.935	125.052	158.766	1.2696	0.774714			Mms22l	198.667	307.366	454.579	1.47895	2.28814
	Nabp2	185.332	120.932	153.43	1.26872	0.827865			H2afz	781.7	477.033	705.081	1.47805	0.901985
	Atf1	677.974	678.29	860.044	1.26796	1.26855			Senp1	907.281	1255.1	1854.68	1.47771	2.04422
	Wdr1	5653.88	3512.44	4453.04	1.26779	0.787607			Nedd8	577.17	283.608	418.942	1.47718	0.725855
	Slc22a5	301.712	222.701	282.083	1.26665	0.934941			Bid	263.942	145.287	214.545	1.4767	0.812851
	Rbx1	577.264	354.647	448.874	1.26569	0.777589			Ddx41	462.18	223.673	330.249	1.47649	0.714547
	Gpr18	516.837	410.655	519.315	1.2646	1.00479			Mrpl51	254.558	129.197	190.278	1.47277	0.747482
	Surf6	423.705	274.755	347.362	1.26426	0.81982			Mettl20	991.238	504.887	743.469	1.47255	0.750041
	Cmtm6	3171.16	1999.78	2524.66	1.26247	0.796132			Il2rg	4589.54	2701.19	3977.55	1.47252	0.866656
	Tiam1	301.492	281.103	354.61	1.26149	1.17618			Tmtc4	270.854	256.764	378.035	1.47231	1.39572
	Polr2b	2176.07	1492.95	1882.56	1.26097	0.865121			Urb1	566.531	334.075	491.712	1.47186	0.867936
	Rras2	2259.04	1811.04	2283.56	1.26091	1.01085			Slfn1	8762.62	3852.15	5661.82	1.46978	0.646133
	Gnptab	865.194	992.488	1250.68	1.26015	1.44555			Far1	1858.28	1317.41	1935.46	1.46915	1.04153
	Bmp2k	566.466	755.356	951.407	1.25955	1.67955			Ncl	10583.1	10360.9	15216.8	1.46867	1.43785
	Tor1aip2	1968.35	1918.2	2416.06	1.25954	1.22745			Ghitm	2110	1282.54	1881.86	1.46729	0.891876
	Psmd7	797.891	555.158	699.032	1.25916	0.876098			Gcn1l1	767.403	379.885	557.123	1.46656	0.725985
	BC004004	317.947	230.256	289.797	1.25859	0.911465			Ddx27	1114.85	590.834	866.465	1.46651	0.7772
	Ptger4	601.841	463.359	582.22	1.25652	0.9674			Dnajc11	489.156	288.862	423.038	1.4645	0.864833
	Hadh	334.021	230.013	288.93	1.25614	0.865004			Ccdc50	915.131	928.099	1359.08	1.46437	1.48512
	Myl6	1983.09	762.802	958.11	1.25604	0.483139			H2-Q4	2942.1	2913.3	4263.75	1.46355	1.44922
	Uvrag	825.737	1054.8	1323.76	1.25499	1.60312			Creg1	252.583	300.569	439.801	1.46323	1.74121
	Taf5l	604.103	348.957	437.919	1.25494	0.724907			AI662270	1658.76	1091.83	1596.92	1.46261	0.962722
	Spcs3	1757.44	1332.74	1672.25	1.25474	0.951528			Eif6	393.78	174.436	254.518	1.45909	0.646345
	Lrpap1	282.456	185.705	232.835	1.25379	0.824323			Atp5c1	2315.51	1111.61	1621.57	1.45876	0.700307
	Gfod1	115.133	105.624	132.396	1.25346	1.14994			Sh3bgrl3	1009.3	357.279	521.027	1.45832	0.516228
	Ell	189.317	125.352	156.994	1.25243	0.829266			Tmx2	314.739	174.25	254.067	1.45806	0.807229
	Ppp2cb	668.865	480.674	601.649	1.25168	0.899509			Snord22	623.072	957.374	1395.18	1.45729	2.23919
	Srek1ip1	152.86	127.231	159.243	1.2516	1.04176			Sf3b3	3161.01	2192.11	3194.02	1.45705	1.01044
	Mrps22	265.281	212.287	265.377	1.25009	1.00036			Pwp1	647.982	405.626	591.013	1.45704	0.912083
	Sympk	627.846	331.26	413.884	1.24942	0.659212			Drap1	400.309	118.534	172.673	1.45674	0.43135
	Ube2e1	202.643	148.182	184.841	1.24739	0.912152			Farsa	346.163	139.01	202.491	1.45667	0.584958
	Osbpl7	174.721	119.815	149.365	1.24663	0.854878			H2-K1	13760.3	7338.28	10687	1.45633	0.776653
	Ppp1r15b	4350.8	3227.94	4023.23	1.24638	0.92471			Mcm4	1480.12	1213.9	1767.58	1.45611	1.19422
	Nup107	652.801	535.793	667.621	1.24604	1.0227			Eif4a3	1074.76	620.351	903.09	1.45577	0.840271
	Rps3	15224.7	6434.15	8015.61	1.24579	0.526487			Sdhc	265.891	123.353	179.531	1.45543	0.675207
	Cog5	1277.7	1235.9	1537.33	1.2439	1.2032			Vdac2	2151.34	1289.91	1876.76	1.45496	0.872365
	Ankrd17	3687.56	4830.68	6007.14	1.24354	1.62903			Psmc4	797.605	390.401	567.737	1.45424	0.711802
	2024-03-02	655.014	397.868	494.406	1.24264	0.754802			Dnm1l	1994.87	1519.13	2207.01	1.45281	1.10634
	Tnfrsf1b	623.24	514.737	639.541	1.24246	1.02616			P4hb	2241.96	1175.38	1707.36	1.45261	0.761547
	Ube2e3	228.362	193.946	240.786	1.24151	1.05441			Prelid1	766.655	399.287	579.797	1.45208	0.756268
	Mgat4a	1065.7	1178.67	1462.78	1.24105	1.3726			Psma4	1384.64	809.383	1174.62	1.45125	0.848321
	Ccne1	208.233	164.226	203.732	1.24056	0.978381			Naa10	276.719	118.113	171.372	1.45092	0.6193
	Nudt4	837.521	628.085	777.657	1.23814	0.928523			Ddx60	705.276	845.076	1225.88	1.45061	1.73816
	Gorasp2	760.131	537.828	665.476	1.23734	0.875475			Acadl	527.808	505.549	733.294	1.45049	1.38932
	Sar1b	390.377	250.178	309.352	1.23652	0.792443			Rps18	4012.95	1363.76	1976.22	1.44909	0.49246
	Camk2d	785.582	1332.62	1647.37	1.23618	2.097			G6pdx	628.514	336.565	487.673	1.44897	0.775914
	Disp1	254.898	192.862	238.312	1.23566	0.934932			Klf10	201.648	129.768	187.923	1.44814	0.931933
	Zap70	486.035	304.304	375.94	1.23541	0.773484			Isca1	211.996	207.445	300.223	1.44724	1.41617
	Rnasel	1754.8	2021.36	2497.02	1.23531	1.42296			Cstf2	1179.17	795.193	1149.71	1.44583	0.975021
	Ccdc97	153.163	156.784	193.542	1.23445	1.26363			Klre1	146.763	171.1	247.339	1.44558	1.6853
	Gan	104.118	131.822	162.708	1.23429	1.56273			Jund	491.867	408.314	590.108	1.44523	1.19973
	Cyb5b	1067.52	975.013	1201.37	1.23215	1.12538			Idh3a	750.242	458.908	662.659	1.44399	0.883261
	Srsf10	2919.92	2494.16	3072.41	1.23184	1.05222			Qtrtd1	473.317	258.831	373.616	1.44347	0.789356
	Rpl11	3552.2	1699.75	2093.35	1.23156	0.589311			Wdr78	145.541	149.317	215.506	1.44328	1.48072
	Coq2	266.244	194.113	238.957	1.23102	0.897512			Pcyt2	354.983	157.262	226.929	1.443	0.639268
	Uqcrc2	2119.88	1294.14	1592.45	1.23051	0.751196			Eif2s1	1977.96	1178.34	1700.32	1.44298	0.859635
	Nek7	2466.69	2277.46	2801.19	1.22996	1.13561			Mrpl47	192.693	100.99	145.698	1.4427	0.756112
	Clptm1l	1315.31	881.295	1083.18	1.22908	0.823518			Pole4	536.838	275.677	397.168	1.4407	0.739828
	Eef2k	298.187	203.098	249.456	1.22826	0.836576			Vac14	365.545	284.292	409.465	1.4403	1.12015
	Trappc3	221.992	125.99	154.744	1.22822	0.697071			Hmgn2	478.776	466.891	672.38	1.44012	1.40437
	Ece1	266.54	204.699	251.261	1.22747	0.942676			Vdac1	924.372	582.59	838.655	1.43953	0.907269
	Ipo11	601.783	591.439	725.753	1.2271	1.206			Xrcc6	637.036	350.177	503.949	1.43913	0.791084
	Myd88	350.6	248.056	304.302	1.22675	0.867946			Ddx39b	1612.39	833.325	1199.12	1.43896	0.743688
	Smg7	2258.25	2299.23	2820.52	1.22673	1.24898			Anxa6	2573.33	1328.46	1911.21	1.43867	0.742699
	Psmd6	791.335	657.268	805.934	1.22619	1.01845			Ndufv1	300.566	150.631	216.696	1.43859	0.720961
	Sub1	2393.39	1837.76	2251.34	1.22505	0.94065			Mdn1	7280.45	5183.99	7453.01	1.4377	1.0237
	Vps54	2968.18	3597.82	4404.97	1.22434	1.48406			Ctnnbl1	474.269	262.229	376.785	1.43685	0.794454
	Rfc1	1359.27	1302.79	1594.66	1.22404	1.17317			Rfc2	287.035	174.958	251.35	1.43663	0.875676
	H2-D1	4505.28	2389.71	2924.04	1.2236	0.649025			Nt5c3	738.916	544.307	781.702	1.43614	1.0579
	Dcps	487.925	345.735	422.436	1.22185	0.865779			Phf11b	349.28	251.255	360.657	1.43542	1.03257
	Tspan5	232.162	225.432	275.323	1.22131	1.18591			Pold3	653.098	539.395	773.998	1.43494	1.18512
	Dars	1659.25	1067.09	1303.2	1.22127	0.785416			Hmgn1	920.098	543.825	780.262	1.43477	0.848021
	Rsl1	236.387	147.993	180.675	1.22084	0.76432			Ncoa7	787.334	927.127	1329.05	1.43351	1.68803
	Map4	1703.07	1671.68	2039.67	1.22013	1.19764			Tmem123	3502.48	2470.5	3540.69	1.43319	1.01091
	Fbxl22	234.94	369.745	451.102	1.22004	1.92008			Npepl1	400.379	233.121	334.096	1.43315	0.834451
	H2afy	2206.32	1583.4	1929.98	1.21888	0.874748			Slc14a1	783.041	542.445	776.391	1.43128	0.991508
	Fem1a	645.303	405.096	493.209	1.21751	0.764305			Nol6	461.108	268.965	384.906	1.43106	0.834742
	Tbc1d22a	238.952	191.121	232.68	1.21745	0.973749			Ndufb9	432.449	259.129	370.816	1.43101	0.857477
	Wars2	263.175	222.999	271.232	1.21629	1.03061			Ripk1	2298.12	1748.71	2501.17	1.43029	1.08835
	Ppfia1	1502.31	1280.16	1556.9	1.21617	1.03634			Oxct1	1528.49	1274.99	1823.3	1.43005	1.19287
	Agps	1933.41	1822.8	2216.49	1.21598	1.14642			Usp5	658.637	340.386	486.549	1.42941	0.738722
	Ssbp2	873.519	808.899	983.286	1.21559	1.12566			Hdlbp	2683.41	2075.16	2966.19	1.42938	1.10538
	Parp11	539.74	620.725	754.062	1.21481	1.39708			Pdp2	232.595	126.662	181.028	1.42922	0.778298
	Eefsec	247.979	181.221	219.59	1.21172	0.885517			Phf5a	391.301	258.036	368.681	1.4288	0.942194
	Dtnbp1	147.366	133.632	161.857	1.21121	1.09833			Aurkaip1	440.485	251.302	358.757	1.42759	0.814459
	Atp11b	7608.6	8630	10420.5	1.20747	1.36957			Rfx5	390.158	339.897	485.198	1.42748	1.24359
	Agpat5	405.123	297.307	358.904	1.20718	0.885914			Arl13b	289.041	283.072	403.853	1.42668	1.39722
	Sipa1l1	2045.24	2332.11	2814.75	1.20695	1.37624			Nasp	1620.79	1056.56	1507.19	1.4265	0.929908
	Slc37a3	443.89	865.122	1043.93	1.20668	2.35177			Enpp4	614.288	450.144	641.791	1.42575	1.04477
	Kat2b	3251.92	2389.54	2883.19	1.20659	0.88661			Sec61b	322.465	126.503	180.35	1.42565	0.559283
	Timm22	158.592	157.033	189.444	1.2064	1.19454			Atp6v1a	531.578	382.715	545.593	1.42558	1.02636
	Cep128	232.237	415.641	501.372	1.20626	2.15888			Suclg1	523.058	246.159	350.915	1.42556	0.670892
	Cd82	468.636	471.303	568.391	1.206	1.21286			Mb21d1	186.597	167.22	238.274	1.42491	1.27694
	Phykpl	398.827	453.001	546.303	1.20597	1.36977			Klhdc2	2045.46	1344.26	1914.64	1.42431	0.936047
	Srsf6	5906.64	5101.66	6151.24	1.20573	1.04141			Hnrnpab	4255.63	2877.64	4098.36	1.42421	0.963043
	Nedd1	499.694	383.801	462.686	1.20554	0.925938			E2f4	411.04	231.799	330.082	1.424	0.803043
	Tmed2	427.035	254.379	306.454	1.20471	0.717631			Shfm1	818.275	426.151	606.072	1.4222	0.74067
	Supv3l1	344.572	258.674	311.573	1.2045	0.904231			Rsl1d1	2604.25	1661.37	2361.5	1.42142	0.906789
	Lcp1	12995.9	9153.99	11024.1	1.20429	0.848273			Rpsa	9287.5	3870.34	5498.1	1.42057	0.591989
	Fndc3a	1718.62	2001.64	2408.55	1.20329	1.40144			Rpl28	2103.19	615.646	874.092	1.4198	0.415603
	Tpm4	3176.3	2081.15	2502.9	1.20265	0.787993			Rpl38	2574.12	1285.11	1823.68	1.41908	0.708468
	Usp39	580.441	379.47	456.098	1.20194	0.785779			Rpl36al	926.32	394.225	558.873	1.41765	0.603326
	Ssr1	1997.47	1869.73	2247.26	1.20192	1.12505			Tnfrsf14	182.612	155.281	220	1.41679	1.20474
	Incenp	244.159	242.005	290.755	1.20144	1.19084			Psmb4	662.341	341.338	483.421	1.41625	0.729868
	Prkch	3814.09	3467.45	4165.48	1.20131	1.09213			Fibp	190.311	101.671	143.982	1.41616	0.756563
	Pgm2	260.057	204.969	245.859	1.19949	0.945403			Ddx1	1392.92	1109.26	1569.22	1.41465	1.12657
	Ywhaz	3870.06	3513.46	4210.15	1.19829	1.08788			Tagln2	1029.45	541.919	766.333	1.41411	0.74441
	Srsf1	6789.79	5186.31	6213.02	1.19796	0.915052			Casp1	179.311	160.083	226.368	1.41407	1.26243
	Elp3	801.347	578.344	692.706	1.19774	0.864427			Iqgap1	6690.95	5993.91	8474.36	1.41383	1.26654
	Cyfip2	4630.45	5587.06	6687.67	1.19699	1.44428			Sil1	155.909	113.345	160.218	1.41354	1.02764
	Pvr	231.063	214.563	256.3	1.19452	1.10922			Mrpl13	366.888	228.064	322.028	1.41201	0.877729
	Ppa2	335.948	255.058	304.672	1.19452	0.906902			Zc3hc1	188.374	105.539	148.992	1.41172	0.790938
	Glud1	2909	1975.39	2358.19	1.19378	0.810652			Atp2a2	2206.49	1818.16	2566.03	1.41133	1.16295
	Kcnab2	1411.55	711.195	848.967	1.19372	0.601441			Ndufa5	352.542	206.347	291.122	1.41084	0.825779
	Btla	1567.9	1555.34	1855.83	1.19319	1.18364			Ccdc115	387.77	244.032	344.257	1.41071	0.887787
	Mad1l1	226.005	195.604	233.199	1.1922	1.03183			Otub1	392.544	200.97	283.462	1.41047	0.722115
	Inpp4b	22350.9	20848.1	24835.3	1.19125	1.11115			Ptprcap	532.322	216.252	304.932	1.41007	0.572835
	Rpain	285.039	208.55	248.336	1.19077	0.871233			Mrpl48	226.798	144.818	204.204	1.41007	0.900382
	Dst	794.031	745.221	887.089	1.19037	1.1172			Rbbp7	2488.3	1323.68	1866.24	1.40988	0.750005
	Sephs2	663.169	398.643	473.926	1.18885	0.714639			Emc6	345.665	204.561	288.233	1.40903	0.833851
	Tmsb4x	21425.8	12096.5	14378.8	1.18867	0.671098			Mrpl41	213.231	110.339	155.437	1.40873	0.728963
	Ube2a	360.481	252.272	299.825	1.1885	0.831734			Zmiz2	234.786	167.253	235.576	1.4085	1.00337
	Ccdc14	101.333	106.12	125.784	1.1853	1.24128			Cct8	3628.17	2242.44	3157.21	1.40794	0.870191
	Bcs1l	157.602	105.112	124.568	1.1851	0.790397			Cherp	238.274	220.719	310.574	1.4071	1.30343
	Ppp6r1	2106.78	1498.57	1775.72	1.18494	0.84286			Lins	218.2	123.593	173.762	1.40593	0.796342
	Atp8b2	1572.54	1061.9	1258	1.18467	0.799979			Ybx1	4283.05	2337.53	3285.09	1.40537	0.766998
	Erp44	927.474	814.441	964.6	1.18437	1.04003			Cyc1	238.166	112.001	157.378	1.40515	0.660791
	Pop5	431.092	198.535	235.103	1.18419	0.545366			Wdr55	335.445	179.828	252.455	1.40387	0.752596
	Usp1	1758.91	1393.66	1650.22	1.18409	0.938208			Tcirg1	232.069	137.201	192.597	1.40376	0.829913
	Slc25a19	179.705	112.714	133.42	1.18371	0.742442			Prmt5	739.979	421.311	591.362	1.40362	0.799161
	Itpk1	236.44	176.592	208.968	1.18333	0.883808			Ttc37	1034.06	871.733	1223.54	1.40357	1.18324
	Capn2	1049.67	872.62	1032.24	1.18292	0.983401			Lgals9	513.054	351.271	492.799	1.4029	0.960523
	Capza2	2574.1	2132.41	2522.36	1.18287	0.9799			Nudt5	297.819	158.045	221.693	1.40272	0.744389
	Nsf	856.158	720.815	852.163	1.18222	0.995334			Mrpl52	176.66	116.955	164.033	1.40254	0.928527
	Gramd4	1870.01	1100.84	1301.38	1.18217	0.695921			Plk4	287.741	357.353	501.168	1.40245	1.74173
	Cdc5l	1950.97	1513.34	1787.31	1.18104	0.916116			Eif2ak1	769.275	766.529	1074.89	1.40228	1.39728
	Hmox2	431.968	288.241	340.212	1.1803	0.787585			Cmtr2	214.73	105.234	147.512	1.40175	0.686965
	Nars2	289.92	310.454	365.99	1.17889	1.26238			Pabpc4	781.401	572.479	802.337	1.40151	1.02679
	Fbxo17	121.186	101.664	119.837	1.17875	0.988863			Xpnpep1	217.781	172.631	241.586	1.39943	1.10931
	Tbc1d2b	700.496	739.808	871.765	1.17837	1.2445			Cenpj	567.024	613.101	857.924	1.39932	1.51303
	Cdc37	895.964	513.233	604.626	1.17807	0.674833			Ppapdc1b	348.086	377.578	528.321	1.39924	1.51779
	Dad1	500.74	305.809	360.218	1.17792	0.719372			Rangap1	743.59	384.557	537.954	1.39889	0.723454
	Wdr11	474.218	512.12	603.166	1.17778	1.27192			Whsc1	967.924	1253.04	1752.1	1.39828	1.81016
	Elp2	1210.49	1068.15	1257.82	1.17757	1.0391			Slmo2	478.857	333.101	465.629	1.39786	0.972375
	Rev3l	4583.11	4724.33	5558.62	1.17659	1.21285			Aatf	973.696	701.393	980.433	1.39784	1.00692
	Nfyc	258.584	199.95	235.208	1.17633	0.9096			Rps28	513.118	238.092	332.635	1.39709	0.648263
	Slc16a6	245.133	386.651	454.725	1.17606	1.85501			Chchd1	310.733	163.512	228.437	1.39707	0.735156
	Tle3	1124.56	976.526	1148.02	1.17561	1.02086			Tm6sf1	176.841	289.154	403.901	1.39684	2.28398
	Scaf4	720.197	902.271	1060.58	1.17546	1.47263			Clns1a	979.258	517.789	723.016	1.39635	0.73833
	Efcab14	512.344	604.943	710.837	1.17505	1.38742			Rpia	335.287	208.369	290.757	1.3954	0.867187
	Tnpo1	2714.02	2437.32	2863.7	1.17494	1.05515			Daxx	745.486	478.408	667.45	1.39515	0.895322
	Elf1	8200.21	6913.2	8117.04	1.17414	0.989858			Mbd6	137.138	147.084	205.186	1.39503	1.4962
	Copb2	2297.95	1710.55	2005.26	1.17229	0.872631			Prkar2b	111.468	140.744	196.317	1.39485	1.7612
	Drg1	739.944	592.9	693.733	1.17007	0.937547			Eif3l	1724.87	811.784	1131.95	1.3944	0.656254
	Pstpip1	671.511	474.87	555.557	1.16991	0.827325			Mrpl16	199.517	134.681	187.764	1.39413	0.941091
	Rbm17	1613.16	1253.84	1466.49	1.1696	0.909079			Pola2	386.985	274.161	382.166	1.39395	0.987548
	Rps23	5397.55	3377.05	3947.38	1.16888	0.731328			Stk35	132.87	171.443	238.914	1.39355	1.7981
	Strada	214.413	256.662	299.881	1.16839	1.39862			Nkrf	367.732	280.08	390.195	1.39316	1.06109
	Fnbp1	2419.09	2356.19	2752.56	1.16823	1.13785			Rnf123	629.451	507.009	706.326	1.39312	1.12213
	Klf9	172.386	140.694	164.362	1.16822	0.953453			Rplp2	1170.85	458.173	638.134	1.39278	0.545018
	Ints7	765.79	719.128	839.482	1.16736	1.09623			Papd7	300.357	205.025	285.519	1.39261	0.950598
	Arl4c	5861.11	4459.51	5205.63	1.16731	0.888164			Ap4s1	227.712	169.628	236.196	1.39244	1.03726
	Dgat1	285.445	319.975	373.34	1.16678	1.30792			Mrpl18	558.156	343.988	478.725	1.39169	0.857691
	Gabpb1	662.459	630.377	734.94	1.16587	1.10941			Rps25	6311.7	2877.77	4004.36	1.39148	0.634434
	Kif20a	108.877	141.422	164.697	1.16458	1.51269			Snhg1	1709.78	1178.59	1639.97	1.39146	0.959169
	Stard4	364.685	497.868	579.029	1.16302	1.58775			Prrc2a	1168.51	803.582	1118.08	1.39136	0.956841
	Foxp3	193.308	245.055	284.93	1.16272	1.47397			Rad54l2	849.682	933.02	1298.1	1.39129	1.52775
	Keap1	469.383	288.382	335.306	1.16271	0.714356			Pdlim2	182.572	128.131	178.229	1.39099	0.976214
	Rexo4	862.996	748.385	869.784	1.16221	1.00787			Fam208b	4423.19	3517.88	4889.13	1.38979	1.10534
	Plekha2	1464.2	1368.51	1589.23	1.16128	1.08539			Eef1d	1409.65	503.129	699.112	1.38953	0.495948
	Plcl2	2680.67	2301.92	2671.74	1.16066	0.996667			Ndufb5	521.48	297.404	413.088	1.38898	0.792145
	Atp2b1	4843.27	4037.04	4676.93	1.15851	0.965655			Tmed9	512.237	290.955	403.966	1.38842	0.788632
	Atg16l1	687.271	746.629	864.766	1.15823	1.25826			Sdhd	489.354	279.66	388.204	1.38813	0.793298
	Cand1	2417.03	1951.23	2259.85	1.15817	0.934971			Calm3	1096.75	493.449	684.714	1.38761	0.624313
	Snrpg	251.735	137.908	159.408	1.1559	0.63324			Ms4a4b	18570.4	10176.5	14120.5	1.38756	0.760378
	Etv6	488.588	953.367	1100.91	1.15476	2.25324			Champ1	584.509	426.882	592.249	1.38738	1.01324
	Cd48	2441.68	1653.8	1909.7	1.15473	0.782127			Taf1d	2804.95	2248.39	3118.39	1.38694	1.11174
	Pdp1	427.798	232.016	267.792	1.15419	0.625978			Ppp2r4	309.593	174.757	242.351	1.38678	0.782805
	Tmem184b	121.489	100.489	115.961	1.15397	0.954501			Ankrd32	446.593	429.875	596.085	1.38665	1.33474
	Syncrip	4423.65	4118.75	4751.77	1.15369	1.07417			Ndufs4	571.603	382.221	529.877	1.38631	0.927003
	Vrk1	702.973	678.039	781.791	1.15302	1.11212			Nudcd2	343.066	218.644	303.07	1.38614	0.883415
	Stard3nl	140.495	102.524	118.172	1.15262	0.841109			Riok2	717.876	537.735	745.172	1.38576	1.03802
	Ppp2r1b	942.889	887.985	1023.29	1.15238	1.08527			Ifi27	342.73	241.528	334.697	1.38575	0.976559
	Git1	203.228	130.323	150.156	1.15218	0.738853			Pdhx	207.278	186.608	258.583	1.38571	1.24752
	Pkn1	820.166	516.578	594.834	1.15149	0.725261			Wdr36	1380.24	1054.63	1461.34	1.38564	1.05876
	Atl2	602.441	574.916	661.598	1.15077	1.09819			Sf3a2	158.234	104.681	145.014	1.38529	0.916452
	Rplp1	2942.76	2149.81	2473.25	1.15045	0.840452			Mpc2	175.787	117.503	162.618	1.38394	0.925087
	Oat	594.457	355.506	408.45	1.14893	0.687098			Glrx5	165.623	128.749	178.132	1.38356	1.07553
	D1Ertd622e	462.772	406.286	465.93	1.1468	1.00682			Sdhb	454.189	238.266	329.531	1.38304	0.725537
	Suox	404.58	199.864	229.146	1.14651	0.566381			Hnrnpdl	5348.68	3345.97	4627.27	1.38294	0.865123
	Rftn1	572.874	499.799	572.563	1.14559	0.999457			Ccl6	106.025	268.214	370.866	1.38272	3.49789
	Trmt10a	168.415	157	179.833	1.14544	1.0678			Gtf3c5	184.935	115.406	159.56	1.3826	0.862785
	Abl1	626.863	557.471	638.538	1.14542	1.01863			Nfkbie	358.712	332.821	459.711	1.38126	1.28156
	Adrb2	270.659	323.04	369.992	1.14534	1.36701			Utp14b	187.33	227.655	314.354	1.38083	1.67807
	Gimap8	7553.38	5890.62	6746.18	1.14524	0.893134			Uchl5	915.479	653.867	902.793	1.3807	0.986143
	Sf3b6	1266.39	706.834	808.44	1.14375	0.638381			Bdh1	301.654	156.159	215.587	1.38056	0.714684
	Rpl7l1	842.178	523.781	599.033	1.14367	0.71129			Rbm43	499.685	409.466	565.262	1.38049	1.13124
	Napa	605.404	385.239	440.56	1.1436	0.727711			Skiv2l2	1876.07	1567.03	2162.73	1.38015	1.1528
	Vps53	451.079	432.163	494.218	1.14359	1.09564			Polr3e	596.686	335.806	463.429	1.38005	0.77667
	Cwc27	424.116	500.58	571.994	1.14266	1.34867			Tmem14c	325.73	193.708	267.321	1.38002	0.820684
	Psmc6	1936.86	1487.84	1698.62	1.14166	0.876994			Ccne2	117.442	174.424	240.661	1.37975	2.0492
	2024-03-02	418.433	420.06	479.485	1.14147	1.14591			Haus7	160.846	119.741	165.183	1.3795	1.02697
	Gabarap	995.91	632.49	721.889	1.14134	0.724853			Trim37	566.506	433.213	597.555	1.37936	1.05481
	Rlim	3901.28	3926.45	4477.14	1.14025	1.14761			Insig1	585.909	388.479	535.849	1.37935	0.91456
	Stim2	1253.56	1255.72	1431.43	1.13992	1.14189			Coro1a	3839.87	1504.54	2074.53	1.37885	0.540262
	Mad2l1	257.518	292.878	333.835	1.13984	1.29636			Suv39h1	412.723	241.133	332.335	1.37822	0.805225
	Agfg1	2858.54	2372.67	2703.89	1.1396	0.945899			Topbp1	2268.3	2104.93	2900.19	1.37781	1.27858
	Rcbtb1	2466.8	1798.52	2047.08	1.1382	0.82985			Bri3bp	279.004	169.976	234.113	1.37733	0.839103
	Max	1135.28	934.141	1063.08	1.13803	0.936403			Eif3a	9039.45	6833.1	9403.98	1.37624	1.04033
	Polk	468.393	493.619	561.695	1.13791	1.19919			Pdcd11	1144.56	818.67	1126.39	1.37588	0.984125
	Zfp456	395.744	214.859	244.355	1.13728	0.617458			Uqcrb	658.819	360.374	495.701	1.37552	0.752409
	Fbxw11	781.429	738.146	839.384	1.13715	1.07417			Ptpn7	566.166	428.957	589.935	1.37528	1.04198
	Hnrnpr	2562.23	2212.66	2513.38	1.13591	0.980937			Bcap31	1145.67	613.654	843.942	1.37527	0.736638
	Arhgap12	1923.37	1521.58	1727.9	1.13559	0.898371			Atp5g3	528.749	331.662	455.952	1.37475	0.862322
	Rad52	405.971	310.191	352.205	1.13544	0.867562			Ilf3	1114.55	682.669	938.452	1.37468	0.842004
	Rbl1	1640.35	1811.4	2056.03	1.13505	1.25341			Ero1lb	450.315	547.753	752.501	1.3738	1.67106
	Hnrnpa3	584.883	617.587	700.908	1.13491	1.19837			Gpr65	519.656	373.497	512.736	1.3728	0.986684
	Raf1	1393.53	1152.6	1307.53	1.13442	0.938284			Eif1ax	924.866	542.233	744.326	1.3727	0.804793
	Psen1	859.604	691.682	784.474	1.13416	0.912599			Carm1	250.703	182.325	250.205	1.37231	0.998016
	Mrps16	295.266	135.002	153.11	1.13413	0.51855			Rrp1	1702.73	927.285	1272.51	1.3723	0.747337
	Pglyrp2	431.364	429.485	486.852	1.13357	1.12864			Mrps15	513.886	379.848	521.239	1.37223	1.01431
	Ptpn11	1059.44	874.92	991.084	1.13277	0.93548			Mdh2	487.94	254.371	349.03	1.37213	0.715313
	Zc3hav1l	139.567	200.728	227.354	1.13265	1.629			Rqcd1	621.405	444.117	608.695	1.37057	0.979546
	Ppp6c	878.096	678.977	768.855	1.13237	0.875594			Stat5a	459.564	360.383	493.866	1.37039	1.07464
	Seh1l	953.099	826.073	935.281	1.1322	0.981305			Rps20	4196.69	1784.52	2445.11	1.37018	0.582628
	Zfp568	454.904	383.913	434.45	1.13164	0.955035			Atf6b	165.038	103.893	142.175	1.36848	0.861467
	Cox5b	505.834	268.262	303.25	1.13043	0.599505			Srsf2	3880.18	2234.94	3057.51	1.36805	0.787981
	Ifngr2	602.818	418.461	472.57	1.1293	0.783934			Kpnb1	5969.6	3997.36	5467.81	1.36786	0.915943
	Lrp12	105.914	123.915	139.869	1.12875	1.32059			Cox6b1	928.824	414.61	566.906	1.36732	0.610348
	Gng12	104.152	120.299	135.776	1.12866	1.30363			Ero1l	705.399	490.831	670.99	1.36705	0.95122
	Smim20	127.766	111.718	125.88	1.12677	0.985238			Efhd2	245.891	159.665	218.194	1.36657	0.887361
	Midn	208.63	192.954	217.196	1.12564	1.04106			Rel	422.808	793.995	1082.85	1.3638	2.56109
	Cnot3	550.616	513.92	577.763	1.12423	1.0493			Trabd	261.242	140.829	192.041	1.36365	0.735109
	Kif3b	935.764	807.716	907.692	1.12378	0.970001			Picalm	5415.91	5106.54	6959.55	1.36287	1.28502
	Hnrnpk	7744.96	6398.42	7186.07	1.1231	0.927839			Dnajc27	200.487	160.901	219.224	1.36248	1.09346
	Ccr2	1005.71	774.101	869.358	1.12305	0.864418			Psmb6	529.016	222.618	303.237	1.36214	0.573209
	Elmsan1	756.351	820.954	921.659	1.12267	1.21856			Grina	165.823	107.325	146.186	1.36209	0.881579
	Sema4b	239.483	178.81	200.619	1.12197	0.837716			Stoml2	282.963	173.079	235.691	1.36176	0.832938
	Gab3	750.121	790.921	887.08	1.12158	1.18258			Rwdd2b	162.699	103.74	141.224	1.36133	0.868011
	Vps45	221.052	223.703	250.861	1.1214	1.13485			Tubgcp4	559.242	436.909	594.744	1.36125	1.06348
	St3gal2	116.844	101.533	113.823	1.12105	0.974153			Inadl	2651.51	3727.02	5073.38	1.36124	1.91339
	Hnrnpa2b1	7801.76	7952.58	8914.77	1.12099	1.14266			Cyb5r1	230.027	133.934	182.312	1.3612	0.792569
	Prrg4	141.579	138.665	155.347	1.1203	1.09724			Rpl32	8902.43	3253.05	4427.9	1.36115	0.49738
	Pum2	7388.34	7699.05	8625.25	1.1203	1.16741			Slc39a1	355.088	260.086	353.983	1.36102	0.996888
	Pik3cg	629.271	697.056	780.704	1.12	1.24065			H2-T10	450.499	269.978	367.358	1.3607	0.815447
	Elmo1	2376.4	2792.75	3127.03	1.1197	1.31587			Ddost	790.922	418.514	569.162	1.35996	0.719619
	Ly6e	2566.37	2057.24	2302.81	1.11937	0.897303			Stt3a	1822.58	1284.44	1746.03	1.35936	0.957998
	Chmp4b	1374.22	1070.04	1197.74	1.11934	0.871578			Bcap29	529.242	472.839	642.436	1.35868	1.21388
	Eri1	1841.67	1646.8	1842.48	1.11883	1.00044			Mrps2	379.857	231.689	314.713	1.35834	0.828503
	Pi4ka	2045.76	1720.41	1923.99	1.11833	0.940474			Lman2	643.661	406.73	552.234	1.35774	0.857958
	Tsr2	309.185	349.489	390.764	1.1181	1.26385			Fermt3	807.629	320.682	435.237	1.35722	0.538907
	Foxn3	814.142	943.461	1054.27	1.11745	1.29495			Slbp	842.586	589.148	798.615	1.35554	0.947815
	Ambra1	960.701	992.048	1107.88	1.11676	1.1532			Arhgap35	746.339	711.473	964.067	1.35503	1.29173
	Ern1	146.129	168.427	187.933	1.11581	1.28608			Sephs1	649.465	416.045	563.69	1.35488	0.86793
	Cnksr3	116.231	123.742	137.98	1.11506	1.18712			Dnajb4	429.388	408.863	553.823	1.35454	1.2898
	Elovl5	3609.65	2678.5	2982.38	1.11345	0.826225			Slc15a4	116.644	106.723	144.436	1.35337	1.23826
	Fnbp4	3879.66	3604.72	4010.65	1.11261	1.03376			Bola3	188.007	146.777	198.636	1.35332	1.05654
	Fmnl3	197.694	196.014	218.063	1.11249	1.10303			Eif1ad	633.936	393.505	532.158	1.35235	0.83945
	Bach2	2450.35	2992.57	3326.18	1.11148	1.35743			Dis3l2	342.262	399.547	540.314	1.35231	1.57866
	Ccr7	2690.06	1465.98	1629.4	1.11147	0.605711			Larp1b	600.275	403.519	545.507	1.35187	0.908762
	Rraga	369.287	313.039	347.92	1.11143	0.94214			Tcf3	229.127	129.746	175.38	1.35172	0.765426
	Zfp277	530.075	378.608	420.707	1.11119	0.793674			Atp5f1	1936.68	1032.76	1395.87	1.35159	0.720754
	Rngtt	1037.12	1178.7	1309.41	1.11089	1.26255			Rrbp1	801.461	759.405	1026.04	1.35111	1.28021
	Sik3	590.958	731.288	812.283	1.11076	1.37452			Rbck1	412.946	211.883	286.26	1.35103	0.693215
	Sfmbt2	181.081	220.98	245.437	1.11067	1.3554			Xrcc5	804.666	608.898	822.18	1.35028	1.02177
	Mtmr4	555.484	482.654	535.63	1.10976	0.964258			BC147527	270.403	136.655	184.517	1.35025	0.682378
	Gnb1	2142.37	1576.97	1749.92	1.10967	0.816817			Pgd	410.314	299.628	404.557	1.3502	0.985968
	Cmc1	151.393	132.093	146.535	1.10934	0.967912			Snrpa1	717.029	474.224	640.094	1.34977	0.892703
	Wdr77	1056.01	738.475	819.169	1.10927	0.775722			Sepw1	317.769	124.556	168.066	1.34932	0.528893
	Hs6st1	261.648	226.054	250.388	1.10765	0.956965			Arl5a	1429.39	1154.83	1557.74	1.34889	1.0898
	Mthfr	200.174	124.094	137.433	1.10749	0.686565			Ucp2	635.364	368.677	497.117	1.34838	0.782412
	Dnajb6	663.437	820.41	908.337	1.10717	1.36914			Fam222b	223.25	209.235	282.084	1.34817	1.26354
	Pacsin1	231.273	146.659	162.355	1.10702	0.702005			Scarna13	520.094	241.277	325.202	1.34784	0.625276
	Huwe1	13056.9	16360	18107.8	1.10684	1.38684			Pdk3	321.171	224.631	302.722	1.34764	0.942556
	Rbm25	5655.13	5358.32	5925.67	1.10588	1.04784			Smc1a	4250.39	3183.35	4289.4	1.34745	1.00918
	Slc35a3	732.782	747.349	826.222	1.10554	1.12751			Rnaseh2b	276.489	207.487	279.524	1.34718	1.01098
	Prdm2	2112.52	2970.34	3283.72	1.1055	1.55441			Rtn4ip1	124.725	136.721	184.04	1.3461	1.47556
	Gclm	361.037	357.727	395.412	1.10535	1.09521			Cpd	220.014	229.859	309.323	1.34571	1.40592
	Usp7	7526.07	7138.49	7888.81	1.10511	1.0482			Rpl22	5215.66	2985.93	4017.58	1.3455	0.770292
	Ubl3	886.223	869.229	960.181	1.10464	1.08345			U2af2	840.681	436.367	587.052	1.34532	0.698305
	Gramd1b	504.682	683.805	755.288	1.10454	1.49656			Sgol1	380.859	707.128	951.236	1.34521	2.49761
	Rnf149	361.509	273.408	301.652	1.1033	0.834425			Psmd4	800.894	438.293	589.348	1.34464	0.735862
	Hectd1	8705.29	9269.39	10224.4	1.10303	1.1745			Fgfr1op	530.043	503.181	676.573	1.34459	1.27645
	Vipas39	463.525	362.857	400.177	1.10285	0.863333			Ostc	603.701	314.859	423.08	1.34371	0.70081
	Etv3	1440.05	1110.32	1224.22	1.10258	0.850125			Snx25	441.605	363.926	488.967	1.34359	1.10725
	Tab2	2691.33	2573.5	2836.78	1.10231	1.05405			Caprin1	7716.58	5484.44	7368.17	1.34347	0.954849
	Ndfip2	457.089	410.214	452.108	1.10213	0.989103			Ccdc25	600.907	526.756	707.598	1.34331	1.17755
	Bet1	170.878	112.871	124.294	1.1012	0.727381			Sarnp	641.098	515.475	692.02	1.34249	1.07943
	Ahcy	199.776	120.558	132.743	1.10107	0.664457			Atp5a1	5192.88	2800.89	3756.49	1.34118	0.723392
	Rap1a	1678.59	1762.22	1939.69	1.10071	1.15555			Pxk	840.142	919.498	1233.1	1.34106	1.46773
	Pknox1	1105	692.92	762.484	1.10039	0.690029			Raver1	274.338	268.636	360.195	1.34083	1.31296
	Efr3a	5061.32	3715.75	4087.5	1.10005	0.807596			Pyurf	329.848	226.878	303.974	1.33981	0.921559
	Kdm5c	1494.84	1583.79	1740.8	1.09914	1.16454			Nip7	539.513	314.48	421.266	1.33956	0.780826
	Asb8	212.494	211.463	232.332	1.09869	1.09336			Eomes	593.129	947.46	1269	1.33937	2.1395
	Ubp1	1917.23	1801.35	1977	1.09751	1.03117			Rpl18a	5156.2	1770.8	2370.87	1.33887	0.45981
	Oxa1l	331.684	207.851	228.107	1.09745	0.687725			Clcn3	1315.21	1545.7	2069.31	1.33876	1.57337
	Cops8	468.325	375.132	411.511	1.09698	0.878685			Ndufb11	220.988	123.22	164.904	1.33829	0.746211
	Mbnl2	1209.56	1560.51	1709.49	1.09547	1.41331			Eme2	196.839	112.023	149.908	1.33819	0.761577
	Ccnd3	354.895	315.992	346.057	1.09515	0.975097			Mafk	517.588	289.326	387.118	1.338	0.747926
	Arsb	156.367	194.483	212.96	1.09501	1.36193			Cpsf3l	583.549	336.536	450.13	1.33754	0.771367
	Lrch1	857.479	1102.2	1206.34	1.09448	1.40685			Eef1a1	114589	56177.2	75074.8	1.33639	0.655167
	Nf2	624.902	636.872	696.648	1.09386	1.11481			Ywhae	2308.55	1761.37	2353.21	1.33601	1.01935
	Eif2ak3	624.519	558.535	610.88	1.09372	0.978161			Snrpd3	653.708	374.484	500.312	1.336	0.765345
	Jak2	5530.63	4944.61	5401.95	1.09249	0.976734			Hcfc1	1421.28	1139.79	1521.58	1.33497	1.07057
	Batf	149.743	170.072	185.7	1.09189	1.24013			Gas5	6444.46	3877.57	5175.51	1.33473	0.803094
	Tesk2	188.992	230.938	252.153	1.09186	1.3342			Trim30a	3014.76	3509.39	4681.69	1.33404	1.55292
	Acvr2a	528.227	998.168	1089.49	1.09149	2.06253			Nucks1	3950.99	2995.59	3995.16	1.33368	1.01118
	Adrm1	185.891	148.215	161.72	1.09111	0.869972			Sgcb	107.671	113.951	151.968	1.33363	1.41141
	Slc38a10	519.047	306.376	334.285	1.09109	0.644037			Eif4g1	5259.39	3629.31	4839.88	1.33356	0.920238
	Arf6	4306.31	3507.5	3823.07	1.08997	0.887783			Tmed8	678.304	631.424	841.946	1.33341	1.24125
	Sec24c	2514.58	2312.42	2519.64	1.08961	1.00201			Nup155	939.312	886.565	1181.65	1.33284	1.25799
	Rcan3	959.435	440.475	479.625	1.08888	0.499904			Polh	379.845	235.629	314.025	1.33271	0.826719
	Cd47	3172.75	3257.6	3546.13	1.08857	1.11768			Hprt	1334.36	880.607	1173.4	1.33248	0.87937
	Furin	305.224	284.409	309.571	1.08847	1.01424			Gtpbp2	846.867	594.469	791.963	1.33222	0.935168
	Rtel1	924.415	816.668	888.882	1.08842	0.961562			Rps5	4576.78	1723.58	2295.29	1.3317	0.501507
	Itgb1	4023.86	3713.51	4041.14	1.08823	1.0043			Snrpe	1091.8	667.279	888.529	1.33157	0.813821
	Zc3h7a	3274.92	3536.38	3845.65	1.08745	1.17427			Uqcrc1	583.197	262.506	349.49	1.33136	0.599266
	Tank	1564.63	1273.94	1385.08	1.08724	0.885242			Ngdn	459.909	258.654	344.33	1.33124	0.748693
	Gimap4	19936.1	13555.6	14731.2	1.08672	0.73892			Tbrg1	1023.55	716.025	953.194	1.33123	0.931261
	Klhl18	192.033	224.724	244.045	1.08598	1.27085			Exosc6	251.095	131.262	174.62	1.33032	0.695437
	Cytip	9522.9	8497.57	9220.56	1.08508	0.968251			Ppih	211.511	206.435	274.343	1.32896	1.29706
	Abtb2	777.454	548.267	594.714	1.08472	0.764951			Srf	315.265	139.978	186.023	1.32895	0.590055
	Gpbp1	4751.43	3994.71	4332.32	1.08451	0.911794			Ecsit	173.741	126.499	167.946	1.32765	0.966645
	Os9	1369.4	968.085	1049.67	1.08427	0.766518			Cse1l	1805.49	1223.57	1623.95	1.32722	0.899452
	Fam118b	322.129	303.648	329.236	1.08427	1.02206			Tfe3	191.757	111.748	148.244	1.32659	0.773081
	Bms1	2430.38	2042.43	2214.51	1.08425	0.911178			Ube2l3	507.47	315.516	418.478	1.32633	0.824635
	Snrnp27	378.279	335.698	363.831	1.08381	0.961806			Rpl18	2291.49	595.254	789.255	1.32591	0.344429
	Golim4	512.636	556.588	603.173	1.0837	1.17661			Gga1	212.474	115.428	153.037	1.32582	0.720262
	Gtdc1	238.86	236.993	256.782	1.0835	1.07503			Nelfcd	257.844	168.505	223.4	1.32577	0.866415
	Sec11c	730.08	722.226	782.322	1.08321	1.07156			Mcm7	874.138	565.487	749.654	1.32568	0.857593
	Pds5a	4327.11	4560.36	4937.45	1.08269	1.14105			BC031181	420.815	235.825	312.619	1.32564	0.74289
	Zfp687	357.952	379.085	410.393	1.08259	1.1465			Rpl13	2124.43	831.189	1101.26	1.32492	0.518379
	Ets2	401.97	272.415	294.827	1.08227	0.733455			Ndc1	186.984	152.097	201.466	1.32459	1.07745
	Dnajc13	2473.59	2798.76	3028.4	1.08205	1.22429			Acap1	1169.17	898.471	1189.94	1.3244	1.01776
	Pcgf5	442.157	484.31	523.554	1.08103	1.18409			Hnrnpd	2038.14	2384.67	3157.47	1.32407	1.5492
	Nipsnap3b	325.98	229.947	248.534	1.08083	0.76242			Ranbp3	476.751	213.152	282.208	1.32398	0.591941
	Pigt	270.749	170.503	184.255	1.08066	0.680538			Erh	138.506	108.358	143.46	1.32395	1.03577
	Trappc4	247.426	145.237	156.949	1.08064	0.634326			Eif3g	1237.91	611.112	808.992	1.3238	0.653514
	Ibtk	1988.75	1790.15	1933.9	1.0803	0.972423			Ppp1r12c	600.979	356.787	472.26	1.32365	0.785818
	Rybp	460.524	321.804	347.176	1.07884	0.753871			Ints9	290.014	289.327	382.897	1.32341	1.32027
	Srp9	701.961	599.558	646.774	1.07875	0.921381			Rpl6	8526.89	3735.81	4943.8	1.32335	0.579789
	Abhd2	808.507	880.812	949.743	1.07826	1.17469			Zbed4	212.685	121.505	160.783	1.32327	0.755967
	E4f1	269.297	150.725	162.513	1.07821	0.60347			Pnpt1	1219.6	976.27	1291.61	1.323	1.05904
	Gimap5	571.144	567.986	612.225	1.07789	1.07193			Mpdu1	202.385	126.415	167.187	1.32252	0.826081
	Sbno1	5785.95	5774.81	6220.12	1.07711	1.07504			Rpl27	720.814	308.989	408.494	1.32203	0.566712
	Foxk1	950.361	808.198	870.276	1.07681	0.915732			Rab28	167.233	161.654	213.711	1.32203	1.27792
	Trim44	2219.1	2070.86	2229.91	1.0768	1.00487			Orc6	211.051	212.038	280.223	1.32157	1.32775
	Pigk	461.446	424.804	457.429	1.0768	0.991296			Isy1	878.443	660.588	872.992	1.32154	0.993794
	Acsl4	1277.17	1609.97	1733.42	1.07668	1.35724			Gnl2	1230.12	835.307	1103.65	1.32125	0.897193
	Mex3c	983.854	590.645	635.813	1.07647	0.646247			Tm9sf4	394.3	283.233	374.202	1.32118	0.94903
	Mul1	127.562	138.38	148.921	1.07617	1.16744			Cyfip1	224.329	369.442	488.083	1.32114	2.17574
	Mllt6	2634.83	1998.13	2149.75	1.07588	0.815898			Eif2b3	302.263	253.066	334.204	1.32062	1.10567
	Dnajb1	682.838	420.095	451.579	1.07495	0.661327			Rpp14	361.43	218.99	289.157	1.32041	0.800036
	C2cd3	1191.81	1491.21	1602.75	1.0748	1.34481			Naa40	366.969	267.082	352.556	1.32003	0.960722
	Cblb	2129	4397.71	4725.99	1.07465	2.21982			Nmi	1022.9	822.595	1085.83	1.32001	1.06152
	Fmnl1	1684.01	1611.86	1731.9	1.07447	1.02844			Eif2s3x	436.203	295.415	389.851	1.31967	0.893737
	Zfp398	337.073	449.885	483.105	1.07384	1.43324			D19Bwg1357e	1479.97	997.296	1316.08	1.31964	0.889256
	Zfp84	1097.75	790.781	849.133	1.07379	0.773518			Cyp20a1	138.004	118.239	156.018	1.31951	1.13053
	Klhdc1	894.152	709.075	761.218	1.07354	0.851329			Gnl1	304.284	152.889	201.73	1.31945	0.662967
	Nedd4	712.002	857.98	920.802	1.07322	1.29326			Gnb2l1	11511	5185.39	6840.82	1.31925	0.594284
	Paf1	1241.25	887.644	952.455	1.07302	0.767336			Smarcal1	245.838	196.563	259.302	1.31918	1.05477
	Abracl	1060.95	754.819	809.638	1.07263	0.763122			Ctbp1	849.419	461.356	608.494	1.31892	0.716365
	Rmi2	206.387	420.009	450.482	1.07255	2.1827			Tubb4b	734.674	307.945	406.139	1.31887	0.552815
	Rab10	2700.98	2383.87	2556.71	1.0725	0.946586			Gemin5	705.381	479.284	631.906	1.31844	0.895836
	Vwa8	518.555	747.556	801.023	1.07152	1.54472			Chd1l	783.641	559.267	737.297	1.31833	0.940861
	Msi2	1630.47	1600.31	1714.04	1.07106	1.05125			Nol9	877.457	495.918	653.673	1.31811	0.744963
	Arih1	3295.43	3385.21	3625.39	1.07095	1.10013			Nbas	497.893	567.037	747.335	1.31797	1.501
	Zzz3	2685.67	2584.79	2767.36	1.07063	1.03042			Tomm6	196.091	129.209	170.284	1.3179	0.868393
	Igbp1	1258.9	834.902	893.079	1.06968	0.70941			Shmt1	224.703	188.373	248.053	1.31682	1.10391
	Slc9a3r1	691.894	341.166	364.883	1.06952	0.527368			Nfkbib	155.624	102.047	134.27	1.31576	0.862782
	Cry1	525.967	325.34	347.892	1.06932	0.661435			Psmg2	265.277	158.261	208.221	1.31568	0.784919
	Egln2	191.562	119.262	127.507	1.06914	0.665618			Bcl2a1b	128.599	124.386	163.632	1.31551	1.27242
	Polr3c	659.907	703.061	751.628	1.06908	1.13899			Sfmbt1	338.785	437.064	574.669	1.31484	1.69626
	Vrk3	381.912	256.344	273.891	1.06845	0.717157			Ccdc88b	806.252	418.015	549.605	1.3148	0.68168
	Ganab	1743.45	1452.14	1551.36	1.06833	0.88982			Mpp6	604.737	444.762	584.737	1.31472	0.966927
	Prkag1	861.564	589.038	629.079	1.06798	0.73016			Alms1	168.571	226.004	297.038	1.3143	1.7621
	Zfp58	358.819	266.609	284.713	1.06791	0.793474			Chid1	207.306	164.948	216.719	1.31387	1.04541
	Zfp65	686.982	502.358	536.301	1.06757	0.780662			Katnbl1	304.197	254.423	334.213	1.31361	1.09867
	Ubash3a	1211.86	931.652	994.248	1.06719	0.820428			Foxk2	594.057	433.469	569.41	1.31361	0.95851
	Zeb1	1585.94	1784.97	1904.4	1.06691	1.2008			Rabggtb	858.851	569.646	748.263	1.31356	0.871237
	Gtf3c2	1124.76	1251.44	1334.99	1.06676	1.18691			Pigo	168.612	148.093	194.462	1.31311	1.15331
	Srebf2	585.962	499.695	532.914	1.06648	0.909469			Dctn3	191.181	134.949	177.189	1.31301	0.926812
	Zfp335	518.765	401.084	427.737	1.06645	0.82453			Utp15	883.17	631.041	828.482	1.31288	0.938078
	Cep135	966.781	1147.23	1222.85	1.06592	1.26487			Puf60	917.039	479.323	629.278	1.31285	0.686207
	Vav3	459.083	625.152	666.077	1.06546	1.45089			Nucb1	584.568	304.137	399.28	1.31283	0.683034
	Eny2	390.859	278.863	297.109	1.06543	0.760145			Gtpbp4	2186.54	1631.64	2141.13	1.31226	0.979233
	Irf2	1068.09	1547.75	1648.72	1.06524	1.54362			Krtcap2	249.277	112.526	147.614	1.31182	0.59217
	Cdc73	568.783	1106.2	1178.12	1.06502	2.0713			Mrpl10	280.772	145.152	190.393	1.31168	0.678106
	Map2k4	829.187	879.63	936.582	1.06475	1.12952			Npc2	2898.76	1721.74	2258.31	1.31165	0.779062
	Exoc4	1073.07	1567.81	1668.52	1.06424	1.5549			Wdr74	433.411	230.464	302.156	1.31108	0.697159
	Ggta1	403.952	360.613	383.682	1.06397	0.949821			Magt1	994.57	685.582	898.831	1.31105	0.903738
	Rps15a	10327.5	6179.11	6570.31	1.06331	0.636198			Atp5k	241.648	105.558	138.367	1.31081	0.572596
	Nemf	2348.26	2708.04	2879.23	1.06321	1.22611			Usp14	891.497	694.42	909.561	1.30981	1.02026
	Sdhaf2	661.43	568.214	603.821	1.06267	0.912903			Dtwd2	143.631	119.244	156.1	1.30908	1.08681
	Aldh3a2	776.001	619.308	657.794	1.06214	0.847672			Etf1	3416.93	2437.81	3189.52	1.30836	0.933444
	Cstf3	641.498	890.54	945.881	1.06214	1.47449			Ska2	122.689	100.826	131.901	1.3082	1.07508
	Pigu	243.384	191.823	203.722	1.06203	0.83704			Gfm1	615.656	490.416	641.25	1.30756	1.04157
	Pcmt1	482.366	311.308	330.581	1.06191	0.685331			Dpp3	417.922	221.022	288.751	1.30644	0.690922
	Ppp2r2a	1185.48	1657.09	1758.98	1.06149	1.48377			Qars	1305.25	818.092	1068.78	1.30643	0.818829
	Bnip2	1690.58	1562.26	1658.22	1.06142	0.980862			Ncoa4	570.254	543.937	710.52	1.30625	1.24597
	Gna11	135.939	121.628	129.027	1.06083	0.949157			Nol11	881.324	537.565	701.746	1.30542	0.79624
	Mrpl11	211.715	153.4	162.692	1.06057	0.768448			Calm1	6762.27	3657.71	4773.04	1.30493	0.705833
	Srrm1	1631.2	2531.35	2684.65	1.06056	1.64581			Mrpl33	328.502	221.697	289.279	1.30484	0.880599
	Tor1b	667.755	504.147	534.641	1.06049	0.800655			Arf4	847.837	865.624	1129.42	1.30474	1.33211
	Tbc1d1	1049.48	1210.63	1283.51	1.0602	1.223			Gpi1	2509.69	1140.1	1486.92	1.30419	0.592471
	Dusp6	233.35	225.085	238.447	1.05936	1.02184			Nudcd1	412.671	295.724	385.664	1.30414	0.934555
	Tubgcp5	725.472	727.384	769.965	1.05854	1.06133			Zdhhc5	1083.18	913.906	1191.74	1.30401	1.10022
	Fam49b	3645.84	3490.41	3693.54	1.0582	1.01308			Trap1	993.251	638.096	831.775	1.30353	0.837427
	Utp23	270.118	244.762	258.999	1.05817	0.958835			Kctd5	239.548	191.714	249.849	1.30324	1.043
	Pcnt	1435.3	1547.68	1637.67	1.05815	1.141			Ccdc137	380.5	220.848	287.654	1.3025	0.755989
	Bcr	291.774	251.952	266.382	1.05727	0.912975			Nhp2l1	258.464	181.021	235.726	1.3022	0.912026
	Trappc10	1129.9	884.518	934.896	1.05695	0.827418			Vps29	310.196	174.357	227.027	1.30208	0.731881
	Lpin1	532.974	695.453	734.901	1.05672	1.37887			Acadvl	587.138	330.66	430.52	1.302	0.733252
	Tab3	502.743	679.65	717.951	1.05636	1.42807			Entpd6	337.952	198.148	257.952	1.30182	0.76328
	Ireb2	1520.51	1985.4	2096.32	1.05587	1.3787			Tra2a	1534.79	1358.79	1768.44	1.30148	1.15223
	Pccb	187.838	130.566	137.813	1.05551	0.733682			Gfpt1	1012.23	882.451	1148.34	1.3013	1.13446
	Tasp1	1002.38	1089.03	1149.38	1.05541	1.14665			Fam92a	189.404	166.037	215.974	1.30075	1.14028
	Sp2	151.64	146.701	154.76	1.05494	1.02058			Nipal1	557.912	335.184	435.83	1.30027	0.781181
	Tram1	3574.43	2576.84	2717.02	1.0544	0.760127			Slc7a6	755.235	459.764	597.644	1.29989	0.791334
	Usp3	4901.94	4627.64	4878.73	1.05426	0.995264			Timp2	304.085	135.352	175.844	1.29916	0.578273
	Cnot6	2575.78	2495.01	2630.09	1.05414	1.02108			Itk	8962.49	6907.71	8973.01	1.29898	1.00117
	Dctn6	908.861	619.233	652.576	1.05385	0.718015			Gng10	306.765	188.36	244.675	1.29898	0.797599
	Casp6	133.984	107.309	113.077	1.05375	0.843956			Acly	2509.29	1398.92	1816.74	1.29867	0.724004
	Zfp235	160.679	113.385	119.432	1.05333	0.743297			Taf10	343.789	145.671	189.119	1.29826	0.550102
	Nedd4l	505.348	608.063	639.973	1.05248	1.2664			Epb4.1	3605.66	4588.4	5956.79	1.29823	1.65207
	Dip2b	3069.16	2820.44	2968.04	1.05234	0.967054			Med22	404.295	267.26	346.905	1.298	0.858049
	Bbx	1861.69	2134.36	2245.01	1.05184	1.2059			Ddx55	329.613	240.341	311.856	1.29756	0.94613
	Zfp719	441.703	363.274	382.04	1.05166	0.864926			Rpl36a	3759.93	1982.17	2571.37	1.29725	0.683886
	Igf2r	2926.03	2448.59	2574.89	1.05158	0.879997			Etfa	376.915	304.968	395.449	1.29669	1.04917
	Zfp458	109.365	134.764	141.587	1.05063	1.29463			Brip1os	596.243	493.841	640.19	1.29635	1.07371
	C2cd5	731.791	913.896	960.068	1.05052	1.31194			Trub2	238.131	176.87	229.235	1.29607	0.962641
	Mau2	1609.93	1432.61	1504.32	1.05006	0.934401			Ndufs1	1238.06	963.799	1249.06	1.29597	1.00888
	Sumo1	684.044	505.238	530.421	1.04985	0.77542			Btf3	3073.1	1961.03	2541	1.29575	0.826853
	Desi2	786.097	674.118	707.43	1.04942	0.899928			Nup133	353.437	289.508	375.08	1.29558	1.06124
	Enpp1	329.088	284.362	298.34	1.04916	0.906567			Rps19	2247.87	753.632	975.688	1.29465	0.434051
	Ppp2ca	3055.37	2401.21	2517.84	1.04857	0.824069			Nufip1	598.425	550.143	712.195	1.29456	1.19012
	Otud5	2121.11	1627.35	1705.23	1.04786	0.80393			Rbm15	647.479	550.062	711.996	1.29439	1.09964
	Sertad2	665.246	547.194	572.85	1.04688	0.861109			St13	1878.4	1014.07	1312.55	1.29434	0.698759
	Tcf12	2360	2537.77	2655.14	1.04625	1.12506			Gps1	355.647	182.275	235.923	1.29432	0.663363
	Camta1	167.388	247.993	259.239	1.04535	1.54873			Uba2	1812.62	1027.53	1329.58	1.29396	0.733517
	Fto	394.735	390.242	407.789	1.04496	1.03307			Supt16	3550.22	2954.18	3820.72	1.29333	1.07619
	Cnih4	290.144	286.68	299.391	1.04434	1.03187			Ech1	280.58	128.926	166.7	1.29299	0.594126
	Tgfbr1	1180.95	1305.44	1363.28	1.0443	1.15439			Pnp	185.055	173.321	224.064	1.29277	1.2108
	Sh2b3	368.501	355.145	370.858	1.04424	1.0064			Mcts1	501.076	378.367	488.933	1.29222	0.975766
	Srgn	3557.88	3459.99	3613.05	1.04424	1.01551			Camkk2	272.032	185.241	239.367	1.29219	0.879921
	Dock9	684.209	1050.73	1096.25	1.04332	1.60222			Ascc2	336.946	282.026	364.413	1.29212	1.08152
	Mbip	383.899	532.385	555.398	1.04323	1.44673			Rbm10	990.407	541.61	699.813	1.2921	0.706592
	Npc1	936.874	884.251	922.334	1.04307	0.984481			Gripap1	529.926	499.144	644.94	1.29209	1.21704
	Sipa1l3	146.922	181.362	189.167	1.04303	1.28753			Bscl2	161.698	135.003	174.411	1.2919	1.07863
	Sik1	216.991	205.544	214.374	1.04296	0.987939			Dcaf4	166.256	110.322	142.47	1.2914	0.856935
	Zbed6	1706.77	3303.2	3443.76	1.04255	2.0177			Casp3	408.757	308.891	398.671	1.29065	0.975326
	Ddx46	3752.17	3946.44	4113.99	1.04246	1.09643			Hsd17b10	415.104	184.765	238.462	1.29062	0.574462
	Atp9b	1124.9	1229.27	1281.33	1.04235	1.13906			Dhx32	188.206	126.715	163.445	1.28987	0.86844
	Hmbox1	501.729	821.256	855.52	1.04172	1.70514			Gmps	1610.37	1418.69	1829.34	1.28946	1.13598
	Zfp429	367.605	269.908	281.136	1.0416	0.764777			Med1	2256.92	2107.08	2716.82	1.28938	1.20377
	Spg11	935.92	1194.63	1244.25	1.04154	1.32944			Gpsm2	532.637	433.529	558.895	1.28917	1.0493
	Ctdp1	704.545	565.855	589.055	1.041	0.836079			Gtf2f2	540.137	375.664	484.29	1.28916	0.896605
	Wbp1l	693.707	549.139	571.564	1.04084	0.823927			Spcs1	412.174	240.704	310.244	1.2889	0.752701
	Rabep1	1665.16	1839.4	1913.14	1.04009	1.14893			Polr3d	324.875	211.996	273.156	1.28849	0.840801
	Exoc5	1670.85	1692.34	1758.71	1.03921	1.05258			Map2k3	220.344	163.706	210.925	1.28844	0.957253
	Cab39	4099.43	3191.1	3315.75	1.03906	0.80883			Ndufaf4	540.344	344.334	443.613	1.28832	0.820982
	Gtf2a2	603.453	612.293	636.026	1.03876	1.05398			Ndufa9	533.759	368.802	475.057	1.28811	0.890023
	Map3k7	1530.33	1560.72	1620.82	1.03851	1.05913			Hdgfrp2	516.002	286.718	369.298	1.28802	0.715691
	Pip5k1c	540.793	344.795	358.025	1.03837	0.662038			Scap	458.529	228.687	294.552	1.28801	0.642384
	Bahd1	312.968	213.591	221.539	1.03721	0.707863			Top1	2362.47	1964.51	2530.29	1.288	1.07103
	Tmsb10	4184.77	2182.64	2262.52	1.0366	0.540655			Mrpl21	196.414	120.56	155.193	1.28727	0.790131
	Ptk2b	1560.67	1602.41	1661.01	1.03657	1.06429			Whsc1l1	15225	12713.9	16365.9	1.28724	1.07493
	Rnf7	396.419	321.084	332.818	1.03655	0.839561			Mkrn1	1105.19	1297.8	1670.39	1.28709	1.51141
	Smyd3	340.531	363.409	376.611	1.03633	1.10595			Clstn1	268.673	224.903	289.465	1.28707	1.07739
	Mief1	625.468	544.579	564.162	1.03596	0.901984			Tpcn2	151.273	154.09	198.323	1.28705	1.31103
	2024-09-07	5179.96	3579.28	3706.77	1.03562	0.715599			Osgin2	276.467	248.755	320.158	1.28704	1.15803
	Ago2	1876.73	2353.54	2436.63	1.0353	1.29834			Rps6kc1	149.545	141.992	182.748	1.28703	1.22203
	Kbtbd11	7297.52	5760.76	5963.09	1.03512	0.81714			Pex1	392.482	418.884	539.086	1.28696	1.37353
	Tmem131	1870.96	1979.06	2048.31	1.03499	1.09479			Ilf2	955.141	730.96	940.68	1.28691	0.984859
	Ubr2	3090.81	3593.33	3717.08	1.03444	1.20262			AI314180	2372.13	2400.82	3088.86	1.28659	1.30215
	Sf1	2626.27	3192.8	3301.12	1.03392	1.25696			Slc10a7	279.185	275.517	354.474	1.28658	1.26968
	Clasp2	1519.14	1614.05	1664.43	1.03121	1.09564			Cacybp	1431.11	916.886	1179.62	1.28655	0.824269
	Epsti1	3032.02	3732.79	3847.18	1.03065	1.26885			Ube2m	430.439	232.568	299.162	1.28634	0.695017
	Myl12b	2587.54	1325.48	1365.8	1.03042	0.527837			Rab4b	153.803	106.002	136.348	1.28627	0.886506
	Mboat1	420.619	305.201	314.415	1.03019	0.747506			Psmd10	276.181	170.466	219.201	1.28589	0.793685
	Adipor2	1887.37	1397.23	1439.17	1.03001	0.762524			Nudt3	653.337	322.683	414.894	1.28576	0.635038
	Ino80c	391.272	365.33	376.159	1.02964	0.961375			Ankrd49	608.54	408.396	524.946	1.28539	0.862633
	Commd10	114.648	125.894	129.619	1.02959	1.13058			Unc13d	494.459	243.861	313.341	1.28491	0.633704
	Dedd	295.165	252.881	260.243	1.02911	0.881687			Lpgat1	568.251	592.751	761.548	1.28477	1.34016
	Itgav	913.679	1118.44	1150.88	1.02901	1.25961			Rps11	10304	4717.71	6060.71	1.28467	0.588191
	Rpa2	222.276	234.964	241.686	1.02861	1.08732			Eef2	18814.7	7527.05	9663.63	1.28385	0.513621
	G3bp2	3322.67	3257.27	3349.24	1.02824	1.008			Ptpmt1	129.365	102.426	131.494	1.28379	1.01646
	Cnot11	554.308	536.007	550.813	1.02762	0.993694			Psmd8	1117.89	602.707	773.183	1.28285	0.691646
	Racgap1	757.485	598.682	615.021	1.02729	0.811925			Kbtbd8	333.783	217.191	278.623	1.28285	0.834741
	Fhod1	162.886	155.222	159.311	1.02634	0.978056			Pfkm	145.985	128.797	165.181	1.28249	1.13149
	Mtpap	804.895	914.957	938.856	1.02612	1.16643			Lrrc58	1314.28	1402.64	1798.86	1.28248	1.3687
	Tyk2	471.658	381.863	391.701	1.02576	0.830477			Btf3l4	284.959	257.373	329.989	1.28214	1.15802
	Manba	313.759	405.048	415.453	1.02569	1.32412			Dera	150.937	102.376	131.218	1.28172	0.869354
	Spag9	2803.99	3260.58	3343.23	1.02535	1.19231			Utp18	1313.94	804.892	1031.58	1.28164	0.785105
	Zbtb18	614.632	514.469	527.317	1.02497	0.85794			Wdr3	1533.76	1133.97	1453.32	1.28163	0.947559
	Gpd2	417.73	459.486	470.785	1.02459	1.12701			Bud31	616.669	439.807	563.616	1.28151	0.913968
	Fam126b	782.612	828.586	848.313	1.02381	1.08395			Prdx1	1887.05	896.608	1148.54	1.28098	0.608642
	Paxbp1	2042.64	1908.53	1949.83	1.02164	0.954564			Dusp16	137.93	197.686	253.196	1.2808	1.83568
	Slc44a2	2769.12	2079	2123.43	1.02138	0.766826			Mydgf	157.255	116.918	149.746	1.28078	0.952251
	Ttc7b	247.767	479.655	489.793	1.02114	1.97683			Tomm70a	2528.9	1462.84	1873.24	1.28055	0.740732
	Tial1	1664.82	1710.97	1746.77	1.02092	1.04922			Pqbp1	720.998	435.985	558.207	1.28034	0.774214
	Pum1	2041.06	1922.41	1962.4	1.0208	0.961462			Atp6v1h	709.208	590.815	756.052	1.27968	1.06605
	Mob3a	953.736	572.586	584.062	1.02004	0.612393			Ndufs2	913.183	558.381	714.43	1.27947	0.782351
	Tirap	124.171	136.258	138.886	1.01929	1.11851			Cat	1141.52	932.292	1192.33	1.27893	1.04451
	Rab3gap2	717.868	770.8	785.441	1.01899	1.09413			Sdad1	1160.93	854.517	1092.71	1.27875	0.941242
	Eps15l1	1230.23	1157.7	1179.29	1.01865	0.958593			Nmd3	1291.85	938.955	1200.59	1.27864	0.929353
	Zcchc9	558.935	520.223	529.794	1.0184	0.947862			Rnh1	205.506	133.031	170.074	1.27845	0.827585
	Cnot8	737.235	534.395	543.978	1.01793	0.737863			U2af1	719.686	491.841	628.777	1.27842	0.873683
	Bcl11b	4161.2	4351.24	4428.46	1.01775	1.06423			Pvt1	334.679	504.857	645.379	1.27834	1.92835
	Nsun4	355.006	349.048	355.185	1.01758	1.00051			Smad1	302.015	236.008	301.686	1.27829	0.998909
	Rundc1	204.561	193.006	196.374	1.01745	0.959979			Vti1a	530.142	611.379	781.284	1.27791	1.47373
	Gne	471.394	454.318	462.115	1.01716	0.980314			Snx9	126.682	157.772	201.488	1.27709	1.5905
	Ncoa6	948.68	1507.31	1533.09	1.0171	1.61602			Coro1b	594.572	313.026	399.621	1.27664	0.672116
	Lgals3	196.618	189.242	192.474	1.01708	0.978925			Fis1	270.703	136.805	174.64	1.27656	0.645136
	Zfp61	136.125	108.475	110.08	1.0148	0.80867			Acsl3	261.441	150.272	191.818	1.27647	0.733696
	Trip12	7643.06	8899.66	9030.98	1.01476	1.18159			Stk40	218.043	172.395	220.045	1.2764	1.00918
	Slfn2	6793.68	4170.65	4230.78	1.01442	0.622752			Aldoa	1991.01	785.755	1002.74	1.27615	0.503635
	Rbms1	1521.17	1802.52	1828.06	1.01417	1.20175			Dock5	407.311	541.51	691.042	1.27614	1.6966
	Cyld	4860.91	4884.93	4950.16	1.01335	1.01836			Snrpb2	729.858	539.031	687.803	1.276	0.94238
	Zfp507	1024.18	1018.28	1031.77	1.01324	1.0074			Ppm1g	1665.97	1100.44	1403.83	1.2757	0.842649
	Snx18	483.956	407.637	412.791	1.01264	0.85295			Tdp1	155.854	116.365	148.41	1.27538	0.952235
	Capn1	864.692	568.183	575.029	1.01205	0.66501			Setdb2	876.676	921.175	1174.82	1.27535	1.34008
	Ttc39b	2500.11	3115.36	3152.53	1.01193	1.26096			Ccdc132	572.225	534.703	681.902	1.27529	1.19167
	Morc3	2952.18	2623.74	2654.86	1.01186	0.899287			Srsf9	243.427	193.945	247.193	1.27456	1.01547
	B3gntl1	157.813	226.574	229.21	1.01163	1.45241			Stard7	1426.49	866.338	1103.87	1.27418	0.773835
	Hps1	156.553	106.518	107.755	1.01161	0.688297			Mettl16	671.695	498.924	635.435	1.27361	0.946018
	Hivep2	2533.79	2988.05	3021.63	1.01124	1.19253			Rae1	730.587	455.07	579.564	1.27357	0.793285
	Zbtb21	491.753	515.16	520.941	1.01122	1.05935			Prpf19	797.642	411.899	524.335	1.27297	0.657356
	Phtf2	472.848	560.433	566.451	1.01074	1.19796			Tecr	397.855	171.527	218.313	1.27276	0.548725
	Prkcq	8831.5	7720.7	7803.2	1.01068	0.883565			Dcaf15	402.586	189.001	240.532	1.27265	0.597466
	Dnmt3a	755.492	839.882	848.594	1.01037	1.12323			Snrpc	243.08	127.002	161.59	1.27234	0.66476
	Ifnar2	881.1	924.597	933.874	1.01003	1.0599			Nploc4	734.684	605.087	769.628	1.27193	1.04756
	Synj1	821.863	1153.75	1164.99	1.00974	1.4175			Scyl1	256.112	124.931	158.854	1.27154	0.620253
	Rapgef6	14178	17462.5	17625.7	1.00934	1.24317			Zfp106	3352.3	3160.32	4018.41	1.27152	1.1987
	Nptn	1249.83	1587.5	1602.3	1.00932	1.28202			Lrrc59	550.38	350.102	445.124	1.27141	0.808757
	Commd7	418.68	354.073	357.28	1.00906	0.85335			Polr2g	373.452	210.733	267.894	1.27125	0.717345
	Tmem241	226.156	287.366	289.919	1.00888	1.28195			Stk16	396.891	301.574	383.353	1.27117	0.965888
	Pag1	1642.06	1945.61	1962.8	1.00884	1.19532			Prpf40a	3151.6	2670.38	3393.49	1.27079	1.07675
	Iws1	2226.9	2861.55	2885.59	1.0084	1.29579			Tomm40l	191.307	146.808	186.535	1.2706	0.975057
	Ube3a	3115.06	3669.72	3699.95	1.00824	1.18776			Traf6	1487.43	1437.77	1826.13	1.27011	1.22771
	AI987944	751.577	576.362	580.975	1.008	0.773008			Pisd-ps2	186.551	176.916	224.692	1.27005	1.20446
	Card11	708.28	598.452	603.215	1.00796	0.851662			Sod2	796.626	557.839	708.275	1.26968	0.889093
	Phf12	904.366	963.799	971.34	1.00782	1.07406			Nfe2l1	788.519	487.506	618.708	1.26913	0.784646
	Nktr	5040.25	5933.72	5978.09	1.00748	1.18607			Smarcc1	1848.96	1739.1	2206.86	1.26896	1.19356
	Dlg3	170.857	164.394	165.592	1.00729	0.969183			Polr2d	169.025	100.263	127.202	1.26869	0.752564
	Usp22	945.937	641.136	645.618	1.00699	0.682517			Atpif1	286.99	207.782	263.594	1.26861	0.918477
	Usp11	575.666	620.699	624.866	1.00671	1.08547			Eif2a	1182.17	892.334	1131.93	1.26851	0.957502
	Lrrc8c	709.608	715.5	719.988	1.00627	1.01463			Nelfa	281.556	213.136	270.332	1.26835	0.960134
	Iars2	1182.84	1028.82	1035.14	1.00614	0.875132			Swi5	583.561	338.337	428.991	1.26794	0.735126
	Abcd4	126.146	101.698	102.242	1.00535	0.810505			Ppox	187.768	119.044	150.924	1.2678	0.80378
	Stau1	756.976	875.384	879.594	1.00481	1.16198			Ndufv2	860.599	535.469	678.853	1.26777	0.788814
	Plxnc1	378.627	693.7	696.635	1.00423	1.8399			Golt1b	351.549	247.705	314.015	1.2677	0.893233
	Arl8a	256.958	232.902	233.506	1.00259	0.908732			Tomm20	786.584	737.114	934.361	1.26759	1.18787
	Rab7	1105.79	1015.18	1017.33	1.00212	0.920008			Myeov2	211.563	128.317	162.644	1.26751	0.768774
	Rreb1	471.728	720.145	721.548	1.00195	1.52959			Ncbp2	446.847	310.063	392.992	1.26746	0.879478
	Fbxw7	989.39	1167.34	1169.07	1.00148	1.1816			Lars2	2855.21	90434.7	114565	1.26682	40.1248
	Abl2	1019.36	1089.64	1090.73	1.001	1.07001			Med19	346.8	285.858	362.071	1.26661	1.04403
	Hopx	157.083	210.388	210.473	1.0004	1.33988			Rexo1	284.745	220.377	279.031	1.26616	0.979935
	Mllt3	2345.6	2609.94	2608.38	0.999406	1.11203			Kif18a	125.796	172.071	217.866	1.26614	1.7319
	Atg7	303.238	283.955	283.723	0.999185	0.935645			Wdr5	659.923	443.897	561.988	1.26603	0.851596
	Fyn	3664.35	3093.29	3090.06	0.998957	0.843278			Gusb	389.63	230.578	291.864	1.26579	0.74908
	Pecam1	2868.18	2152.1	2149.68	0.998872	0.749492			Med7	128.3	210.983	266.949	1.26527	2.08066
	Zfp661	152.095	123.671	123.484	0.998491	0.81189			Mapk1ip1l	785.743	768.868	972.812	1.26525	1.23808
	Vcl	279.417	478.492	477.646	0.998233	1.70944			Aar2	225.384	239.098	302.509	1.26521	1.3422
	Wdr37	1853.32	1903.09	1899.6	0.998166	1.02497			Slc39a14	324.896	224.206	283.667	1.26521	0.873099
	Ube2d3	6372.52	5151.93	5141.77	0.998028	0.806866			Lman1	416.155	320.43	405.387	1.26513	0.974125
	Vps33a	612.768	656.501	655.136	0.997922	1.06914			Minos1	429.412	284.679	360.07	1.26483	0.83852
	H3f3a	477.65	329.618	328.759	0.997392	0.688284			Tapbpl	553.84	372.028	470.288	1.26412	0.84914
	Tbl1xr1	2944.7	3214.34	3205.57	0.997271	1.08859			Ndufb3	304.902	162.162	204.986	1.26409	0.672302
	Son	12670.2	15501.3	15456.4	0.997106	1.2199			Drosha	532.865	586.242	740.935	1.26387	1.39047
	Bclaf1	7967.61	7473	7447.47	0.996584	0.934718			Ap2a1	264.854	164.378	207.74	1.2638	0.784356
	Ccdc167	295.761	291.744	290.696	0.996408	0.982874			Rhbdd1	387.369	292.92	370.18	1.26376	0.955627
	Clec16a	391.496	493.037	491.239	0.996354	1.25477			Zc3h7b	434.992	352.673	445.681	1.26372	1.02457
	Prpf6	1512.95	1364.09	1358.94	0.996223	0.898201			Ppp1r11	352.643	169.886	214.592	1.26315	0.608524
	Scfd2	213.202	248.12	247.118	0.995963	1.15908			Hacd2	173.122	130.768	165.179	1.26315	0.95412
	Rasa1	4838.5	3945.46	3929.45	0.995943	0.812122			Klhdc10	317.396	285.711	360.846	1.26297	1.13689
	Sipa1l2	249.678	238.385	237.254	0.995256	0.950242			Gsdmd	690.672	516.05	651.125	1.26175	0.942741
	Lck	3186.4	2076.48	2066.47	0.995182	0.648528			Tomm22	907.138	607.965	767.056	1.26168	0.845578
	Rlf	2008.07	2376.07	2363.18	0.994578	1.17684			BC017643	566.582	403.998	509.676	1.26158	0.899564
	Ubxn6	369.297	224.016	222.747	0.994336	0.603165			Magoh	640.766	347.798	438.761	1.26154	0.684746
	Zfp326	473.473	662.635	658.836	0.994267	1.3915			Eif2b5	838.981	573.296	723.023	1.26117	0.861787
	Rpl31	3114.72	1504.23	1495.58	0.994251	0.480166			Hspa13	337.571	266.266	335.801	1.26115	0.994757
	Exoc7	344.466	226.28	224.836	0.993622	0.65271			B2m	42175.7	21995.3	27735.9	1.26099	0.657628
	Btbd7	929.437	1046.55	1039.71	0.993464	1.11865			Wsb2	219.355	176.546	222.535	1.26049	1.0145
	Trpv2	326.13	301.402	299.422	0.993431	0.918106			Lsm3	390.587	255.571	322.088	1.26027	0.824625
	Mier1	3796.48	4688.51	4656.74	0.993226	1.2266			Mrpl2	167.049	101.361	127.608	1.25895	0.763897
	Scaf11	4865.36	4899.47	4863.59	0.992677	0.999637			Mri1	218.653	107.01	134.656	1.25836	0.615845
	Gtf2a1	990.288	1000.04	992.156	0.992116	1.00189			Mfn2	357.095	289.153	363.819	1.25822	1.01883
	Tmem43	409.079	281.157	278.927	0.992067	0.68184			Ide	1816	1389.37	1747.57	1.25782	0.962322
	Mical3	237.258	265.268	262.91	0.991108	1.10812			Apool	181.145	119.194	149.876	1.25741	0.827383
	Bicd2	775.738	597.582	592.197	0.99099	0.763399			Usp49	116.793	133.6	167.97	1.25726	1.43818
	Spred1	296.945	332.815	329.691	0.990611	1.11027			Ptpn23	184.043	192.646	242.194	1.2572	1.31596
	Rab35	904.368	661.462	654.984	0.990207	0.724245			Rps6	7589.91	4313.53	5419.59	1.25642	0.714052
	Dock8	4406.58	5427.38	5374.12	0.990188	1.21957			Rab1b	320.423	164.263	206.343	1.25617	0.643969
	Mapkapk5	737.878	760.937	753.368	0.990053	1.02099			Stx2	363.118	257.7	323.671	1.256	0.891366
	Dcun1d3	651.912	698.577	691.087	0.989278	1.06009			Uspl1	943.149	774.848	973.171	1.25595	1.03183
	Vps8	573.557	661.574	654.368	0.989108	1.14089			Tmem11	223.411	128.909	161.895	1.25588	0.724652
	Ppm1k	1170.77	999.849	988.915	0.989065	0.844672			Ccdc43	345.839	310.46	389.828	1.25565	1.1272
	Lcor	538.886	966.953	956.187	0.988866	1.77438			Rnf4	1850.06	1481.29	1859.7	1.25546	1.00522
	Pdcl	665.875	477.188	471.728	0.988558	0.708433			Cacfd1	140.545	167.754	210.588	1.25534	1.49836
	Mcu	156.407	142.866	141.231	0.988556	0.902969			Cyb561a3	201.071	211.486	265.486	1.25534	1.32036
	Ptprc	43527.6	47663.9	47089.7	0.987951	1.08183			Gtf3c1	1196.05	972.362	1220.51	1.2552	1.02045
	Skil	2887.63	2766.68	2732.87	0.987778	0.946405			Frrs1	230.881	376.173	472.078	1.25495	2.04468
	AU040320	384.781	431.105	425.33	0.986603	1.10538			Emc1	741.349	542.869	681.236	1.25488	0.918914
	Fbf1	243.28	175.291	172.875	0.986216	0.710603			Mrpl3	497.029	388.612	487.649	1.25485	0.981127
	Fyb	7269.31	13601.2	13398.3	0.985076	1.84313			Nrd1	2520.63	2523.57	3166.23	1.25466	1.25612
	Ube2q2	738.683	608.81	599.677	0.985	0.811819			Ept1	581.106	461.223	578.676	1.25466	0.995818
	Gsk3a	372.899	260.285	256.348	0.984878	0.687448			Dynlt3	258.425	205.999	258.451	1.25462	1.0001
	Gpatch1	279.364	302.388	297.797	0.984818	1.06598			Mllt1	243.486	154.428	193.746	1.25461	0.795714
	Ppp6r2	455.668	499.195	491.583	0.984751	1.07882			Gspt1	2297.48	2116.03	2654.78	1.2546	1.15552
	Rps21	2413.47	1708.37	1680.59	0.983739	0.696338			Kdm6b	230.621	239.099	299.962	1.25455	1.30067
	Ipmk	433.52	415.696	408.869	0.983577	0.943137			Polr1d	553.604	334.939	420	1.25396	0.758666
	Csnk1g1	1375.25	1856.09	1825.13	0.983321	1.32713			Znhit6	174.502	131.819	165.282	1.25386	0.947165
	Samd3	319.155	669.401	658.228	0.983309	2.06241			Pnpla6	265.104	246.214	308.687	1.25373	1.1644
	Kdsr	836.8	736.199	723.721	0.983052	0.864868			Blmh	563.362	467.275	585.826	1.25371	1.03988
	Atf7ip	2786.58	3506.46	3446.55	0.982914	1.23684			Zfp783	183.455	157.667	197.649	1.25359	1.07737
	Ccdc82	1798.22	2230.34	2191.83	0.982734	1.21889			Ppp1ca	2543.56	1096.43	1374.32	1.25345	0.540313
	Sirt7	498.974	286.511	281.388	0.982119	0.563932			Emd	485.411	250.58	314.071	1.25338	0.647021
	Gpcpd1	1958.31	3029.84	2975.26	0.981984	1.5193			Esyt1	2300.02	1340.55	1678.82	1.25234	0.729917
	Cd2bp2	971.489	744.811	731.327	0.981897	0.75279			Tnfrsf1a	142.507	101.793	127.465	1.2522	0.894445
	Hdac4	364.417	612.227	601.132	0.981878	1.64957			Ube2n	461.579	353.876	443.116	1.25218	0.960001
	Arl4a	521.23	589.962	579.045	0.981497	1.11092			Rad23b	1939.53	1268.24	1587.96	1.2521	0.818732
	Rbm45	890.9	940.008	922.252	0.981111	1.03519			Rusc1	190.487	126.283	158.097	1.25193	0.829965
	Chd9	1350.68	1823.35	1788.84	0.981077	1.32441			Rpa3	159.563	114.609	143.379	1.25102	0.898574
	Ccar1	2434.86	2652.69	2599.89	0.980094	1.06778			Nfs1	256.271	177.087	221.403	1.25025	0.863943
	Smarce1	1139.7	1128.55	1105.98	0.980002	0.970409			Clic1	1509.04	738.544	923.353	1.25023	0.61188
	Lpcat3	333.778	293.582	287.543	0.979431	0.86148			Apmap	309.17	292.709	365.924	1.25013	1.18357
	Cluap1	489.235	616.471	602.428	0.977221	1.23137			Mettl25	136.439	187.943	234.855	1.24961	1.72132
	Kansl1l	703.866	1178.04	1151.12	0.977145	1.63542			Cox4i1	875.967	407.07	508.67	1.24959	0.580696
	Nedd9	1794.28	1770.94	1728.82	0.976215	0.963518			Abcc1	819.141	576.993	720.9	1.24941	0.880068
	Abca7	1061.69	663.582	647.316	0.975487	0.609704			Mapk9	970.624	857.161	1070.82	1.24927	1.10323
	Thrap3	2815.6	3055.38	2979.17	0.975057	1.05809			Arf3	1141.02	829.876	1036.51	1.24899	0.90841
	Mllt10	1893.06	2364.99	2305.43	0.974815	1.21783			Ckap5	1621.55	1421.04	1774.35	1.24862	1.09423
	Atad2b	1959.21	3059.14	2980.56	0.974313	1.5213			Stk11	402.609	224.863	280.688	1.24826	0.697174
	Atp8a1	1178.96	1648.14	1605.21	0.97395	1.36155			Hnrnpc	3941.51	2686.69	3352.82	1.24794	0.850643
	Msl3	878.895	806.597	785.013	0.97324	0.893181			Dhx33	845.699	449.848	561.108	1.24733	0.663485
	Pptc7	847.86	722.969	703.412	0.972949	0.829632			Adh5	891.071	516.656	644.105	1.24668	0.722844
	Mocs1	125.122	116.368	113.139	0.972251	0.904226			Prkrir	1809.94	1184.86	1476.8	1.24639	0.815937
	Arid3b	359.961	417.873	405.939	0.971441	1.12773			Snhg3	191.061	111.951	139.508	1.24616	0.730177
	Anapc5	2858.92	2131.26	2069.76	0.971144	0.723965			Ppp4c	833.036	518.99	646.594	1.24587	0.77619
	Tdrd3	632.029	705.472	684.777	0.970665	1.08346			Dtymk	233.796	177.678	221.359	1.24584	0.946806
	Mnt	203.711	195.798	189.88	0.969776	0.932104			Ssb	5148.37	3741.05	4658.52	1.24525	0.904854
	Taok3	1055.28	1275.09	1235.24	0.968748	1.17053			Nop14	1208.43	857.927	1068.18	1.24507	0.883942
	Tm9sf3	5347.17	4944.15	4789.13	0.968645	0.895638			Nudt19	246.043	151.279	188.323	1.24487	0.76541
	Tbl1x	1428.2	1097.03	1062.6	0.968615	0.744012			Zfp513	153.833	125.856	156.653	1.2447	1.01833
	Zfp217	1510.43	1316.85	1275.5	0.968604	0.844467			Ints10	418.239	294.34	366.303	1.24449	0.875821
	Stag1	2900.9	3470.58	3361.46	0.968557	1.15876			Psmc3	1097.25	575.418	715.996	1.24431	0.652536
	Rffl	302.858	314.897	304.967	0.968467	1.00696			Rps8	4750.63	1787.89	2224.44	1.24417	0.468241
	Arid1b	1202.17	1300.15	1258.87	0.968256	1.04717			Eftud1	551.372	588.554	732.067	1.24384	1.32772
	Kdm5b	1752.35	1948.02	1885.8	0.968059	1.07615			Rpl14	7927.17	3446.72	4285.15	1.24326	0.540565
	Mier3	779.4	691.664	669.415	0.967833	0.858886			Lonp1	646.64	413.626	514.118	1.24296	0.795061
	Auh	240.138	280.851	271.78	0.967704	1.13177			Cct4	4016.04	2339.72	2906.59	1.24228	0.723745
	Naa16	888.116	1178.18	1139.98	0.967576	1.2836			Tada2a	159.555	134.321	166.811	1.24188	1.04548
	Trim33	3226.03	3417.97	3304.3	0.966745	1.02426			Rpl9	8674.18	4522.01	5615.21	1.24175	0.647347
	Letmd1	424.896	347.222	335.655	0.966686	0.789968			Atad1	1624.63	1097.93	1363.06	1.24148	0.838996
	Hsd11b1	275.175	436.575	421.987	0.966587	1.53353			Arcn1	2770.42	2249.37	2791.49	1.24101	1.00761
	Maf	227.246	285.711	276.156	0.966557	1.21523			Fcer1g	117.707	121.021	150.18	1.24094	1.27588
	Ccdc71l	573.314	524.75	507.018	0.96621	0.884364			Eci2	269.779	200.181	248.362	1.24068	0.920612
	Fam53b	732.942	794.995	767.982	0.966021	1.04781			Txnl1	905.751	614.906	762.466	1.23997	0.841805
	Sri	1686.94	1344.71	1298.77	0.96583	0.769896			Emg1	725.349	405.278	502.512	1.23992	0.692787
	Nsmce2	275.951	359.867	347.525	0.965704	1.25937			Psmb7	791.114	501.796	622.182	1.23991	0.786463
	Hnrnpf	1375.45	842.963	813.611	0.96518	0.591522			Nup98	2456.69	2207.01	2735.59	1.2395	1.11353
	Vamp8	350.936	238.191	229.877	0.965095	0.65504			Man2b2	193.577	140.966	174.722	1.23946	0.902598
	Tgfbr3	892.63	662.529	639.3	0.964939	0.716197			Ikbkap	845.898	661.609	820.004	1.23941	0.969388
	Slc30a7	1757.94	2300.65	2219.88	0.964895	1.26277			Tpd52	260.896	195.75	242.61	1.23939	0.929913
	Rab8b	2708.41	3120.57	3010.71	0.964795	1.11162			Mak16	1608.15	1070.13	1325.84	1.23896	0.824449
	Tmx3	2084.4	1763.28	1699.3	0.963712	0.815246			Imp4	596.31	398.431	493.47	1.23853	0.82754
	Gigyf2	1814.92	1912.16	1841.4	0.962992	1.01459			Ipo9	1134.88	999.08	1236.97	1.2381	1.08995
	Rbm39	11869.9	14089.1	13567.5	0.962979	1.14302			Mrpl15	514.445	333.991	413.432	1.23785	0.803646
	Msn	8993.48	8202.1	7896.22	0.962706	0.877994			Chmp2a	877.867	472.108	584.386	1.23782	0.665689
	Cpsf6	3250.13	3478.2	3348.39	0.96268	1.03023			Sec61a1	1206.1	745.205	922.399	1.23778	0.764779
	Pgpep1l	280.086	172.803	166.244	0.962043	0.593548			Olfml3	100.117	101.993	126.215	1.23749	1.26067
	Ip6k2	365.586	408.392	392.619	0.961376	1.07394			Trim35	606.522	446.088	551.895	1.23719	0.909934
	Hdac7	343.804	336.515	323.345	0.960864	0.940491			Med21	387.82	236.474	292.46	1.23675	0.754112
	Ubxn8	337.325	355.777	341.778	0.960651	1.0132			Nop9	300.391	228.944	283.048	1.23632	0.942264
	Cul3	5303.56	5449.82	5235.28	0.960633	0.987126			Vma21	227.008	226.047	279.423	1.23613	1.2309
	Zfp790	458.103	403.113	387.098	0.960273	0.845003			Ints4	729.026	556.662	687.873	1.23571	0.943551
	Srd5a3	212.418	202.347	194.294	0.960202	0.914678			Mef2d	481.037	388.422	479.867	1.23543	0.997568
	Hibch	413.174	375.434	360.478	0.960163	0.872461			Phf11c	408.295	468.983	579.366	1.23536	1.41899
	Vps41	1146.78	1315.71	1262.76	0.959755	1.10114			Rela	568.015	336.089	415.161	1.23527	0.730897
	Vps13a	5319.46	7071.2	6785.52	0.959601	1.2756			Mrpl37	177.568	154.709	191.098	1.23521	1.07619
	Bcor	937.118	913.705	876.21	0.958964	0.935005			Lrrc42	208.052	158.965	196.344	1.23514	0.943727
	Ikzf1	7426.77	8103.21	7768.38	0.95868	1.046			Sipa1	603.497	328.503	405.694	1.23498	0.67224
	Trmt12	136.103	116	111.18	0.958445	0.816884			Aamp	621.271	317.437	391.975	1.23481	0.630925
	Sltm	3731.11	4038.89	3869.33	0.958019	1.03704			Ppp1r3fos	101.575	129.356	159.717	1.23471	1.57241
	Pip4k2c	275.624	277.668	265.925	0.957711	0.964812			Ppid	1387.54	1027.64	1268.65	1.23452	0.914311
	Exo5	188.469	138.596	132.735	0.957709	0.70428			Txndc11	362.223	310.484	383.261	1.2344	1.05808
	Ubr1	2393.4	3335.59	3194.36	0.957662	1.33466			Becn1	1177.62	835.342	1031.03	1.23426	0.875518
	Atp2b4	247.185	623.331	596.809	0.957451	2.41442			Aifm1	376.855	297.589	367.221	1.23399	0.974436
	Bptf	7140.25	8913.27	8532.41	0.957271	1.19497			Hint1	684.362	349.71	431.475	1.23381	0.630478
	Tmppe	410.532	400.846	383.562	0.956882	0.934304			Zfp946	126.629	129.144	159.304	1.23354	1.25803
	Runx2	181.933	475.02	454.468	0.956734	2.498			Chordc1	2259.45	1645.86	2029.75	1.23324	0.898338
	Calm2	3298.41	2614.68	2498.46	0.955549	0.757474			Atxn2l	1431.98	1685.92	2078.68	1.23296	1.45161
	Ralgapa2	1542.73	2345.47	2240.85	0.955396	1.45252			AW011738	118.945	104.968	129.41	1.23285	1.08799
	Sacm1l	1599.62	1348.97	1288.36	0.955065	0.805412			Samm50	661.598	466.846	575.418	1.23257	0.869739
	Heatr6	480.145	520.965	497.342	0.954655	1.03582			Glo1	307.016	227.343	280.19	1.23246	0.912625
	Tspan14	574.462	625.7	597.064	0.954233	1.03935			Mtch2	775.036	615.763	758.875	1.23242	0.979149
	Wipf1	2463.07	3338.52	3185.65	0.954211	1.29336			Nxpe3	1321.39	954.772	1176.58	1.23231	0.890406
	Itgb1bp1	334.201	257.837	245.808	0.953346	0.735507			Dus4l	157.056	120.983	149.068	1.23214	0.949138
	Mef2a	1703.26	2047.36	1951.29	0.95308	1.14562			Ythdf2	1553.94	1221.2	1504.68	1.23213	0.9683
	Ccnl1	3754.14	4415.99	4208.31	0.952971	1.12098			Gstz1	152.097	133.08	163.904	1.23163	1.07763
	Satb1	10072.7	16092	15331.3	0.95273	1.52207			Snrnp40	412.792	299.095	368.259	1.23124	0.892118
	Fam214a	487.296	809.409	770.889	0.95241	1.58197			Lsg1	943.893	824.032	1014.54	1.23119	1.07484
	Hvcn1	104.999	145.84	138.807	0.951776	1.32198			Usp4	1653.17	1434.58	1765.77	1.23087	1.06812
	Ankrd13c	892.918	924.92	879.463	0.950853	0.984931			Rnf121	179.256	221.233	272.281	1.23074	1.51895
	Rabgap1l	3965.8	4959.82	4716.02	0.950844	1.18917			Slc25a17	364.572	252.18	310.356	1.23069	0.851288
	Lrig2	763.293	745.476	708.813	0.950819	0.928625			Sepsecs	132.913	151.527	186.481	1.23068	1.40303
	Tmem65	439.947	441.705	419.693	0.950165	0.953962			Ap2b1	2219.12	1627.28	2002.46	1.23055	0.902368
	Ift57	113.775	138.391	131.464	0.949944	1.15547			Arhgdia	1424.91	960.844	1182.27	1.23045	0.829718
	Ccdc59	478.516	487.29	462.818	0.949778	0.967195			Gdi1	1717.26	1502.88	1848.94	1.23027	1.07668
	Mark2	1042.9	1247.73	1184.96	0.949692	1.13622			Scfd1	1126.8	973.161	1197.2	1.23021	1.06247
	Stambpl1	897.497	807.971	766.631	0.948835	0.854188			Txnl4a	1235.71	758.132	932.246	1.22966	0.754421
	Phf2	661.541	643.498	610.054	0.948028	0.922172			Ubac1	291.69	228.712	281.092	1.22902	0.963667
	Gpalpp1	1324.93	1274.64	1208.12	0.947807	0.911833			Gbf1	752.32	856.091	1052.09	1.22895	1.39847
	Abcc4	525.093	556.246	527.157	0.947706	1.00393			Tmbim6	1954.8	1342.32	1649.51	1.22885	0.843827
	Rsu1	683.913	513.963	486.857	0.947261	0.711869			Nipa2	275.783	297.853	365.963	1.22867	1.327
	Oxsm	193.781	202.448	191.735	0.947087	0.989442			Zufsp	896.828	1340.6	1647.06	1.2286	1.83655
	Spg21	555.614	416.999	394.923	0.94706	0.710786			Palb2	149.327	119.733	147.071	1.22833	0.984891
	Leprotl1	2392.8	1649.72	1562.11	0.946892	0.652836			Nab1	1748.45	1308.31	1606.97	1.22828	0.919081
	Zfp595	774.679	764.315	722.072	0.944731	0.932091			Oxnad1	180.911	108.915	133.747	1.22799	0.739293
	Twsg1	438.131	366.689	346.412	0.944703	0.79066			Diablo	609.84	431.512	529.747	1.22765	0.868666
	Setd1b	313.092	548.406	517.66	0.943936	1.65338			Rsrc1	403.77	442.853	543.634	1.22757	1.3464
	Irak2	211.434	289.13	272.845	0.943679	1.29045			Ptpn9	285.827	271.994	333.882	1.22753	1.16813
	Arid1a	2757.19	3980.09	3755.48	0.943567	1.36207			Snord15a	146.002	269.687	331.038	1.22749	2.26736
	Rasgrf2	118.183	262.745	247.665	0.942609	2.09562			Tcea1	1158.34	928.67	1139.88	1.22744	0.984065
	Trib2	6356.06	4642.66	4375.32	0.942417	0.68837			Nf1	463.351	622.157	763.283	1.22683	1.64731
	Nt5c2	455.812	529.132	498.393	0.941908	1.09342			Zfp940	217.596	218.711	268.3	1.22673	1.23302
	Ikzf2	1111.29	1452.14	1367.62	0.941797	1.23066			Msantd4	377.945	328.728	403.255	1.22671	1.06697
	Pnpla2	288.159	178.695	168.153	0.941005	0.58354			Trit1	303.964	228.947	280.846	1.22669	0.923944
	Tmpo	3391.05	2958.16	2783.61	0.940995	0.820871			Flot1	210.696	170.806	209.49	1.22648	0.994277
	Akap10	1045.18	1298.8	1222.14	0.940981	1.16931			Fkbp8	423.6	182.474	223.755	1.22623	0.528221
	Parp2	878.668	914.708	860.15	0.940355	0.978925			Letm1	551.778	352.854	432.659	1.22617	0.784118
	Zfp46	233.227	169.169	159.036	0.940106	0.681895			Ptbp1	1720.4	1081.75	1326.38	1.22614	0.770975
	Rbak	368.171	416.074	391.036	0.939823	1.06211			R3hdm4	267.037	174.132	213.478	1.22596	0.799432
	Osbpl9	2732.11	2463.23	2313.6	0.939254	0.846818			Abhd17b	614.437	505.516	619.55	1.22558	1.00832
	Zbtb22	297.721	220.295	206.849	0.938965	0.694774			Nans	387.622	274.446	336.255	1.22521	0.867481
	Dtnb	294.727	320.008	300.301	0.938418	1.01891			Csrp2bp	334.607	279.894	342.882	1.22505	1.02473
	Dyrk1a	2663.44	2899.18	2719.14	0.937899	1.02091			Paxip1	533.188	472.306	578.553	1.22495	1.08508
	Herc1	7454.4	10135.3	9504.24	0.93774	1.27498			Foxred1	238.139	174.883	214.21	1.22488	0.899519
	Ankrd44	6946.03	7598.68	7124.61	0.937612	1.02571			Cdv3	1751.09	1196.83	1465.71	1.22466	0.837025
	Spef2	138.567	272.644	255.478	0.937038	1.84372			Dhx38	731.557	479.134	586.598	1.22429	0.801848
	Poc5	367.539	414.833	388.177	0.935744	1.05615			Ccp110	335.143	284.791	348.537	1.22383	1.03997
	Mcoln2	163.932	274.956	257.237	0.935557	1.56917			Fam98a	487.091	370.49	453.353	1.22366	0.930736
	Ndrg3	1422.41	1381.24	1291.16	0.934778	0.907726			2024-09-15	1319.63	765.065	936.158	1.22363	0.709408
	Rhoh	1415.03	1575.51	1472.72	0.934753	1.04077			Brms1	191.487	124.838	152.755	1.22362	0.797729
	Man2a1	1398.89	2098.98	1961.04	0.934285	1.40186			Clptm1	664.769	478.197	585.01	1.22337	0.88002
	Cept1	1441.79	1090.19	1017.92	0.933708	0.706014			Prdm15	514.726	419.738	513.342	1.22301	0.997313
	Arap1	562.288	568.861	530.973	0.933397	0.944307			Polr1e	376.065	232.125	283.809	1.22266	0.754681
	Lnx2	467.957	548.235	511.319	0.932665	1.09266			Baz1a	2314.46	2550.82	3118.4	1.22251	1.34736
	Rbbp9	135.043	125.585	117.086	0.932324	0.867025			Fcho1	380.194	270.943	331.185	1.22234	0.871095
	Arl5b	327.213	422.599	393.945	0.932195	1.20394			Dcp2	1185.64	1035.32	1265.47	1.2223	1.06733
	Nlrc3	651.779	776.736	723.546	0.931522	1.11011			Mettl5	136.955	110.307	134.828	1.22229	0.98447
	Ppil2	1273.04	1048.58	976.776	0.931521	0.76728			BC094916	769.696	789.606	965.063	1.22221	1.25382
	Lfng	1857.82	798.268	742.618	0.930286	0.399726			Surf2	478.248	273.673	334.407	1.22192	0.699234
	Poli	550.243	455.364	423.441	0.929896	0.769552			Ssr3	2580.17	2092.54	2556.44	1.2217	0.990806
	Tigd2	1315.92	1524.36	1417.21	0.929708	1.07697			Setd6	564.983	384.372	469.553	1.22161	0.831093
	Ttc1	523.395	426.874	396.861	0.929692	0.758244			Clec7a	121.417	293.816	358.793	1.22115	2.95505
	Tspan3	269.906	230.16	213.806	0.928943	0.792149			Tnfaip1	318.586	214.356	261.625	1.22052	0.821206
	Ift46	182.248	170.868	158.654	0.928518	0.870542			Rpl12	12856.8	5787.3	7062.95	1.22042	0.549356
	Gorab	183.912	207.249	192.213	0.927451	1.04514			Smg5	1207.33	837.377	1021.95	1.22042	0.846455
	Zfp706	869.413	767.657	711.783	0.927215	0.818694			Afg3l2	682.997	550.676	672.002	1.22032	0.983903
	Ctss	2406.43	1849.04	1713.74	0.926827	0.712151			Tubgcp2	384.946	282.722	344.873	1.21983	0.8959
	Polg2	174.886	141.689	131.303	0.926695	0.750788			Exosc10	1182.44	829.178	1011.37	1.21972	0.855324
	Csnk1g3	1079.53	1265.77	1172.69	0.926463	1.0863			Hdac1	663.146	571.861	697.323	1.21939	1.05154
	Taf3	417.228	541.96	502.01	0.926287	1.2032			Eif5b	1966.56	2149.2	2620.32	1.21921	1.33244
	Rere	992.445	1368.48	1267.51	0.92622	1.27716			Itpa	154.459	101.073	123.201	1.21893	0.797629
	Filip1l	1728.7	1509.68	1397.58	0.925747	0.808461			Zmpste24	637.511	479.913	584.954	1.21887	0.91756
	Cggbp1	2902.21	2504.83	2317	0.925013	0.798356			Prmt6	340.791	254.471	310.144	1.21878	0.91007
	Myo18a	175.688	152.847	141.381	0.924982	0.804725			Hmgxb4	485.242	346.169	421.873	1.21869	0.869406
	Xrn1	2013.9	3443.6	3183.94	0.924596	1.58098			Ubfd1	666.256	535	651.715	1.21816	0.978175
	Azi2	2377.77	2629.82	2429.9	0.923978	1.02192			Tmem261	262.559	157.604	191.981	1.21813	0.731192
	Itga6	5202.17	4239.39	3917.09	0.923976	0.752973			Prpf8	5675.6	4537.39	5526.6	1.21801	0.973747
	Skp1a	1955.11	1538.06	1420.13	0.923325	0.726366			Chchd3	1030.41	753.901	918.095	1.21779	0.891
	Ctla4	819.163	1141.08	1053.34	0.923108	1.28587			Tma7	418.564	244.503	297.722	1.21766	0.711294
	Scyl2	933.448	1070.91	988.272	0.922834	1.05873			Pdzd11	164.282	145.651	177.319	1.21743	1.07936
	Zc3hav1	6410.75	7015.64	6473.46	0.922719	1.00978			Mphosph10	1797.22	1260.2	1534.14	1.21737	0.853619
	Anapc16	433.941	330.11	304.404	0.922131	0.701488			Il27ra	1382.01	919.751	1119.65	1.21734	0.810159
	Fam76a	417.43	411.495	379.189	0.921491	0.90839			Skap2	184.304	284.08	345.799	1.21726	1.87624
	Cd8b1	3217.5	2357.85	2172.17	0.921251	0.67511			Srfbp1	396.706	312.539	380.409	1.21716	0.958919
	Sorbs1	248.484	310.906	285.947	0.919723	1.15077			Haus6	805.384	912.018	1109.99	1.21707	1.37821
	Adam10	2552.57	3069.42	2820.67	0.918959	1.10503			Rnpep	199.059	163.484	198.897	1.21662	0.999189
	Dennd1a	312.711	552.211	507.283	0.91864	1.62221			Ptpn12	723.624	761.897	926.835	1.21648	1.28082
	Cnot2	2621.99	2551.51	2343.41	0.918438	0.893752			Aoc2	115.279	103.725	126.171	1.2164	1.09448
	Sgsm3	125.481	194.74	178.797	0.918131	1.42489			Tmem50b	209.961	192.525	234.138	1.21615	1.11515
	Pitpnc1	3559.81	3720.57	3415.94	0.918125	0.959585			Trmt1	568.879	343.969	418.251	1.21595	0.73522
	Arl6ip1	2098.11	1614.79	1482.53	0.918095	0.706603			Ddx26b	1200.06	1243.96	1512.49	1.21586	1.26034
	Prr13	242.352	251.55	230.911	0.917953	0.952793			Esd	689.537	498.926	606.548	1.21571	0.879645
	Rpusd4	287.174	218.344	200.351	0.917592	0.697664			Trim12c	1377.41	1131.78	1375.76	1.21557	0.998801
	Edrf1	1059.49	1171.51	1074.83	0.917475	1.01447			Scrib	277.755	129.391	157.284	1.21557	0.566268
	Man2c1	388.622	278.95	255.872	0.917268	0.65841			Snora28	228.923	321.551	390.739	1.21517	1.70686
	Grap2	6500.23	5888.64	5399.45	0.916928	0.830656			Thoc3	346.935	249.755	303.428	1.2149	0.874596
	Rasa3	6231.69	5648.14	5177.86	0.916738	0.830892			Tmco4	321.371	239.136	290.51	1.21483	0.903971
	Ube4b	898.601	943.069	863.48	0.915607	0.960915			Ergic2	800.034	785.791	954.392	1.21456	1.19294
	Cd53	15302.2	12940.8	11839.5	0.914895	0.773713			Cux1	1405.71	1720.24	2089.29	1.21454	1.48629
	Trpc4ap	2045.31	1765.54	1615	0.914734	0.789612			Actl6a	715.479	494.662	600.652	1.21427	0.839511
	Sp1	4044.45	3944.72	3607.93	0.914623	0.892068			Xab2	651.168	322.304	391.348	1.21422	0.600993
	Ep300	2288.69	3552.39	3247.93	0.914294	1.41912			Zbtb40	477.531	348.051	422.597	1.21418	0.884961
	Churc1	170.47	132.635	121.13	0.913259	0.710567			Pno1	409.301	324.212	393.588	1.21398	0.961609
	Gtf2ird2	272.857	262.194	239.41	0.913104	0.877421			Srebf1	241.99	156.787	190.301	1.21376	0.7864
	Mapk14	1178.5	1080.82	986.721	0.912933	0.837267			Lcmt1	174.919	103.512	125.624	1.21362	0.718183
	Uso1	986.208	1451.51	1324.96	0.912818	1.34349			Cfdp1	955.699	585.365	710.276	1.21339	0.7432
	Golph3	1831.73	1517.19	1384.69	0.912665	0.755945			Noc3l	901.485	645.144	782.726	1.21326	0.868263
	Trim24	1014.87	1114.95	1017.55	0.912644	1.00264			Fau	1936.89	974.741	1182.39	1.21303	0.610461
	Itga2	120.923	175.914	160.498	0.912367	1.32727			Kif20b	516.899	609.92	739.815	1.21297	1.43126
	Slc11a2	381.688	481.061	438.504	0.911536	1.14885			Snrpb	536.184	299.582	363.282	1.21263	0.677532
	Smap2	1846.09	2799.7	2550.77	0.911087	1.38172			Pdap1	789.44	478.353	580.02	1.21254	0.734724
	Pmm2	582.379	650.919	592.692	0.910546	1.01771			Ankfy1	1908.71	1842.14	2233.52	1.21246	1.17018
	Zfp36l1	1538.29	2173.39	1977.68	0.909951	1.28563			Sh3bgrl	741.539	688.094	834.238	1.21239	1.12501
	Pttg1ip	513.572	367.095	334.038	0.909951	0.650422			Rnf219	325.482	269.385	326.577	1.2123	1.00336
	Cdkn2aipnl	884.955	678.854	617.445	0.90954	0.697713			Pskh1	221.504	140.15	169.828	1.21176	0.766701
	Dnmbp	211.548	273.745	248.947	0.909412	1.17679			Ehd4	112.316	114.988	139.32	1.21161	1.24043
	Fam13b	1875.85	2319.81	2109.61	0.909389	1.12461			Zmat2	1228.79	822.129	996.046	1.21154	0.810588
	Ldb1	1673.75	1311.81	1192.4	0.908974	0.712413			Anapc1	2691.19	2513.1	3044.48	1.21144	1.13128
	Galnt7	1313.65	1606.91	1459.58	0.908312	1.11109			Exoc1	902.568	888.701	1076.56	1.21138	1.19277
	Rassf5	2734.07	2224.3	2019.28	0.907831	0.738563			Ndufb4	174.322	110.444	133.723	1.21078	0.767104
	Cds2	2627.5	2495.09	2264.95	0.907764	0.862019			Dhx16	804.749	565.988	685.186	1.2106	0.851428
	Cd247	3006.99	2139.81	1942.33	0.907712	0.645939			Pnkp	230.716	136.6	165.364	1.21057	0.716743
	Tapt1	1624.01	1988.09	1804.47	0.907637	1.11112			Glod4	412.814	301.645	365.152	1.21054	0.884543
	Map2k5	415.932	573.402	520.43	0.907619	1.25124			Supt5	1559.33	1029.83	1246.58	1.21046	0.799432
	Ascc1	235.306	208.92	189.468	0.906891	0.805198			Ddx39	610.423	470.887	569.88	1.21023	0.933582
	Wac	3335.15	3388.68	3073.04	0.906855	0.921411			Kpna3	1109.28	920.66	1114.18	1.21019	1.00442
	Nod1	343.882	552.072	500.54	0.906657	1.45556			Pofut1	520.408	388.982	470.701	1.21008	0.904485
	Abr	1299.72	1361.87	1234.15	0.906216	0.949555			Peo1	248.113	133.082	161.034	1.21003	0.649034
	Zmynd11	2205.83	2361.32	2138.7	0.905725	0.969568			Katna1	839.675	612.344	740.892	1.20993	0.882356
	Prpf4b	5596.34	6467.19	5854.49	0.905261	1.04613			Mrpl39	509.967	381.04	461.02	1.2099	0.904019
	Traf3ip2	458.347	614.563	556.084	0.904845	1.21324			Cbx3	535.547	364.813	441.139	1.20922	0.823716
	Tpt1	19663.9	14529.8	13145.5	0.904725	0.668511			Ppic	138.374	120.863	146.147	1.2092	1.05618
	Ap4e1	772.891	986.047	891.998	0.90462	1.15411			Ap1g1	1872.02	1936.59	2340.81	1.20873	1.25042
	Stxbp5	982.788	1249.74	1130.16	0.904311	1.14995			Myl12a	991.977	450.015	543.861	1.20854	0.54826
	Fbxo28	803.092	733.292	663.034	0.904188	0.825602			Atp6ap1	1191.63	819.471	990.187	1.20832	0.830954
	Gfi1	119.216	148.389	134.166	0.904147	1.1254			Brix1	892.91	882.811	1066.46	1.20802	1.19436
	Gse1	289.836	310.644	280.831	0.904028	0.968929			Tor1aip1	826.181	1103.4	1332.75	1.20785	1.61315
	Pten	3633.45	4072.63	3679.74	0.90353	1.01274			Irak1	1307.57	970.258	1171.74	1.20766	0.896121
	Malsu1	227.8	269.582	243.435	0.903011	1.06863			Slc25a11	439.669	257.721	311.131	1.20724	0.707649
	Iqsec1	270.558	595.547	537.245	0.902104	1.9857			Zc3h18	898.618	605.843	731.305	1.20709	0.813811
	Zfp36	647.399	900.109	811.264	0.901294	1.25311			Pld3	329.907	143.97	173.738	1.20676	0.526628
	Malt1	2900	3554.81	3202.18	0.900803	1.1042			Nup188	714.632	533.641	643.867	1.20655	0.900976
	Sigirr	248.821	168.915	152.138	0.900677	0.611437			Lrrc57	224.486	204.437	246.611	1.20629	1.09856
	Pip4k2a	2191.88	2304.96	2075.62	0.900502	0.946957			Srek1	1216.19	1439.56	1736.31	1.20614	1.42767
	Lasp1	1291.2	1104.28	994.366	0.900469	0.770112			Snhg12	369.215	197.668	238.333	1.20572	0.645512
	Ikzf5	606.114	671.928	604.381	0.899474	0.997141			Naca	5204.06	3167.1	3818.45	1.20566	0.733745
	Mettl21a	209.733	238.018	214.036	0.899244	1.02051			Nomo1	480.865	282.326	340.382	1.20563	0.707852
	Slc37a1	284.238	248.176	223.145	0.899141	0.785065			Nadk2	300.92	338.063	407.379	1.20504	1.35378
	Wrn	1772.7	2448.62	2199.69	0.89834	1.24087			Sec13	589.788	419.257	505.21	1.20501	0.856596
	Dhx35	310.724	305.959	274.729	0.897927	0.884159			Cnnm4	136.962	108.469	130.699	1.20494	0.954273
	Tbc1d14	553.078	852.216	764.969	0.897623	1.38311			Enoph1	179.88	110.76	133.449	1.20485	0.741879
	Lonp2	1640.58	1969.98	1765.23	0.896063	1.07597			Itpripl1	283.891	160.964	193.903	1.20463	0.683018
	Ndfip1	1029.38	822.08	735.998	0.895288	0.714995			Qrsl1	128.273	118.307	142.507	1.20455	1.11096
	Gpr107	342.63	407.016	364.333	0.895132	1.06334			Urod	221.115	119.559	143.999	1.20442	0.651242
	Snx6	932.308	891.734	798.157	0.895062	0.856109			Hscb	187.835	104.395	125.718	1.20425	0.669298
	Runx1	807.389	976.437	873.77	0.894856	1.08222			Acat1	809.013	696.898	838.986	1.20389	1.03705
	Fli1	2206.81	2218.83	1985.39	0.894791	0.899665			H2-Q5	204.441	176	211.841	1.20364	1.03619
	Pdlim1	568.54	381.842	341.103	0.89331	0.599963			Mapkapk3	522.943	315.327	379.532	1.20361	0.725761
	Cast	4340.87	4168.9	3723.8	0.893234	0.857847			Ctsc	929.553	697.505	839.472	1.20354	0.903092
	Mysm1	2419.2	3117.09	2783.79	0.893072	1.15071			Stx7	352.481	330.811	398.14	1.20352	1.12953
	Itpkb	1244.24	1167.02	1041.74	0.892651	0.837248			Mavs	205.444	150.795	181.457	1.20334	0.883243
	Ddx17	7014.82	8328.52	7428.39	0.891921	1.05896			Bcl2l13	527.986	449.502	540.901	1.20333	1.02446
	Akap11	2144.61	2537.45	2263.03	0.891853	1.05522			Rpl7	17370.7	9718.92	11687.6	1.20256	0.672832
	Atxn7l1	375.748	527.777	470.518	0.891509	1.25222			Pcca	323.514	460.759	553.983	1.20233	1.71239
	Arid2	2151.24	3067.11	2734.03	0.891405	1.27091			Pcyt1a	214.418	285.38	343.1	1.20226	1.60015
	Hadhb	621.486	701.495	625.048	0.891022	1.00573			Srsf7	3875.91	3103.03	3730.51	1.20222	0.962487
	Akap13	20828.9	24734.3	22034.2	0.890836	1.05787			Gapvd1	2388.61	2221.86	2671.1	1.20219	1.11827
	Zfp827	488.445	599.452	533.727	0.890358	1.09271			Aaas	280.908	234.353	281.735	1.20219	1.00295
	Emc8	257.192	264.759	235.721	0.890321	0.916515			Brpf1	738.145	643.786	773.941	1.20217	1.04849
	Abhd10	232.567	309.487	275.509	0.890213	1.18464			Psmc2	889.156	620.859	746.349	1.20212	0.83939
	Jarid2	1246.45	1623.33	1445.03	0.890168	1.15932			Mgat2	1243.77	693.281	833.054	1.20161	0.669784
	Tm9sf2	2168.9	2281.99	2029.24	0.889244	0.935608			Eif4enif1	1154.94	1361.71	1635.68	1.20119	1.41624
	Cbl	1825.77	3097.7	2753.94	0.889026	1.50837			Pdcl3	393.903	225.79	271.135	1.20083	0.68833
	Trappc6b	704.632	672.247	597.157	0.888299	0.847473			Itgal	1924.34	1869.81	2244.69	1.20049	1.16647
	Tmem243	338.591	316.315	280.946	0.888182	0.829748			Zfp27	181.804	137.251	164.749	1.20035	0.90619
	Psap	2954.57	2795.56	2482.38	0.887972	0.840183			Idnk	500.21	415.333	498.355	1.19989	0.996292
	Rab11a	708.192	682.056	605.319	0.887492	0.854738			Tada1	328.444	307.717	369.184	1.19975	1.12404
	L3mbtl3	1066.64	1075.41	953.672	0.886795	0.894086			L3mbtl2	280.578	196.764	236.053	1.19968	0.84131
	Ankrd50	388.157	471.071	417.595	0.88648	1.07584			Clcn6	140.049	146.415	175.626	1.19951	1.25403
	Tet3	2437.65	2927.22	2593.52	0.886002	1.06394			Timeless	242.83	198.854	238.5	1.19937	0.982169
	Cep350	5545.82	7695.25	6817.73	0.885965	1.22934			Ptges3	1661.89	1136.22	1362.46	1.19911	0.819827
	Prdm1	140.212	193.396	171.259	0.885536	1.22143			Aldh9a1	653.313	429.992	515.576	1.19903	0.789172
	Frs2	660.372	981.376	868.857	0.885346	1.31571			Tinf2	529.554	496.415	595.176	1.19895	1.12392
	Nfatc2ip	259.202	327.503	289.842	0.885006	1.11821			Dnaja2	3154.22	2303.56	2761.69	1.19888	0.875554
	Cd3e	1305.66	1668.63	1475.85	0.884471	1.13035			Cbx1	543.856	392.505	470.538	1.19881	0.865189
	Papolg	1713.68	1739.83	1538.23	0.884123	0.897614			Fars2	199.619	207.119	248.291	1.19879	1.24383
	Ncoa2	2413	2977.42	2632.23	0.884064	1.09086			Dus1l	368.847	207.913	249.243	1.19878	0.675735
	Snx27	1404.56	1363.39	1203.62	0.882812	0.856935			Srr	216.183	207.394	248.603	1.1987	1.14996
	Rab5a	1122.25	1087.12	959.679	0.882772	0.855135			Fxr1	1930.14	1774.26	2126.77	1.19868	1.10187
	Fcho2	1460.55	2930.5	2585.66	0.882327	1.77034			E2f6	248.822	158.337	189.725	1.19824	0.762492
	Map3k2	2285.7	2604.85	2298.33	0.882326	1.00553			Slc25a12	485.821	413.633	495.477	1.19787	1.01988
	Herc4	2633.13	3513.32	3099.54	0.882226	1.17713			Alg12	183.683	162.946	195.187	1.19787	1.06263
	Tlr2	106.578	180.492	159.007	0.880964	1.49192			Ctso	550.759	611.998	733.066	1.19782	1.33101
	Heg1	382.64	537.62	473.252	0.880273	1.23681			Pbdc1	445.589	334.638	400.826	1.19779	0.899541
	Vamp4	600.014	822.073	723.585	0.880195	1.20595			Armc1	642.88	443.415	531.105	1.19776	0.826134
	Dym	398.303	503.087	442.814	0.880193	1.11175			Lrrc47	271.807	205.003	245.495	1.19752	0.903196
	Tbc1d5	525.77	809.966	712.649	0.87985	1.35544			Ovca2	173.977	142.068	170.088	1.19723	0.977644
	Banp	551.191	589.496	518.642	0.879806	0.940948			Yy2	176.598	203.97	244.173	1.1971	1.38265
	Pde8a	375.376	551.948	485.214	0.879095	1.29261			Pus3	1220.38	906.936	1085.64	1.19704	0.889594
	Zfp180	680.26	650.908	571.969	0.878724	0.840809			Poldip2	291.053	162.946	195.051	1.19703	0.670156
	Pitpnm2	351.72	370.577	325.465	0.878266	0.925352			Atm	4999.61	4481.91	5364.18	1.19685	1.07292
	Mdm4	6688.6	9715.44	8526.11	0.877584	1.27472			Ubqln4	595.355	311.539	372.864	1.19685	0.626289
	Ranbp6	1204.04	1224.88	1074.66	0.877356	0.892546			Lsm12	362.963	265.566	317.818	1.19676	0.875622
	Crebl2	762.376	438.791	384.847	0.877061	0.504799			Unc45a	278.08	165.183	197.678	1.19672	0.710867
	Zbtb43	540.187	524.8	459.965	0.876458	0.851492			Thumpd3	1139.55	823.692	985.691	1.19667	0.864982
	Pias1	1300.01	1509.25	1321.49	0.875593	1.01652			Cirh1a	709.09	554.994	664.091	1.19657	0.93654
	Zfand3	493.077	495.575	433.77	0.875286	0.879719			Gla	109.021	101.382	121.307	1.19654	1.1127
	Rap1b	7624.44	7957.8	6962.19	0.874889	0.913141			Vps16	1337.93	905.66	1083.37	1.19622	0.809734
	Zfp652	857.707	992.305	867.368	0.874094	1.01126			Wdr76	506.373	536.101	641.039	1.19574	1.26594
	Klf13	3178.98	3365.34	2941.21	0.873971	0.925205			Vps36	582.997	551.384	659.273	1.19567	1.13084
	Stk24	2541.98	2680.01	2342.07	0.873902	0.921357			Fam96a	703.531	422.533	505.196	1.19564	0.718086
	Fam169b	2938.86	2928.68	2550.58	0.870896	0.867879			Samd9l	6491.11	5769.34	6894.15	1.19496	1.06209
	Zfp953	624.902	768.193	668.845	0.870674	1.07032			Spata2	185.929	158.456	189.331	1.19485	1.0183
	Mbnl1	25198.1	21493.6	18686.8	0.869412	0.741595			Timm17a	342.34	270.21	322.84	1.19477	0.943041
	Zfp82	283.578	212.966	185.085	0.869084	0.65268			Bpnt1	256.298	151.218	180.656	1.19467	0.704865
	Tecpr1	2709.32	1819.04	1580.52	0.868874	0.583364			Snupn	118.359	105.352	125.844	1.1945	1.06324
	Rad21	3212.23	3259.1	2831.69	0.868856	0.881534			Ly75	1535.38	1518.18	1813.35	1.19443	1.18104
	Phf3	5602.37	5730.25	4976.87	0.868526	0.888352			Arhgap10	316.66	357.629	427.076	1.19419	1.34869
	Senp7	1673.05	2167.24	1882.09	0.868426	1.12495			Chst10	234.448	188.668	225.303	1.19418	0.960992
	Acadm	632.535	514.45	446.549	0.868013	0.705968			Usf1	483.47	340.123	406.082	1.19393	0.839932
	Zfp330	639.113	622.106	539.38	0.867023	0.843951			Znf512b	527.437	412.714	492.662	1.19371	0.934067
	Arhgap15	5639.43	7426.63	6437.32	0.86679	1.14148			Eml4	1976.26	2004.45	2392.24	1.19347	1.21048
	Cog3	1274.22	1485.66	1287.26	0.866454	1.01023			Tep1	398.534	467.704	558.179	1.19344	1.40058
	Peak1	1485.66	2519.63	2180.49	0.865403	1.46769			Usp47	3592.62	3039.6	3627.21	1.19332	1.00963
	Sorl1	1389.6	2485.98	2148.82	0.864374	1.54636			Capns1	654.793	354.615	423.135	1.19322	0.646212
	Fam102b	741.927	586.176	506.561	0.864178	0.682764			Rnpepl1	294.547	157.336	187.734	1.1932	0.637365
	Hace1	695.134	772.602	667.473	0.863929	0.960208			Eif4h	1923.29	1293.85	1543.81	1.19319	0.802693
	Slc39a10	766.694	695.997	601.282	0.863915	0.784252			Slc9a1	124.574	123.728	147.609	1.19302	1.18491
	Gimap6	13518.6	12002.7	10369.2	0.863908	0.76703			Zkscan17	247.76	179.827	214.535	1.19301	0.865898
	Rai1	166.866	158.616	137.013	0.863803	0.821097			Rpl22l1	728.135	392.132	467.662	1.19261	0.642274
	Nfxl1	220.31	291.17	251.443	0.863564	1.14132			Med20	343.576	240.25	286.456	1.19232	0.833747
	Uhrf1bp1l	1321.32	1675.37	1446.09	0.863143	1.09443			Casp8ap2	2167.17	2129.48	2538.69	1.19216	1.17143
	Supt4a	802.818	568.183	489.781	0.862013	0.610077			Dcaf7	1478.9	1112.72	1326.54	1.19216	0.896982
	Dazap1	440.903	392.763	337.807	0.86008	0.766171			Cops2	1804.76	1584.27	1888.51	1.19204	1.04641
	Hpcal1	359.442	294.228	253.018	0.859937	0.70392			Rnf216	324.017	384.472	458.254	1.19191	1.41429
	Cisd2	961.903	926.657	796.482	0.859521	0.828027			Wdr7	534.223	679.753	810.186	1.19188	1.51657
	Elf4	1509.49	2218.04	1901.97	0.8575	1.26			Ei24	591.498	489.802	583.633	1.19157	0.986704
	Cyb561d1	520.086	501.122	429.606	0.857288	0.826029			Trnau1ap	233.75	133.192	158.688	1.19142	0.678877
	Sun2	2546.32	1702.29	1459.08	0.857126	0.573015			Atp6v1f	249.388	156.965	187.005	1.19138	0.749854
	Zfp189	204.574	170.993	146.562	0.857124	0.716427			Eif2b1	356.382	259.125	308.714	1.19137	0.866243
	Man1a2	2134.49	2287.42	1960.44	0.857052	0.918459			Btaf1	2849.12	2760.27	3288.3	1.1913	1.15415
	Zyx	387.777	397.813	340.41	0.855704	0.877851			Mrpl50	420.616	277.746	330.853	1.19121	0.786592
	Agl	217.254	286.372	244.663	0.854354	1.12616			Nsdhl	168.405	142.988	170.326	1.1912	1.01141
	Acbd5	962.83	1277.05	1090.94	0.854269	1.13306			Smarcad1	897.938	910.675	1084.79	1.19119	1.20809
	Zfp945	1133.54	1512.31	1291.57	0.854036	1.13942			Dars2	207.413	194.12	231.226	1.19115	1.11481
	Usp12	1028.7	1104.56	941.274	0.852171	0.915013			Wsb1	1555.29	1307.76	1557.52	1.19099	1.00144
	Foxj2	478.726	553.102	471.226	0.851969	0.984333			Bsg	624	423.384	504.218	1.19092	0.808041
	Rell1	111.943	126.917	108.098	0.851726	0.96566			Adck2	170.916	158.155	188.304	1.19063	1.10173
	Gpr132	1048.76	1145.4	974.684	0.850954	0.929371			Colgalt1	760.492	468.169	557.368	1.19053	0.732905
	Hbs1l	751.07	1018.27	866.252	0.850711	1.15336			Cpne1	2108.19	1305.09	1553.53	1.19036	0.736903
	Hmgb1	2424.5	2286.98	1945.25	0.850574	0.802331			Psma3	1487.8	1232.64	1467.05	1.19017	0.986053
	Lcp2	3266.95	3921.06	3330.49	0.849384	1.01945			Smdt1	225.007	148.44	176.646	1.19001	0.785067
	Acap2	1923.23	2157.05	1831.66	0.849149	0.952388			Ddx20	533.296	494.355	588.234	1.1899	1.10302
	Elf2	2087.59	2028.07	1721.87	0.849016	0.824809			Mtpn	2718.47	1970.82	2344.79	1.18975	0.862542
	Sumf1	178.062	209.991	178.241	0.8488	1.001			Nup54	613.067	429.816	511.372	1.18975	0.834121
	Ggps1	1057.53	1096.82	928.829	0.84684	0.878302			Ahi1	282.739	285.653	339.842	1.1897	1.20196
	Tgfbr2	3727.87	3478.06	2943.76	0.84638	0.789663			Flna	11839.5	5700.75	6779.55	1.18924	0.572622
	Acadsb	539.164	458.72	388.237	0.846348	0.720072			Trmt6	818.522	730.6	868.731	1.18907	1.06134
	Smim14	447.864	395.941	334.646	0.845192	0.747205			Epn1	339.859	232.818	276.803	1.18893	0.814464
	Foxp1	5975.74	7993.7	6754.72	0.845005	1.13036			Clasp1	1003.67	1119.31	1330.31	1.18852	1.32545
	Unkl	167.787	181.267	153.139	0.844822	0.912696			Pphln1	604.556	593.567	705.342	1.18831	1.16671
	Sla	1751.37	2420.65	2045	0.844816	1.16766			Limk1	167.025	108.927	129.422	1.18815	0.774865
	Taok1	4933.3	6559.67	5533.53	0.843568	1.12167			Srp72	2173.05	1790.06	2126.85	1.18814	0.978738
	Ppp2r5a	3271.64	3283.42	2768.27	0.843106	0.84614			Hnrnpu	14746.2	11644.2	13832.7	1.18795	0.938053
	Chd2	6415.63	10028.5	8450.87	0.842688	1.31723			Ywhab	2024.7	1752.12	2081.32	1.18789	1.02797
	Trim11	344.556	365.854	308.274	0.842616	0.894699			Lamtor1	210.571	102.231	121.371	1.18722	0.57639
	Ing3	806.225	807.511	679.847	0.841904	0.843247			Arfgap2	637.932	541.18	642.419	1.18707	1.00703
	Ostf1	1422.84	1204.6	1013.9	0.84169	0.712587			Dhx29	533.042	459.648	545.598	1.18699	1.02356
	Kdm3a	3621.26	3444.64	2898.69	0.841508	0.800465			Vimp	482.512	480.039	569.628	1.18663	1.18055
	Siah1a	735.362	850.641	714.945	0.840477	0.972235			Arpp19	869.312	666.21	790.504	1.18657	0.909345
	Ikzf3	1648.39	3930.51	3303.3	0.840426	2.00396			Smpd4	332.579	322.29	382.408	1.18653	1.14982
	Pdcd4	6470.28	9416.04	7911.87	0.840254	1.2228			Mpp1	706.349	583.734	692.599	1.1865	0.980534
	Aebp2	3181.5	3430.22	2881.36	0.839993	0.905661			Stx4a	444.2	294.216	349.053	1.18638	0.785802
	C87436	329.674	279.629	234.645	0.839128	0.711748			Rev1	526.613	518.873	615.539	1.1863	1.16886
	Cmip	785.207	1051.67	882.208	0.838865	1.12354			Ankib1	2973.7	2759.83	3273.91	1.18627	1.10095
	Susd6	1195.93	1341.12	1124.82	0.838722	0.940545			Rrp8	447.193	294.213	348.927	1.18597	0.78026
	Tatdn2	1541.76	1680.31	1409.04	0.838558	0.913918			Ext2	267.216	201.522	238.995	1.18595	0.894389
	Dguok	361.566	271.837	227.822	0.838081	0.630097			Asb13	501.162	419.875	497.776	1.18553	0.993243
	Nup153	8724.79	8205.57	6875.77	0.837939	0.788073			Mast4	168.581	210.645	249.667	1.18525	1.48099
	Adal	362.858	419.032	350.711	0.836954	0.966523			Mipep	201.637	180.529	213.971	1.18525	1.06117
	Nr2c2	2098.23	2427.98	2030.29	0.836205	0.967623			Zfp131	1909.22	1440.01	1706.34	1.18495	0.893736
	Il18bp	230.194	425.123	355.221	0.835572	1.54314			Tusc2	271.299	152.244	180.386	1.18485	0.664897
	Ppt1	906.396	1131.96	945.795	0.835537	1.04347			Tor3a	144.724	160.247	189.844	1.1847	1.31176
	Jade2	1080.73	958.2	799.093	0.833952	0.739403			Itgam	129.251	402.47	476.699	1.18444	3.68815
	Uba5	615.862	549.712	458.37	0.833836	0.744274			Prr14l	2194.55	2435.1	2883.66	1.1842	1.31401
	Rac1	2747.97	2453.08	2045.34	0.833785	0.744309			Prpf3	673.441	593.816	703.185	1.18418	1.04417
	Camk4	3971.51	4764.25	3972.13	0.833737	1.00016			Upf1	734.22	533.371	631.605	1.18418	0.860239
	Itm2b	5455.96	4035.9	3364.01	0.833521	0.616575			Btbd10	334.764	287.15	339.919	1.18377	1.0154
	Smad3	1029.37	1187.84	989.766	0.833252	0.961525			Epb4.1l4aos	257.209	160.476	189.962	1.18374	0.738551
	Tes	1346.11	1302.02	1084.06	0.8326	0.805326			Actn4	744.724	548.863	649.627	1.18359	0.872306
	Cables2	625.629	504.959	420.099	0.831945	0.671482			Yeats2	853.123	898.016	1062.77	1.18347	1.24574
	Lcmt2	146.497	148.089	123.154	0.831621	0.840662			Xpo4	726.101	780.015	923.068	1.1834	1.27127
	Il17ra	3568.83	2949.58	2452.5	0.831475	0.6872			Usmg5	269.15	114.583	135.584	1.18328	0.50375
	Ptpn22	3885	5534.9	4600.33	0.831149	1.18413			Immt	2459.6	1757.3	2077.97	1.18248	0.844841
	Raph1	113.919	272.68	226.287	0.829864	1.98639			Mrpl24	517.838	309.998	366.55	1.18243	0.707848
	Wipf2	536.724	821.767	680.435	0.828015	1.26776			Ppm1h	3473.12	3160.76	3737.29	1.1824	1.07606
	Fryl	5856.39	8642.26	7152.62	0.827633	1.22134			Slc25a3	3612.84	2510.2	2967.75	1.18228	0.821444
	Pik3ca	3000.88	3089	2554.09	0.826832	0.851114			Nudt9	335.77	196.546	232.333	1.18208	0.69194
	Prex1	1337.4	1203.86	994.599	0.826172	0.743683			Eif4b	7870.94	4534.79	5359.75	1.18192	0.680954
	Rcsd1	1665.76	1440.01	1189.49	0.826028	0.714085			Ewsr1	3974.72	3344.74	3952.55	1.18172	0.994424
	Dyrk2	771.794	819.41	676.522	0.82562	0.876557			Tamm41	160.837	131.051	154.845	1.18157	0.962747
	Il18r1	2079	3726.03	3072.86	0.824702	1.47805			Psmd12	876.873	744.815	879.995	1.18149	1.00356
	Chd7	2034.46	3749.17	3087.31	0.823465	1.5175			Polr1a	1459.23	964.285	1139.11	1.1813	0.780628
	Supt20	1527.18	1779.11	1464.15	0.822966	0.958725			Copg1	1347.6	1039.91	1228.36	1.18122	0.911514
	Ext1	308.853	315.751	259.479	0.821784	0.840139			Crls1	257.346	139.219	164.426	1.18106	0.63893
	Klhl28	633.69	630.763	517.843	0.820979	0.817186			Ercc8	132.76	124.596	147.128	1.18083	1.10822
	Megf11	138.639	279.089	228.99	0.820489	1.65169			Pogk	872.265	809.99	956.269	1.18059	1.09631
	Irf2bp2	1888.56	1883.63	1545.14	0.820302	0.818159			Inpp5d	1212.13	1144.67	1351.16	1.1804	1.1147
	Ski	1190.75	1196.09	980.037	0.819371	0.823041			Ensa	1314.42	868.833	1025.51	1.18033	0.780196
	Plec	1408.67	1146.16	938.819	0.8191	0.666457			Rttn	576.564	849.026	1001.93	1.18009	1.73776
	Ccni	1918.1	2003.46	1639.86	0.818515	0.854938			Napepld	149.844	111.539	131.614	1.17999	0.87834
	Plcg1	2439.39	2732.62	2236.02	0.818271	0.916633			Rpl29	748.411	367.412	433.445	1.17972	0.579154
	Tax1bp1	6770.83	7291	5957.5	0.817103	0.879877			Hnrnpm	4158.03	3970.54	4684.01	1.17969	1.1265
	Arl6ip5	1663.93	1936.51	1581.91	0.816889	0.950712			Iqce	359.221	271.84	320.639	1.17951	0.892594
	Ppp1r21	554.186	684.957	559.097	0.816252	1.00886			M6pr	2200.56	1349.3	1591.49	1.17949	0.723221
	Dnajc7	4384.86	4511.28	3678.72	0.81545	0.838959			Tfg	427.502	311.418	367.309	1.17947	0.8592
	Bloc1s4	117.445	138.716	112.988	0.814527	0.962051			Adcy6	349.482	223.863	264.036	1.17945	0.755506
	Lclat1	191.849	321.318	261.434	0.813631	1.36271			Tceb1	479.551	326.679	385.212	1.17918	0.803278
	Sfi1	1090.39	1707.97	1389.02	0.813258	1.27388			Arl6ip4	262.926	164.48	193.944	1.17913	0.737638
	Sp4	3143.69	3625.51	2945.93	0.812556	0.937094			Orc2	853.541	697.525	822.355	1.17896	0.963462
	Dnm2	2293.52	2182.53	1772.93	0.812331	0.77302			Ccrn4l	255.668	251.077	295.99	1.17888	1.15771
	Rgs3	365.757	475.821	386.438	0.81215	1.05654			Prkag2	400.943	296.478	349.415	1.17855	0.871483
	Traf1	1443.79	1176.55	954.891	0.811604	0.661378			Yipf1	189.939	150.567	177.441	1.17848	0.934197
	Crim1	1012.01	1416.49	1149.5	0.811515	1.13586			Mob1a	1932.61	1350.98	1591.93	1.17835	0.82372
	Inpp5a	203.904	249.215	202.162	0.811197	0.991459			Xlr4b	328.599	316.018	372.367	1.17831	1.13319
	Ss18	1980.16	2148.87	1740.8	0.810097	0.879117			Mrpl40	481.809	254.759	300.184	1.17831	0.623036
	Helb	821.341	801.465	649.243	0.810071	0.790467			Atp5j	875.864	632.775	745.446	1.17806	0.851098
	Ubl7	332.443	330.22	267.436	0.80987	0.804456			Cdk8	582.395	670.038	789.234	1.17789	1.35515
	Gas7	105.986	359.016	290.747	0.809845	2.74325			Tgs1	938.739	1001.3	1178.82	1.17729	1.25575
	Reck	130.53	162.551	131.597	0.809573	1.00818			Timm9	292.886	165.079	194.339	1.17724	0.66353
	Zfp317	995.39	1115.97	902.79	0.808977	0.906971			Polr3k	421.783	432.066	508.575	1.17708	1.20577
	Erich1	209.091	256.903	207.545	0.807872	0.992604			Thoc5	528.815	320.203	376.868	1.17697	0.712666
	Sh2d3c	336.663	249.875	201.423	0.806097	0.598293			Iscu	145.63	113.773	133.868	1.17662	0.919229
	Celf2	2354.87	4114.5	3316.01	0.805934	1.40815			Abcf1	1602.38	1048.42	1233.57	1.17659	0.769837
	Xrn2	10165.1	11077.4	8911.93	0.804517	0.876719			Top3a	334.771	264.371	310.982	1.17631	0.92894
	Laptm5	2633.65	2701.3	2170.62	0.803547	0.824188			Cetn2	530.136	461.839	543.252	1.17628	1.02474
	Cmas	988.377	1041.1	835.837	0.802837	0.845666			Thap1	137.611	109.582	128.896	1.17625	0.936675
	Arhgap25	1722.07	2140.48	1717.72	0.802492	0.997478			H2-Ke6	581.419	344.733	405.478	1.17621	0.697395
	Chrnb2	144.684	169.696	136.032	0.80162	0.940202			Sart3	418.622	281.475	330.992	1.17592	0.790671
	Tsc22d2	962.837	1010.15	808.577	0.800453	0.839785			Wdr24	200.141	126.518	148.749	1.17571	0.743221
	Scaper	1370.84	1907.06	1525.86	0.800115	1.11308			Mphosph9	860.96	979.941	1152.06	1.17564	1.33811
	Idh2	298.325	197.867	158.294	0.800003	0.53061			Zcwpw1	283.707	231.156	271.718	1.17547	0.957741
	Kdm7a	4547.77	7191.47	5751.87	0.799819	1.26477			Zc3h15	2178.31	1720.5	2022.1	1.1753	0.928289
	Cd44	593.166	1269.22	1014.91	0.799633	1.711			Rbm7	1577.62	1111.22	1305.9	1.17519	0.827767
	Itpr2	3703.63	5776.01	4616.68	0.799286	1.24653			Fastkd2	394.091	378.872	445.226	1.17514	1.12975
	Zbtb39	152.336	201.908	161.338	0.799065	1.05909			Ptrh2	360.72	466.91	548.559	1.17487	1.52073
	Ippk	276.088	341.337	272.676	0.798848	0.987642			Sh2d2a	781.093	1043.31	1225.58	1.1747	1.56906
	Rapgef2	936.028	1235.51	986.904	0.79878	1.05435			Cog7	140.129	108.22	127.113	1.17458	0.907117
	Gxylt1	588.105	911.348	727.284	0.798031	1.23666			Brk1	570.939	337.524	396.302	1.17415	0.694124
	Adamts6	590.195	960.305	765.797	0.797452	1.29753			Ppie	246.111	143.26	168.197	1.17407	0.683419
	Wdfy1	397.585	495.458	394.695	0.796628	0.992733			Rps13	2437.86	1481.19	1738.98	1.17405	0.713322
	Tpp2	4161.92	4782.85	3806.11	0.795783	0.914509			Mrpl43	198.187	115.142	135.153	1.17379	0.681945
	Ubxn7	3997.02	5224.23	4156.12	0.795547	1.03981			Ccdc58	203.488	179.125	210.249	1.17376	1.03322
	Pigp	184.117	154.057	122.533	0.795376	0.665519			Xpnpep3	155.179	165.629	194.389	1.17364	1.25267
	Brwd1	3331.16	4342.42	3452.04	0.794958	1.03629			Nsa2	2556.02	1668.64	1958.36	1.17363	0.766176
	Jazf1	183.776	325.481	258.395	0.793888	1.40604			Gtf2e2	295.41	260.048	305.157	1.17346	1.03299
	Prdx6	1351.69	1006.23	797.778	0.792837	0.590207			Abcb7	1477.5	1264.07	1482.96	1.17316	1.0037
	Cfap97	635.18	728.405	575.4	0.789945	0.905885			Edem1	4016.47	3899.71	4573.79	1.17286	1.13876
	Ankrd11	6221.76	9379.86	7407.48	0.789721	1.19058			Fam20b	636.969	631.475	740.524	1.17269	1.16257
	Zfp708	278.988	153.749	121.3	0.788952	0.434787			Spryd7	198.209	149.054	174.789	1.17266	0.881842
	Wipi2	791.64	724.955	571.538	0.788377	0.721968			Gon4l	843.195	834.765	978.805	1.17255	1.16083
	Zswim6	669.331	920.518	725.545	0.788192	1.08399			Csnk2a2	457.829	449.897	527.519	1.17253	1.15222
	Zbtb25	440.178	498.001	392.365	0.787881	0.891378			Alcam	143.968	188.364	220.86	1.17252	1.53409
	Haus4	138.234	135.307	106.572	0.787635	0.770958			Galk2	354.641	313.334	367.29	1.1722	1.03567
	Sirpa	141.632	280.136	220.573	0.787379	1.55736			Fam120a	4311.13	3561	4173.34	1.17196	0.968038
	Kcnn4	443.157	261.569	205.935	0.787305	0.464699			Ptcd2	560.694	387.21	453.749	1.17184	0.809262
	Wasf2	1146.41	1630.06	1282.35	0.786688	1.11858			Pde12	598.789	503.201	589.612	1.17172	0.984674
	Rbm5	4787.62	4998.09	3929.64	0.786228	0.820792			Dnajc21	1010.47	780.632	914.649	1.17168	0.905176
	Srgap2	1077.11	1664.29	1308.16	0.786014	1.2145			Dnah8	3001.39	4693.45	5499.02	1.17164	1.83216
	Hid1	227.797	235.889	185.016	0.784334	0.812196			Zfp619	148.789	166.787	195.401	1.17156	1.31327
	Ssh2	7235.35	9233.51	7241.52	0.784265	1.00085			Wdr44	865.197	937.971	1098.88	1.17155	1.27009
	Shisa5	10022.3	6571.07	5151.14	0.783912	0.513966			Cc2d1b	810.743	464.471	544.012	1.17125	0.671004
	Cflar	2230.21	2431.51	1903.21	0.782727	0.853377			Elp4	188.836	222.324	260.387	1.17121	1.37891
	Ablim1	12929.8	15179.1	11847.9	0.78054	0.916326			Hnrnpl	2674.35	2007.68	2350.65	1.17083	0.878962
	Kif1b	4588.86	5219.31	4071.36	0.780058	0.887228			Mre11a	703.707	722.203	845.305	1.17045	1.20122
	Med13l	1711.45	1978.74	1543.52	0.780053	0.901877			Mlx	505.487	284.64	333.129	1.17035	0.659025
	Cep97	3420.83	3791.31	2954.41	0.779257	0.863652			Clpb	147.565	107.675	126.018	1.17035	0.85398
	Cox7a2l	2186.73	1521.38	1185.52	0.779244	0.542144			Cep295	1577.32	1775.07	2077.04	1.17012	1.31682
	Ccm2	1021.9	768.833	599.067	0.779189	0.586229			Rheb	533.205	354.839	415.141	1.16994	0.778577
	Amz2	149.342	210.763	164.153	0.778852	1.09918			Creb3	333.867	243.541	284.918	1.1699	0.853386
	Ssbp3	616.562	617.4	480.542	0.778333	0.77939			Rgp1	325.307	253.662	296.745	1.16984	0.912199
	Rdh10	166.061	166.21	129.074	0.776572	0.777267			Itprip	235.012	173.211	202.609	1.16972	0.862125
	Ube2h	1955.98	1944.65	1510.15	0.776568	0.772071			Rpl39	5318.14	2449.82	2865.61	1.16972	0.538836
	Tgds	216.063	219.511	169.948	0.774211	0.786565			Eif2b4	254.327	139.588	163.233	1.16939	0.641821
	Marcks	126.133	307.943	238.038	0.772993	1.8872			Rpl27a	2679.3	1655.6	1935.31	1.16895	0.722321
	Gnpda1	179.347	213.127	164.598	0.7723	0.917763			Smn1	207.088	217.91	254.61	1.16842	1.22948
	Orai1	144.217	140.805	108.726	0.772174	0.753904			Tmem68	453.509	403.159	471.006	1.16829	1.03858
	B3galt2	144.756	301.858	232.999	0.771881	1.60959			Ubqln1	1709.48	1175.26	1372.84	1.16812	0.803072
	Galnt2	556.227	448.829	344.727	0.768058	0.619759			Ppp1cc	941.376	620.382	724.532	1.16788	0.769652
	Tlk1	3456.23	4631.13	3556.47	0.76795	1.029			Cnpy4	271.841	194.166	226.741	1.16777	0.834094
	Prkacb	4112.33	3873.34	2969.91	0.766756	0.722195			Dus3l	212.703	115.181	134.504	1.16776	0.632357
	Vgll4	441.881	572.846	439.124	0.766566	0.99376			Med15	373.622	376.604	439.692	1.16752	1.17683
	Syf2	1707.07	1520.96	1165.83	0.766508	0.682944			Tnrc18	229.057	252.213	294.461	1.16751	1.28553
	Cnr2	322.018	404.393	309.589	0.765565	0.961403			Srsf3	3032.76	2553.45	2981.05	1.16746	0.982949
	Fam114a2	1327.16	1488.28	1138	0.764642	0.857474			Cwc22	1029.87	926.853	1082.05	1.16745	1.05067
	Tceanc2	452.457	491.944	376.05	0.764416	0.831129			Cd37	212.506	129.133	150.716	1.16714	0.70923
	Wwp1	1008.69	1735.87	1326.28	0.764045	1.31486			Usp31	1025.5	899.691	1050.06	1.16713	1.02395
	B4galt1	1652.45	2063.75	1574.35	0.762859	0.952741			Reep4	175.2	106.46	124.235	1.16697	0.709104
	Gnal	361.119	552.621	420.247	0.760461	1.16374			Stt3b	2195.41	1760.55	2054.23	1.16681	0.935697
	Zfp944	562.455	756.572	575.127	0.760176	1.02253			Polr3a	772.217	719.496	839.497	1.16679	1.08713
	B3gnt2	1130.28	1173.62	891.635	0.759732	0.788866			Mnat1	193.112	198.058	231.077	1.16671	1.19659
	Tnrc6b	5179.88	9272.65	7035.8	0.758769	1.35829			Serpinb6b	222.835	237.828	277.476	1.16671	1.24521
	Lbr	4405.43	4114.23	3115.02	0.757132	0.707086			Dhx30	867.718	580.378	677.102	1.16666	0.780325
	Setd7	1916.9	2560.87	1937.51	0.756581	1.01075			Mtdh	2741.28	2442.69	2848.97	1.16633	1.03928
	Rab6b	517.208	499.536	377.743	0.756188	0.73035			Ddx24	1768.97	1547.93	1805.35	1.1663	1.02056
	Tnrc6a	4039.41	5805.38	4387.44	0.755753	1.08616			Emc2	781.379	592.067	690.484	1.16623	0.883674
	Pigv	153.313	182.525	137.834	0.755151	0.899038			Tti1	558.398	473.583	552.228	1.16607	0.988952
	Usp40	747.286	1134.56	853.298	0.752093	1.14186			Slc23a2	552.504	501.709	584.738	1.16549	1.05834
	Xdh	198.723	887.055	666.377	0.751223	3.35329			Gmip	780.101	689.884	803.968	1.16537	1.03059
	Hmg20a	807.195	1018.72	764.991	0.75093	0.947715			Dgcr8	1040.2	841.971	980.855	1.16495	0.942947
	Scml4	1698.07	2621.7	1968.57	0.750872	1.15929			Zfp74	272.68	282.106	328.519	1.16452	1.20478
	Pan2	515.001	681.629	511.35	0.750189	0.992911			Setdb1	1391.67	1151.12	1340.26	1.1643	0.963057
	Kremen1	247.254	255.621	191.588	0.749498	0.774862			Cdc27	1525.56	1472.92	1714.42	1.16396	1.1238
	Ets1	24901.8	23851.1	17818.3	0.747066	0.715543			Lrrc40	259.45	216.941	252.495	1.16389	0.973194
	Ankrd46	311.445	285.148	212.822	0.746355	0.683338			Xndc1	126.647	119.219	138.739	1.16374	1.09548
	Zfp395	112.843	206.638	153.869	0.74463	1.36356			Zfp629	166.482	122.378	142.374	1.16339	0.855187
	Tmcc1	379.688	568.217	423.013	0.744457	1.11411			Cdc16	687.622	567.94	660.664	1.16326	0.960795
	Man2a2	1725.66	1821.63	1354.45	0.743539	0.784888			Smarcd2	1307.22	817.067	950.337	1.16311	0.726993
	Clint1	3509.85	4577.75	3399.01	0.742507	0.96842			Rabif	457.856	284.227	330.571	1.16305	0.721998
	Kcna3	305.239	361.093	268.027	0.742268	0.87809			Akr1a1	1399.55	873.115	1015.45	1.16302	0.725553
	Zfp759	271.266	235.303	173.924	0.739149	0.641157			Pcsk7	399.88	324.937	377.903	1.163	0.94504
	Tshz1	700.726	620.631	458.466	0.73871	0.654274			Trak1	589.579	487.081	566.448	1.16294	0.960767
	Spata13	2903.1	2894.43	2134.67	0.737512	0.735308			Cotl1	991.201	467.128	543.213	1.16288	0.548035
	Dusp1	311.142	334.698	246.526	0.736564	0.792328			Sh3gl1	361.4	192.234	223.489	1.16259	0.618398
	Fez2	301.266	500.451	368.571	0.736478	1.22341			Mical1	561.699	392.466	456.202	1.1624	0.812182
	Entpd5	1582.16	1613.67	1187.6	0.735964	0.750623			Ggct	206.435	149.33	173.545	1.16216	0.840676
	Btg1	12219.8	18180.6	13347	0.734134	1.09224			Ndufv3	397.996	232.545	270.19	1.16188	0.678877
	Gpr180	183.843	162.449	119.097	0.733135	0.647822			Taf9b	289.243	267.667	310.959	1.16174	1.07508
	Mbp	1989.1	1971.02	1444.66	0.73295	0.726288			Setd5	2455.57	2985.37	3467.79	1.16159	1.41222
	Cnst	682.377	819.659	599.028	0.730826	0.877855			Dbt	435.494	321.448	373.339	1.16143	0.857277
	S100a10	1859.44	1304.86	952.304	0.729813	0.512146			Nln	320.575	244.086	283.452	1.16128	0.884197
	Map3k14	344.482	238.976	174.336	0.729514	0.506081			Mrpl46	207.527	161.46	187.477	1.16114	0.903385
	St6gal1	1709.68	2032.3	1482.35	0.729392	0.867031			Rbm8a	784.742	622.192	722.416	1.16108	0.920578
	Gimap1	1349.96	1103.06	803.721	0.728631	0.595364			Ddx18	620.634	463.741	538.429	1.16106	0.867547
	2024-03-07	4104.52	4492.22	3272.09	0.728391	0.797193			Hnrnpa1	324.664	332.358	385.882	1.16104	1.18856
	Lrrc28	167.534	243.485	176.904	0.726549	1.05593			Dynll2	197.309	180.772	209.879	1.16101	1.06371
	Dap	257.776	298.102	216.516	0.726315	0.839939			R3hdm1	1092.36	1723.59	2000.95	1.16092	1.83177
	Mbtd1	1202.17	1685.38	1222.98	0.725644	1.01731			Tsnax	954.936	606.744	704.37	1.1609	0.73761
	H6pd	219.823	210.936	152.771	0.724254	0.694976			Ascc3	3017.75	3456.49	4012.27	1.16079	1.32956
	Clcf1	272.63	288.644	208.91	0.723764	0.766276			Timm8b	175.294	104.884	121.749	1.16079	0.694541
	Tanc1	477.034	805.068	582.478	0.723514	1.22104			Mtif2	800.739	792.274	919.602	1.16071	1.14844
	Rpa1	1743.3	1850.29	1337.51	0.722867	0.767232			Tgfb1	295.915	232.949	270.344	1.16052	0.913586
	Il6st	3818.11	4057.89	2929.68	0.72197	0.767311			Ppm1f	437.629	266.101	308.782	1.1604	0.70558
	Ypel1	115.85	223.977	161.592	0.721467	1.39484			Fam206a	272.345	248.687	288.451	1.1599	1.05914
	Pik3r1	3103.71	4162.82	2998.95	0.720415	0.966248			Ddb1	3175.21	1986.55	2304.01	1.1598	0.725626
	Rnf19a	1433.71	1520.85	1094.2	0.719466	0.763199			Rmnd5b	278.111	195.348	226.533	1.15964	0.814544
	Mta3	1247.53	1583.8	1139.22	0.719299	0.91318			Dpp9	269.388	156.389	181.344	1.15957	0.673169
	Smurf1	836.74	1029.33	739.712	0.718633	0.88404			Phf23	658.349	305.053	353.723	1.15954	0.537287
	Nsun6	233.461	360.752	259.009	0.717969	1.10943			Slamf6	4118.28	2058.78	2387.08	1.15946	0.57963
	Utrn	12643.4	23053.7	16536.6	0.717311	1.30792			Aip	302.962	151.446	175.59	1.15942	0.579576
	Fan1	162.044	307.555	220.588	0.717232	1.36128			Mrfap1	753.097	610.939	708.335	1.15942	0.940563
	Mgat5	214.413	448.259	321.142	0.716422	1.49778			Qsox2	162.207	114.783	133.063	1.15926	0.820328
	AI467606	902.658	508.404	363.819	0.715611	0.403053			Zfp275	852.953	680.947	789.263	1.15907	0.92533
	Map1lc3b	510.396	388.045	277.452	0.715	0.543601			Gtpbp1	846.737	511.565	592.936	1.15906	0.700259
	Zbtb38	571.322	731.941	523.244	0.714871	0.915848			Trmt5	260.386	199.645	231.299	1.15855	0.888292
	Slc35b3	680.856	817.814	583.576	0.713581	0.857121			Cdk5rap3	287.941	184.616	213.853	1.15837	0.742699
	Maml2	1455.39	2102.63	1500.07	0.713428	1.0307			Mapre1	2270.07	2195.09	2542.17	1.15812	1.11986
	Nck2	234.344	332.739	236.69	0.711337	1.01001			Slfn3	119.853	108.127	125.218	1.15806	1.04476
	Cxcr5	104.45	184.893	131.489	0.711165	1.25888			Cxcr3	305.327	254.956	295.185	1.15779	0.966785
	Ppp2r5c	3226.35	3488.24	2478.8	0.710616	0.768297			Tusc3	189.224	152.11	176.073	1.15754	0.930497
	Slc38a9	503.294	1025.79	728.893	0.71057	1.44824			Mesdc2	460.121	310.113	358.886	1.15728	0.779982
	N4bp2l1	858.224	863.805	612.001	0.708495	0.713102			Cpne3	1168.83	1076.23	1244.96	1.15678	1.06513
	Cmtm7	177.939	184.223	130.291	0.707247	0.732225			Cstf1	317.523	202.394	234.052	1.15641	0.737119
	Rbm33	3697.91	6759.92	4769.83	0.705603	1.28987			Focad	616.345	641.718	742.077	1.15639	1.204
	Wdyhv1	244.693	237.509	166.735	0.702018	0.681408			Casc4	377.774	342.549	396.042	1.15616	1.04836
	Znrf1	863.392	876.278	615.14	0.701993	0.712469			Cops3	795.367	604.026	698.322	1.15611	0.877987
	Sat1	991.556	1044.38	732.169	0.70106	0.738405			Slc39a7	677.108	373.415	431.622	1.15588	0.637449
	Cep19	177.955	173.162	121.359	0.700838	0.681962			Lig3	870.201	774.951	895.659	1.15576	1.02926
	Abcc5	855.616	987.654	691.733	0.700379	0.808462			Tmem259	377.125	168.182	194.361	1.15566	0.515375
	Zfp85	421.747	361.14	252.706	0.699745	0.599188			Lzic	216.627	191.412	221.203	1.15563	1.02112
	Atp8b4	1838.04	4743.25	3312.65	0.698393	1.80227			Phrf1	1139.97	1004.08	1160.15	1.15543	1.0177
	Tmem154	573.494	731.794	511.009	0.698296	0.891045			Pom121	207.207	235.764	272.331	1.1551	1.3143
	Rab11fip2	565.016	912.201	634.389	0.695449	1.12278			Ppp1r15a	657.796	677.894	782.951	1.15498	1.19027
	Mr1	235.675	287.846	200.02	0.694885	0.848712			Pck2	236.556	127.767	147.562	1.15493	0.623791
	Cd84	3839.94	5029.33	3494.03	0.694731	0.909917			Rps16	3501.18	1962.84	2266.05	1.15448	0.647225
	Crot	887.074	1037.14	719.867	0.694092	0.811507			Tmem161b	348.602	447.854	516.974	1.15434	1.48299
	Rin3	365.028	377.081	261.558	0.693638	0.716541			D10Wsu102e	974.162	759.831	876.905	1.15408	0.900164
	St7l	365.804	632.726	438.094	0.692392	1.19762			Nupl1	855.76	710.231	819.495	1.15384	0.957623
	Ugcg	7522.87	8132.13	5624.75	0.69167	0.747686			Zdhhc13	471.367	388.732	448.38	1.15344	0.951234
	Plcxd2	1393.48	2068.28	1429.29	0.691051	1.0257			Dstn	280.242	294.351	339.401	1.15305	1.2111
	Lrig1	717.295	495.819	342.345	0.690463	0.477272			Ciapin1	160.555	117.753	135.762	1.15294	0.845575
	Iqgap2	2290.89	3752.94	2585.04	0.688804	1.1284			Taf2	985.728	1017.04	1172.46	1.15282	1.18944
	Fam160b1	1009.38	1132.29	778.209	0.687288	0.770975			Setd1a	516.377	615.729	709.824	1.15282	1.37462
	Cir1	377.989	723.459	497.055	0.687053	1.315			Tox4	1488.3	1169.06	1347.6	1.15272	0.905465
	Clk1	8757.56	9863.12	6770.45	0.686441	0.773097			Slc12a2	432.015	295.205	340.279	1.15269	0.787655
	Ccl5	397.432	1019.33	697.287	0.684063	1.75448			Tnpo3	1920.58	1792.73	2066.12	1.1525	1.07578
	Mgst2	368.916	396.862	271.319	0.683662	0.73545			Tmem70	301.103	195.442	225.234	1.15243	0.748029
	Arhgap18	359.876	638.869	436.761	0.683647	1.21364			Tango6	194.114	216.786	249.81	1.15234	1.28693
	Ppp1r12a	4562.1	7312.37	4979.08	0.680913	1.0914			Coil	197.69	168.678	194.373	1.15233	0.983217
	Rps6ka3	2928.55	4921.15	3343.2	0.679354	1.14159			Fkbp15	1116.01	1113.87	1283.38	1.15219	1.14997
	Chst15	203.459	266.39	180.862	0.678938	0.888936			Usp10	631.424	427.674	492.747	1.15216	0.780374
	Fam8a1	402.018	435.269	295.25	0.678315	0.73442			Tmem185b	272.264	169.903	195.738	1.15206	0.718927
	Gata3	274.048	644.273	435.62	0.676143	1.58957			Sucla2	925.869	739.667	852.08	1.15198	0.920303
	Cbx7	1147.12	1122.97	758.385	0.675335	0.661119			Gtf3c6	464.452	315.338	363.182	1.15172	0.781959
	Rnf138	1641.83	2157.63	1451.44	0.672699	0.884035			Rpl37	2440.24	1190.37	1370.97	1.15172	0.561816
	Nsg2	1258.09	1033.95	695.244	0.672414	0.552617			Bub3	660.076	431.713	497.036	1.15131	0.752999
	Trim8	385.501	426.535	286.699	0.672158	0.743704			Prps1l3	1769.11	1396.06	1607.04	1.15112	0.908386
	Gramd3	3304.06	6092.78	4079.14	0.669504	1.23458			Ddx23	1067.8	693.416	798.138	1.15102	0.747459
	Dgka	11370.3	11591.7	7755.26	0.669037	0.682061			Nono	4491.9	2734.44	3145.92	1.15048	0.700355
	Cd226	1536.91	2188.91	1462.78	0.668269	0.951768			Dhx37	239.545	141.64	162.947	1.15043	0.680238
	Herc3	1547.38	2515.85	1670.42	0.663956	1.07951			Ahctf1	4224.3	3860.91	4441.02	1.15025	1.0513
	Irf2bpl	269.084	227.209	150.658	0.663082	0.559893			Dek	3200.45	2741.73	3153.59	1.15022	0.985358
	Pde3b	9129.47	10728.9	7096.27	0.661417	0.777293			Uqcrfs1	621.489	412.548	474.369	1.14985	0.763279
	Crebrf	4372.2	4961.77	3278.05	0.660662	0.74975			Slc41a1	314.79	216.876	249.372	1.14983	0.792185
	Gucd1	616.273	601.859	396.801	0.659292	0.643872			Dcun1d2	401.982	251.019	288.546	1.1495	0.717808
	Enc1	650.133	572.427	376.931	0.658479	0.579775			Rdh11	249.368	196.835	226.198	1.14918	0.907083
	Zdhhc20	3946.45	4892.94	3220.61	0.658214	0.816077			Spryd3	175.217	133.797	153.734	1.14901	0.877395
	Map4k4	3647.95	4306.08	2833.91	0.658118	0.776849			Slfn9	178.127	255.589	293.664	1.14897	1.64862
	Pcmtd1	1740.59	2412.78	1586.42	0.657507	0.911427			Gpkow	820.53	649.721	746.508	1.14897	0.909788
	Cxcr6	785.183	1119.09	735.711	0.657417	0.936992			Calu	1555.71	1127.71	1295.67	1.14894	0.832853
	Limd2	3787.43	2863.86	1873.28	0.654109	0.494604			Mrpl17	322.737	301.422	346.313	1.14893	1.07305
	Adcy7	4026.72	5611.2	3666.03	0.653341	0.910425			Exosc1	477.027	309.43	355.469	1.14879	0.745176
	Sfxn3	507.984	618.511	403.328	0.652094	0.793978			Ogfod1	493.96	414.156	475.764	1.14876	0.963164
	Foxo1	1408.24	2807.74	1826.16	0.650403	1.29677			Traf3	771.813	711.152	816.929	1.14874	1.05846
	Nbeal1	1241.82	2125.57	1380.3	0.649379	1.11152			Bag6	771.864	663.008	761.475	1.14851	0.98654
	Amn1	187.207	203.906	132.396	0.649299	0.707217			Mrps31	243.609	215.464	247.44	1.14841	1.01573
	Cyp4f13	107.198	171.141	110.895	0.647971	1.03449			Rbbp4	2385.36	2137.56	2454.62	1.14833	1.02903
	Sh3pxd2a	342.456	595.102	385.442	0.647692	1.12552			Cep83	983.743	900.424	1033.86	1.1482	1.05095
	Ahnak	6101.02	15077.5	9761.12	0.647396	1.59992			Dcaf13	887.8	648.984	745.101	1.1481	0.839267
	Ikbke	2644.31	2313	1497.26	0.647325	0.56622			Itgb2	1658.49	1298.83	1491.16	1.14809	0.89911
	Arhgap31	691.219	964.373	623.429	0.64646	0.901926			Ctdnep1	250.285	209.77	240.798	1.14792	0.962096
	Carns1	434.023	509.429	328.909	0.645643	0.757814			Plekha3	633.314	481.461	552.605	1.14777	0.872561
	Cdk19	1771.12	2365.27	1522.14	0.643537	0.859421			Gba	534.619	435.997	500.059	1.14693	0.935355
	Tspan13	787.146	1018.76	655.571	0.643498	0.832845			Scamp2	291.14	227.742	261.044	1.14622	0.896628
	Ptpre	420.073	646.864	416.097	0.643253	0.990536			Gnl3l	1013.18	804.129	921.685	1.14619	0.909697
	Elk3	589.95	1251.88	800.567	0.639491	1.35701			Ctage5	3364.63	2950.37	3381.12	1.146	1.0049
	She	143.201	506.138	323.571	0.639294	2.25956			Ap1b1	784.099	543.426	622.73	1.14593	0.794198
	Cdc42se2	3579.55	3826.16	2445.83	0.639239	0.68328			Fem1b	1184.46	893.411	1023.62	1.14575	0.86421
	Dgkd	2723.21	3638.18	2317.86	0.637094	0.851152			Echs1	262.715	168.786	193.372	1.14567	0.736053
	Lims1	2590.79	2521.75	1601.88	0.635226	0.618299			Adgrl1	611.705	439.297	503.265	1.14562	0.822725
	Sell	17116.9	18592	11799.2	0.634637	0.689332			Emc4	180.314	217.696	249.364	1.14547	1.38294
	Srpk1	4707.21	5207.05	3290.38	0.631908	0.699009			Dmap1	171.086	121.52	139.186	1.14537	0.813543
	Zmynd8	916.073	1609.75	1016.75	0.63162	1.1099			Prpf4	704.012	541.065	619.633	1.14521	0.880146
	Dpp4	4001.33	6733.43	4245.09	0.63045	1.06092			Actr2	6272.94	5295.55	6062.31	1.14479	0.966421
	Trat1	673.278	417.981	263.373	0.630107	0.39118			Rragb	153.79	165.551	189.483	1.14456	1.23208
	Fam160a2	464.032	726.242	457.115	0.629426	0.985094			Gnas	3391.81	2257.85	2584.22	1.14455	0.761901
	Ubc	460.135	394.233	248.066	0.629237	0.539115			Apobec3	1561.85	2466.65	2823	1.14447	1.80748
	Cmah	10569.9	15833.5	9934.65	0.627444	0.939897			Acbd6	203.194	185.729	212.561	1.14447	1.0461
	Tsc22d1	199.59	264.907	164.962	0.622716	0.826504			Mtch1	197.332	133.13	152.356	1.14441	0.772081
	Tpcn1	358.651	472.383	293.929	0.622227	0.819541			Rccd1	153.849	133.725	153.025	1.14433	0.994646
	Gmfg	1335.65	1225.58	762.5	0.622154	0.570882			Hsf1	350.165	216.017	247.168	1.1442	0.705862
	Lipa	1297.34	1423.56	885.499	0.62203	0.682548			Hmgxb3	649.391	461.51	528.01	1.14409	0.813085
	Serpinb6a	208.323	266.38	165.262	0.620401	0.793299			Zfp407	1594.76	2309.22	2641.69	1.14398	1.65648
	Fam49a	1782.25	2317.51	1436.45	0.619827	0.805978			Stradb	119.54	132.14	151.161	1.14394	1.26452
	Inpp5f	1187.12	1675.99	1034.84	0.61745	0.871726			Dot1l	318.939	314.315	359.544	1.1439	1.12732
	Rora	618.75	908.56	560.176	0.616555	0.905336			Slk	3358.94	3633.51	4156.23	1.14386	1.23736
	Lef1	7548.73	8311.74	5114.82	0.615373	0.677573			Fancl	211.116	231.289	264.526	1.1437	1.25299
	Mtss1	733.338	680.873	418.504	0.614658	0.570684			Suv39h2	142.538	178.895	204.599	1.14368	1.4354
	Ncln	361.421	195.199	119.852	0.614	0.331613			Ash2l	965.062	797.853	912.398	1.14357	0.945429
	Rcbtb2	491.806	753.321	460.628	0.611463	0.936606			Slc48a1	232.77	224.172	256.34	1.14349	1.10126
	Klf3	1948.14	2067.98	1259.42	0.609008	0.646472			Znfx1	1034.59	833.88	953.509	1.14346	0.921626
	Btg2	1663.7	1624.8	985.864	0.606759	0.592574			Atp6v0b	207.351	151.417	173.137	1.14344	0.834994
	Fbxo33	898.187	1287.8	777.595	0.603817	0.865738			Pdcd7	214.5	181.89	207.973	1.1434	0.969575
	Apbb1ip	1306.79	3217.07	1942.14	0.603698	1.48619			Mrps18b	192.622	113.347	129.582	1.14324	0.672729
	Trio	542.984	1115.9	670.931	0.601247	1.23564			Baz1b	4139.08	3816.24	4362.08	1.14303	1.05388
	Abcg3	390.962	626.521	376.27	0.600571	0.962422			Exosc9	334.035	321.216	367.133	1.14295	1.09909
	Bbs2	173.223	228.951	137.143	0.599007	0.791714			Stk3	148.39	185.798	212.34	1.14286	1.43096
	Atxn1	598.259	1624.12	971.188	0.597978	1.62336			Mkln1	1582.67	1889.31	2158.78	1.14263	1.36401
	Aff3	1390.82	2191.79	1305.92	0.595825	0.938961			Pcif1	514.408	329.876	376.885	1.1425	0.732658
	Igf1r	1344.69	1681.36	1001.72	0.595783	0.744948			Men1	280.581	111.961	127.909	1.14244	0.455871
	Themis	4703.52	5898.34	3505.34	0.594294	0.74526			Znrd1	189.933	143.797	164.203	1.14191	0.864528
	Sidt1	1480.82	2976.97	1767.24	0.593638	1.19342			Rnf220	630.457	344.085	392.903	1.14188	0.623203
	Bach1	878.815	1077.75	637.431	0.591445	0.72533			Sptlc1	621.967	504.422	575.942	1.14178	0.926001
	Orai2	1878.39	1708.79	1006.56	0.589047	0.535862			Traf7	743.729	463.24	528.869	1.14167	0.711104
	Zfp287	765.092	1170.83	685.902	0.585823	0.896496			Dgcr2	539.518	376.975	430.369	1.14164	0.797691
	Rarg	230.885	204.486	119.705	0.585394	0.518459			Supt6	2159.96	2066.69	2359.37	1.14161	1.09232
	St3gal1	402.489	645.798	376.811	0.583481	0.936201			Phip	6151.4	6941.48	7923.93	1.14153	1.28815
	Cyth3	738.77	971.929	566.695	0.583062	0.76708			Ddx51	343.238	500.233	571.016	1.1415	1.66362
	Slc26a10	145.888	240.824	138.192	0.573831	0.947247			Impa1	693.68	548.33	625.903	1.14147	0.902292
	Rps6ka5	212.136	381.378	217.106	0.569269	1.02343			Eaf1	617.755	526.529	600.885	1.14122	0.972691
	Pde4b	1983.22	2731.22	1552.39	0.568385	0.78276			Dhx9	4305.01	6329.78	7223.15	1.14114	1.67785
	Klhl5	389.729	499.038	283.15	0.567392	0.726532			Ube3b	564.769	393.524	449.058	1.14112	0.795117
	S1pr4	635.597	395.707	222.828	0.563115	0.350581			Cdkal1	589.727	808.49	922.546	1.14107	1.56436
	Myo10	289.374	349.571	195.836	0.560218	0.676757			Copg2	506.815	444.161	506.792	1.14101	0.999954
	Susd1	109.747	190.896	106.89	0.559938	0.973967			l7Rn6	260.402	164.936	188.193	1.14101	0.722703
	Ap3m2	361.383	651.216	363.651	0.558418	1.00628			Hivep1	589.891	856.69	977.463	1.14098	1.65702
	Clec2d	3389.17	1935.16	1074.84	0.555428	0.31714			Ccdc88a	179.705	440.071	502.058	1.14086	2.79379
	Commd8	1342.6	1704.95	946.53	0.555166	0.705			Prdx5	172.721	112.102	127.843	1.14042	0.740172
	Prkd2	1095.88	1459.7	808.014	0.553546	0.737322			Triobp	199.277	124.512	141.987	1.14035	0.712514
	Habp4	209.27	264.685	145.36	0.54918	0.694605			Hdac2	1590.16	1009.59	1151.11	1.14018	0.723897
	Ube2d2a	1359.96	1942.57	1065.97	0.54874	0.783821			Prkcd	684.432	563.135	642.053	1.14014	0.938082
	Znrf2	2737.93	3676.87	2017.23	0.548626	0.736772			Nprl2	220.745	100.028	114.043	1.14011	0.516629
	Ldlrap1	471.875	446.567	244.085	0.546581	0.517266			B4galt3	176.529	127.481	145.339	1.14009	0.823317
	Kcna2	355.896	1053.85	571.05	0.54187	1.60454			Trp53bp2	473.383	479.324	546.451	1.14005	1.15435
	Zfp36l2	2108.57	2813.53	1518.33	0.539653	0.720076			Copb1	2168.05	1770.33	2017.67	1.13971	0.930639
	Jakmip1	780.312	858.253	463.126	0.539614	0.593514			Kri1	684.912	508.522	579.189	1.13897	0.84564
	Card6	973.417	2128.27	1142.72	0.536923	1.17392			Ptp4a3	289.629	195.323	222.452	1.13889	0.76806
	Ipcef1	4210.96	6822.11	3648.83	0.534853	0.866507			Sugp1	497.946	375.728	427.878	1.1388	0.859287
	St3gal6	223.253	415.007	221.806	0.534464	0.99352			Rnf185	252.609	227.085	258.559	1.1386	1.02355
	Fam107b	6334.86	8660.72	4595.31	0.530592	0.725401			Gcc1	341.979	305.996	348.379	1.13851	1.01872
	St8sia4	1746.2	2118.57	1123.33	0.530232	0.643298			Copa	3916.99	2943.28	3350.85	1.13848	0.855467
	Sgms1	595.685	1136.83	600.032	0.527811	1.0073			Ap2m1	779.595	479.274	545.627	1.13845	0.699885
	Tbc1d30	212.329	272.651	143.814	0.527464	0.677313			Drg2	266.456	194.058	220.91	1.13837	0.829066
	Zfp169	395.018	845.084	445.223	0.526838	1.12709			Otud4	5023.63	4316.35	4912.12	1.13803	0.977803
	S1pr1	11943.4	11435.3	6007.45	0.525343	0.502995			Helq	259.151	263.029	299.329	1.13801	1.15504
	Sec22c	342.93	556.648	291.586	0.523824	0.850279			Spsb3	209.219	116.16	132.176	1.13788	0.63176
	Abcg1	658.676	843.732	441.024	0.522706	0.669561			Smg9	218.342	147.126	167.402	1.13781	0.766695
	Sh3kbp1	4796.94	7191.26	3727.4	0.518324	0.777038			Clk3	960.786	845.772	962.299	1.13778	1.00157
	Cd96	1549.57	2196.08	1135.59	0.517098	0.732841			Mast3	518.698	437.852	498.067	1.13752	0.960225
	Ehd3	896.736	1295.07	668.723	0.516359	0.74573			Cwc15	1792.8	1425.24	1621.21	1.1375	0.904289
	Itga4	9945.18	17043.2	8739.72	0.512799	0.878789			Snx5	3224.71	2550.25	2900.88	1.13749	0.899579
	Klf2	3150.99	3815.85	1955.42	0.512447	0.620573			Prkrip1	157.149	162.656	184.969	1.13717	1.17703
	Art2b	594.663	776.825	397.164	0.511265	0.667881			BC023829	171.36	123.87	140.854	1.13712	0.821979
	Acpp	457.557	1029.31	522.169	0.5073	1.14121			Pet100	222.181	144.683	164.464	1.13672	0.740225
	Pacs2	629.368	807.36	407.742	0.505031	0.647859			Mob3c	445.167	411.036	467.17	1.13657	1.04943
	Fbxo32	674.37	890.056	447.186	0.502424	0.663117			Usp21	226.155	143.675	163.24	1.13617	0.721803
	Klf6	8344.51	9428.22	4682.41	0.496637	0.561136			Was	1170.6	784.314	890.964	1.13598	0.761119
	Cdkn1b	3868.09	3841.5	1896.74	0.493749	0.490355			Skiv2l	841.503	627.064	712.291	1.13591	0.846451
	Thada	2351.18	5609.75	2762.17	0.492388	1.1748			Xpo5	1013.98	894.412	1015.96	1.1359	1.00196
	Ift80	1969.98	4303.22	2116.26	0.491786	1.07426			Cpeb4	888.164	1514.3	1720.09	1.1359	1.93668
	Il16	3841.16	3738.54	1823.25	0.487689	0.47466			Mtm1	156.661	197.865	224.722	1.13573	1.43445
	Arhgef3	2405.91	3569.23	1735.92	0.486356	0.721522			Vbp1	953.663	702.016	797.121	1.13547	0.835852
	Maml3	243.804	349.016	169.462	0.485543	0.695075			Tm9sf1	404.32	268.312	304.623	1.13533	0.753419
	Cited2	221.155	388.868	187.964	0.483363	0.84992			Rnf40	684.116	433.796	492.456	1.13522	0.719842
	Nr1d2	1684.74	2513.08	1213.65	0.482934	0.72038			Senp5	857.078	907.823	1030.33	1.13495	1.20215
	Ubash3b	247.01	573.19	276.54	0.482458	1.11955			Trp53bp1	1208.45	1246.3	1414.31	1.13481	1.17035
	Smad7	1139.11	1438.51	682.686	0.474579	0.599316			Zdhhc6	550.627	528.69	599.922	1.13473	1.08952
	Tox	193.481	323.54	150.182	0.464185	0.77621			Desi1	259.914	237.652	269.659	1.13468	1.03749
	Sgk1	580.228	1730.29	800.596	0.462696	1.37979			Cic	483.36	425.575	482.877	1.13465	0.999001
	Tsc22d3	2314.78	2135.78	985.258	0.461311	0.425638			Faf1	1034.4	999.829	1134.44	1.13463	1.09671
	Dck	725.737	1117.23	512.991	0.459162	0.706856			Lpcat4	186.801	126.158	143.142	1.13462	0.766276
	Gpr68	314.879	590.61	269.363	0.456076	0.855451			Cdk11b	1928.24	1969.75	2234.58	1.13445	1.15887
	Sntb1	274.11	532.429	241.572	0.453716	0.881295			Ppp1cb	4331.12	3879.78	4400.97	1.13434	1.01613
	Jak1	14819.5	26584.2	12039.2	0.45287	0.812385			Wbp11	983.152	915.027	1037.88	1.13426	1.05566
	Gpr183	648.684	1917.75	866.78	0.451978	1.33621			Hspa4l	335.092	307.342	348.457	1.13378	1.03988
	Bbs9	512.262	1080.51	487.778	0.451433	0.952203			Fig4	730.575	619.388	702.136	1.1336	0.961074
	Pde7a	2035.96	5185.18	2338.01	0.450902	1.14836			Pisd	377.136	257.228	291.59	1.13359	0.773169
	Dzip1	429.989	891.388	400.604	0.449416	0.931661			Nom1	887.647	793.303	899.268	1.13357	1.01309
	Tcf7	4272	6691.39	3003.18	0.448813	0.702992			Scly	113.406	101.59	115.158	1.13357	1.01545
	Myo1f	533.22	1313.76	581.615	0.44271	1.09076			Ep400	3659.58	4720.49	5350.23	1.13341	1.46198
	Pde2a	2010.86	3325.84	1469.63	0.441882	0.730845			Rps10	2490.74	1057.71	1198.64	1.13325	0.481239
	Txnip	10532.4	16731.2	7361.74	0.440002	0.698962			Actr1b	403.137	226.608	256.8	1.13323	0.637005
	Lbh	1183.82	1409.45	616.233	0.437215	0.520546			Fam84b	550.418	369.152	418.237	1.13297	0.759853
	Sesn1	1784.17	2077.09	905.596	0.435994	0.507573			Ykt6	683.362	602.908	683.033	1.1329	0.999518
	Il6ra	1566.93	2234.8	974.045	0.435854	0.621628			Hmgn5	139.712	135.803	153.844	1.13284	1.10115
	Pgap1	537.052	1056.73	459.494	0.434827	0.855587			Timm23	234.512	266.852	302.3	1.13284	1.28906
	Asap1	1715.05	3934.03	1709.79	0.434615	0.996935			Rpl13a	12607.3	6947.71	7870.18	1.13277	0.624257
	Letm2	198.413	392.516	170.517	0.434421	0.859406			Sart1	1099.37	650.521	736.595	1.13232	0.670016
	Adgre5	4107.9	4684.07	2003.42	0.427709	0.487699			Wbp5	205.665	138.55	156.86	1.13216	0.762694
	Tmem71	3599.12	5602.27	2373.53	0.423673	0.659475			Gpr22	130.834	232.245	262.855	1.1318	2.00907
	N4bp2	1214.01	3508.97	1456.76	0.415153	1.19996			Rbm15b	454.441	283.669	320.987	1.13156	0.706333
	Rapgef4	1067.93	2210.17	916.855	0.414835	0.858537			Mta2	2953.41	2135.8	2416.43	1.13139	0.81818
	Fam78a	1687.34	2263.93	938.629	0.414602	0.556276			Coq10b	200.245	143.564	162.384	1.13109	0.810926
	Ldlrad4	249.504	598.209	247.791	0.414221	0.993135			Flnb	990.075	783.041	885.638	1.13102	0.894516
	Tbc1d4	1096.91	1909.91	787.211	0.412172	0.717665			Srsf4	193.514	169.456	191.615	1.13077	0.99019
	Tgif1	594.334	636.01	258.067	0.405759	0.434211			Gdpgp1	161.042	136.141	153.93	1.13067	0.955837
	Mturn	1130.84	1359.96	538.458	0.395936	0.476157			Capza1	2249.16	1655.81	1872.04	1.13059	0.832328
	Il1rl2	140.748	281.92	111.504	0.395517	0.792225			Rab1	1279.94	1182.56	1336.69	1.13033	1.04433
	Cxcr4	536.424	870.605	330.276	0.379364	0.6157			Rpl23	15673.9	9203.56	10402.2	1.13024	0.663667
	Tagap	779.686	1164.97	434.217	0.372729	0.556912			Usp25	3447.88	3176.08	3589.19	1.13007	1.04098
	F2rl1	502.806	792.567	290.619	0.36668	0.577994			Samd8	429.701	554.693	626.829	1.13005	1.45876
	Slc6a19	328.007	519.324	187.216	0.360499	0.570768			Zfand2a	263.664	214.475	242.353	1.12998	0.919174
	St8sia1	938.319	2132.45	760.757	0.356753	0.810766			Snap29	752.866	546.259	617.255	1.12997	0.819874
	Klhl6	3208.04	6059.72	2056.92	0.339442	0.641177			Larp7	715.695	494.43	558.544	1.12967	0.780421
	Btbd11	276.605	581.245	193.313	0.332585	0.698878			Ubr4	5044.68	5091.05	5750.5	1.12953	1.13991
	Itgae	161.856	311.764	103.275	0.331261	0.638069			Sin3b	734.461	392.512	443.313	1.12942	0.603589
	Cd28	2460.8	3824.19	1170.27	0.306019	0.475567			Dpf2	556.683	414.342	467.916	1.1293	0.840543
	Dapl1	308.588	744.858	211.814	0.284368	0.686397			Fubp1	4134.84	3885.21	4386.77	1.12909	1.06093
	Klrd1	609.705	2562.47	649.629	0.253517	1.06548			Vps28	1022.7	439.699	496.431	1.12903	0.485411
	Il7r	8019.49	24890.3	3406.72	0.136869	0.424805			Itm2c	460.103	245.685	277.374	1.12898	0.602851
									Nup88	1309.26	1130.1	1275.75	1.12889	0.974409
									Gins4	325.196	242.955	274.256	1.12883	0.843358
									Ubxn1	1012.27	532.998	601.532	1.12858	0.594242
									Galnt1	2171.08	1921.89	2168.36	1.12824	0.998746
									Surf4	1066.19	724.267	817.124	1.12821	0.766394
									Ppp1r7	563.62	468.139	528.032	1.12794	0.936859
									Bmi1	1161.73	961.699	1084.69	1.12789	0.933682
									Ccdc134	178.123	148.808	167.753	1.12731	0.941781
									Brca2	270.01	484.097	545.697	1.12725	2.02102
									Dnajc18	356.242	323.861	365.049	1.12718	1.02472
									Gtf2h3	229.731	160.745	181.176	1.12711	0.788646
									Atpaf1	138.885	203.602	229.478	1.12709	1.65228
									Snrnp70	3170.94	2416.24	2722.2	1.12663	0.858484
									Ddhd2	956.485	1324.11	1491.6	1.1265	1.55946
									Snx19	560.528	590.49	665.168	1.12647	1.18668
									Naa20	390.644	356.046	400.926	1.12605	1.02632
									Api5	2644.64	1867.95	2103.23	1.12596	0.795279
									Dnajb12	234.183	174.964	196.996	1.12593	0.841204
									Pdha1	1982.22	1353.66	1524.01	1.12584	0.76884
									Cpsf1	850.57	508.831	572.857	1.12583	0.673498
									Vav1	2019.87	1750.23	1970	1.12557	0.975315
									Nckap1	326.887	325.648	366.486	1.12541	1.12114
									Ddx10	1972.32	1704.8	1917.5	1.12477	0.972206
									Bckdk	173.279	133.887	150.581	1.12468	0.869008
									Hnrnph2	1357.15	1070.12	1203.51	1.12464	0.886791
									Ift88	112.551	132.51	149.016	1.12457	1.32398
									Sde2	536.616	474.106	533.118	1.12447	0.993481
									Donson	1244.65	1123.16	1262.88	1.1244	1.01465
									Zfp598	309.647	162.34	182.517	1.12429	0.589436
									Pak1ip1	1197.67	848.707	954.058	1.12413	0.796595
									Thoc1	1357.58	1142.27	1283.76	1.12387	0.945623
									Mtmr2	1080.55	1033.94	1161.99	1.12385	1.07537
									Ubr5	5267.9	5146.62	5783.71	1.12379	1.09791
									Pdcd6	893.204	641.068	720.25	1.12351	0.806366
									Cd160	102.835	213.522	239.885	1.12347	2.33272
									Cbx4	577.643	471.76	529.993	1.12344	0.917509
									Usp16	1523.42	1442.16	1620.01	1.12332	1.0634
									Ergic3	253.384	146.273	164.309	1.1233	0.648457
									Ccar2	558.082	561.027	629.862	1.12269	1.12862
									Smarcd1	320.556	308.636	346.4	1.12236	1.08062
									Ahsa2	448	477.709	536.146	1.12233	1.19675
									Ino80	2019.1	1768.33	1984.09	1.12201	0.982665
									Fam98b	188.253	333.264	373.882	1.12188	1.98606
									Sel1l	1413.5	1373.23	1540.48	1.1218	1.08983
									Map7d1	241.145	174.46	195.688	1.12168	0.811496
									Ppip5k2	1716.78	1423.83	1596.92	1.12157	0.930186
									Cdk16	545.656	515.953	578.653	1.12152	1.06047
									Snora74a	5608.69	3216.41	3606.21	1.12119	0.642969
									Mast2	289.354	278.123	311.817	1.12115	1.07763
									Exosc3	500.704	377.542	423.257	1.12109	0.845324
									Atrnl1	285.455	383.618	430.003	1.12091	1.50638
									Papss1	269.832	169.669	190.184	1.12091	0.704823
									Tra2b	2004.77	2414.61	2706.36	1.12083	1.34996
									Pxn	337.607	244.842	274.375	1.12062	0.812705
									Ddx42	2980.92	2492.07	2792.49	1.12055	0.936789
									Nus1	1225.44	1040.06	1165.42	1.12053	0.951019
									Rars2	436.402	397.972	445.852	1.12031	1.02165
									Rcor1	799.825	816.261	914.424	1.12026	1.14328
									Ube2f	321.977	340.021	380.89	1.12019	1.18297
									Klk8	333.026	188.294	210.908	1.1201	0.633308
									Smim13	331.697	283.728	317.786	1.12004	0.958062
									Kat7	1596.34	1505.93	1686.62	1.11998	1.05655
									Zfp422	445.335	310.153	347.343	1.11991	0.779959
									Mrpl44	164.149	110.731	124.005	1.11988	0.755442
									Fam179b	1467.24	1451.72	1625.73	1.11986	1.10802
									Slc19a2	124.503	115.885	129.763	1.11976	1.04225
									Setd8	1005.17	776.708	869.672	1.11969	0.865198
									Fam219b	376.872	263.324	294.842	1.11969	0.782338
									Zscan22	125.039	112.88	126.377	1.11957	1.0107
									Cep85l	139.517	275.617	308.492	1.11928	2.21115
									Srcap	2564.19	3893.47	4357.48	1.11918	1.69936
									Acvr1b	431.063	258.177	288.887	1.11895	0.670173
									Cep78	155.403	134.087	150.018	1.11881	0.965344
									Dhx15	6173.75	5178.65	5793.32	1.11869	0.93838
									Prkar1a	3910.53	3721.85	4163.06	1.11855	1.06458
									Ankrd52	424.387	495.484	554.137	1.11838	1.30574
									Haus5	140.686	131.596	147.146	1.11816	1.04592
									Faf2	830.327	699.361	781.935	1.11807	0.941719
									Trim65	283.325	213.703	238.896	1.11789	0.843187
									Fbxo45	395.148	324.137	362.325	1.11782	0.916937
									Pqlc3	213.091	262.409	293.325	1.11782	1.37652
									Impdh1	441.635	262.791	293.708	1.11765	0.665046
									Nhlrc2	571.376	636.929	711.807	1.11756	1.24578
									Upf3a	263.791	216.585	242.041	1.11754	0.91755
									Zfp459	111.189	105.291	117.661	1.11749	1.05821
									Wnk1	8930.69	11234.5	12554.1	1.11745	1.40572
									Oxsr1	1252.89	1022.59	1142.67	1.11742	0.912026
									Aggf1	1010.11	1055.36	1179.26	1.11739	1.16745
									Edc4	650.823	498.985	557.424	1.11712	0.856491
									Gltscr2	2600.65	1418.23	1584.33	1.11712	0.609206
									Cpsf4	278.668	190.104	212.343	1.11698	0.761992
									Eif4g3	2090.57	2409.37	2691.09	1.11693	1.28725
									Bzw1	4145.93	3629.31	4053.44	1.11686	0.977692
									Sdf2	261.261	212.75	237.605	1.11682	0.909455
									Zfp599	143.652	160.07	178.746	1.11668	1.2443
									Gemin2	233.949	166.61	186.029	1.11655	0.795171
									Plaa	1966.66	1702.41	1900.44	1.11632	0.96633
									Tmem165	603.402	475.739	530.993	1.11614	0.879998
									Vdac3	515.685	385.206	429.9	1.11603	0.833649
									Metap1	786.661	595.015	664.05	1.11602	0.844138
									Ranbp2	9531.37	10185.4	11366.6	1.11598	1.19255
									Glb1	291.963	198.14	221.086	1.11581	0.757238
									Prr14	546.993	421.32	470.08	1.11573	0.859388
									Ccdc101	194.499	110.642	123.445	1.11572	0.63468
									Slc18a2	276.63	566.858	632.383	1.11559	2.28602
									Prr12	104.831	111.473	124.356	1.11557	1.18626
									Sco1	325.771	358.342	399.742	1.11553	1.22706
									Isg20l2	1351.11	1173.18	1308.51	1.11535	0.968469
									Ccnh	611.417	582.111	649.213	1.11527	1.06182
									Prkci	406.436	341.922	381.318	1.11522	0.938199
									Zmym3	377.608	323.853	361.118	1.11507	0.956329
									Bcl9	133.28	170.982	190.656	1.11506	1.43049
									Pygb	984.715	643.231	717.221	1.11503	0.728354
									Sf3b2	3476.19	2271.14	2531.64	1.1147	0.728279
									Sgsm2	134.478	100.464	111.98	1.11462	0.832698
									Tbce	588.508	611.823	681.781	1.11434	1.15849
									Utp11l	427.842	258.728	288.228	1.11402	0.673679
									Arfgap1	412.412	418.698	466.433	1.11401	1.13099
									Mtor	694.038	556.863	620.318	1.11395	0.893781
									Impad1	865.521	863.878	962.242	1.11386	1.11175
									Csde1	9809.58	8191.26	9123.41	1.1138	0.930051
									Pdf	391.213	267.641	298.084	1.11374	0.761949
									Tmed3	235.966	172.38	191.973	1.11366	0.813564
									Pcgf3	506.573	523.469	582.797	1.11334	1.15047
									Pank3	2193.68	1532.93	1706.51	1.11323	0.777921
									Pds5b	2188.36	2683.61	2987.02	1.11306	1.36495
									Fbxw4	158.788	117.483	130.758	1.11299	0.823474
									Actr1a	999.651	665.785	740.934	1.11287	0.741192
									Tollip	511.587	451.063	501.968	1.11285	0.981196
									Klhl7	351.674	298.056	331.687	1.11283	0.943166
									Hadha	1391.62	960.923	1069.31	1.11279	0.768387
									Prpf38a	615.215	697.526	776.184	1.11277	1.26165
									Vps33b	524.184	498.46	554.626	1.11268	1.05807
									Pfkl	383.509	218.171	242.603	1.11198	0.632586
									Wdr70	330.613	414.56	460.968	1.11195	1.39429
									Ppp2r1a	1049.57	743.642	826.724	1.11172	0.787679
									Dennd1b	2227.51	2465.58	2740.99	1.1117	1.23052
									Ube2g2	267.716	193.669	215.286	1.11161	0.804158
									Kbtbd4	332.588	250.962	278.923	1.11142	0.838645
									Lta4h	1674.5	1167.2	1296.99	1.1112	0.774551
									Man2b1	1206.79	892.549	991.644	1.11102	0.821722
									Tmco3	113.588	117.054	130.049	1.11102	1.14492
									Dph7	216.793	145.729	161.894	1.11092	0.746769
									Mrps7	204.459	125.127	138.995	1.11083	0.679818
									Dnajc16	197.901	167.609	186.144	1.11058	0.940594
									Mycbp	206.225	157.817	175.248	1.11045	0.849789
[truncated: 3,501 more rows]
