# Supplementary material for: STAT5B leukemic mutations, altering SH2 tyrosine 665, have opposing impacts on immune gene programs
Source: Life Sci Alliance. 2025 Apr 14;8(7):e202503222. doi: 10.26508/lsa.202503222 (PMC11999048; doi:10.26508/lsa.202503222)
Supplement: Supplementary file 4 [file LSA-2025-03222_TableS4.xlsx]

## Sheet: Y665F > Y665H
	Gene	log2FoldChange	pvalue	padj	mean_Y665H	mean_Y665F
STAT5 enhancers	Drc1	4.59395	3.11921e-113	1.9128e-110	13.1792	309.482
	Cd163l1	3.112	2.03333e-110	1.011e-107	42.8076	367.822
	Dapl1	2.56604	2.90212e-116	1.97742e-113	109.276	637.172
	Gzmb	2.54957	1.11777e-25	2.33148e-24	69.6856	389.793
	Sfrp2	2.38697	9.01583e-32	2.41785e-30	24.5164	129.658
	Ceacam15	2.36644	1.81312e-12	1.76955e-11	10.323	53.488
	Acoxl	2.15576	1.09573e-15	1.30897e-14	11.8967	53.0243
	Ddc	2.11447	8.51481e-25	1.69348e-23	23.5026	101.593
	Ggt1	1.90356	2.22403e-32	6.12819e-31	44.7081	164.722
	Car12	1.78209	4.62592e-29	1.11684e-27	40.6423	139.185
	Cd8b1	1.76932	2.00371e-93	5.75972e-91	845.235	2862.6
	Gbp2b	1.75369	1.29486e-16	1.62938e-15	56.0266	189.512
	Cacng3	1.74063	1.50426e-09	1.13371e-08	10.1725	34.329
	Tmevpg1	1.72122	2.26494e-36	7.42747e-35	69.7638	226.606
	Il2ra	1.6987	2.9633e-80	4.78209e-78	344.402	1073.89
	Gpr15	1.69324	7.3853e-22	1.23292e-20	38.669	124.948
	Lcn4	1.68875	1.74793e-28	4.11737e-27	70.7786	227.684
	Snai3	1.61864	2.40537e-20	3.73746e-19	31.7442	95.5944
	Fam71b	1.5857	3.03663e-12	2.91115e-11	19.1294	57.0468
	Pde11a	1.56193	2.75978e-17	3.63693e-16	32.4388	92.6155
	Gata3	1.49337	5.80309e-93	1.64245e-90	195.7	545.527
	Cish	1.48871	7.88923e-50	4.15869e-48	147.558	416.737
	Cd3e	1.46335	2.44466e-160	8.99487e-157	922.796	2508.2
	Il18r1	1.44518	5.37785e-98	1.73573e-95	1014.5	2755.16
	Samd3	1.43691	3.46964e-29	8.44324e-28	259.722	703.731
	Il2rb	1.42825	5.0861e-98	1.67088e-95	1612.68	4343.09
	Nkg7	1.41896	4.47487e-45	1.98851e-43	425.072	1135.05
	Cd8a	1.39675	7.39066e-71	8.66025e-69	1998.9	5262.57
	Trpm1	1.38962	1.49958e-11	1.3497e-10	21.161	54.069
	Klk8	1.3677	1.71014e-40	6.447e-39	129.931	334.303
	S1pr5	1.36579	4.99706e-16	6.10431e-15	71.2282	183.305
	Ccr8	1.3381	1.62023e-07	9.70292e-07	16.864	41.1209
	Ccl5	1.33488	2.07357e-16	2.57928e-15	625.605	1550.62
	Socs2	1.32861	2.36414e-79	3.62442e-77	387.163	971.278
	Ncmap	1.32395	2.61809e-07	1.53245e-06	17.271	41.5721
	Tnfsf8	1.3235	4.87189e-88	1.10652e-85	419.641	1047.56
	Itk	1.31475	2.37908e-142	5.471e-139	2535.65	6286.45
	Thy1	1.30534	2.99274e-82	5.34538e-80	1352.39	3331.28
	Cd96	1.2676	6.14852e-81	1.00995e-78	691.365	1651.94
	Neb	1.26242	5.47658e-67	5.47569e-65	622.351	1489.96
	Adgrg5	1.25157	1.07994e-57	7.82193e-56	463.703	1106.5
	Arl4c	1.24548	3.44164e-101	1.29216e-98	2299.3	5440.36
	Agbl1	1.2411	1.08594e-08	7.47235e-08	80.834	186.105
	F2rl1	1.24083	3.30676e-41	1.28614e-39	242.147	567.329
	Ikzf4	1.23037	1.21091e-11	1.10229e-10	49.3175	112.34
	Lef1	1.22353	1.261e-65	1.18967e-63	1995.26	4550.27
	Il7r	1.21678	2.52275e-72	3.15721e-70	2764.46	6392.21
	Bcl11b	1.21429	9.29813e-168	4.27644e-164	1649.68	3760.56
	Ctla4	1.18896	4.73639e-36	1.53678e-34	352.242	795.716
	Itgae	1.18137	4.58592e-70	5.27294e-68	491.046	1110.75
	Themis	1.17853	1.62284e-89	4.14657e-87	1746.82	3938.35
	Cma1	1.17606	1.50498e-05	6.88049e-05	16.1109	35.3852
	Txk	1.17511	1.91824e-61	1.62626e-59	746.825	1676.39
	Fam19a3	1.16367	2.08602e-05	9.29889e-05	20.1979	44.8267
	Sema4a	1.14811	1.79792e-67	1.83758e-65	792.644	1758.15
	Celsr1	1.12535	5.65501e-103	2.36444e-100	778.118	1688.3
	Cd3d	1.11562	1.53305e-56	1.06832e-54	862.495	1863.71
	Prkcq	1.11028	1.61909e-94	5.04854e-92	2217.7	4781.55
	Psapl1	1.11009	0.000157319	0.000601078	13.4766	27.9274
	Zap70	1.1026	5.46165e-80	8.66189e-78	457.153	968.791
	Cd27	1.09333	3.47399e-78	5.0723e-76	893.458	1883.96
	Wscd2	1.09318	8.46717e-12	7.8198e-11	44.9487	93.2365
	Ppp1r3fos	1.08502	2.55437e-20	3.94897e-19	93.35	193.128
	Khdc1a	1.08156	1.05759e-05	4.9558e-05	17.0366	36.8543
	Lck	1.07286	4.7449e-146	1.24703e-142	2434.17	5092.01
	Nsg2	1.07144	3.70605e-42	1.50177e-40	849.664	1760.84
	Igsf23	1.0701	2.5993e-13	2.68799e-12	48.2205	99.3156
	Socs1	1.06904	2.79488e-08	1.83503e-07	45.8372	96.5683
	Morn3	1.0635	0.000784104	0.00258337	10.8024	21.928
	Skap1	1.05776	3.44449e-121	3.01754e-118	1064.77	2194.64
	Inpp4b	1.05403	6.21334e-187	3.81023e-183	7269.59	15015.8
	Sytl1	1.05302	6.027e-17	7.73998e-16	65.4967	136.167
	Cd200r3	1.04756	4.73484e-06	2.33844e-05	24.051	49.5069
	Slc6a19	1.0446	1.42077e-10	1.17315e-09	51.52	105.976
	Ms4a6b	1.03738	3.06036e-107	1.3732e-104	4215.72	8630.23
	Cd6	1.03504	4.16182e-61	3.40289e-59	1028.28	2059.8
	Slc16a5	1.0193	4.81729e-25	9.76032e-24	180.624	366.489
	Camk4	1.01663	2.71509e-83	5.04541e-81	1370.42	2750.51
	Pak6	1.01095	1.95635e-05	8.75693e-05	20.5324	41.3019
	Rasgrf2	1.00926	2.93551e-29	7.19102e-28	201.647	402.112
	Kbtbd11	1.00178	5.33754e-84	1.03363e-81	4071.88	8148.11
	Alb	3.49359	0.0132001	0.0319572	45.6074	618.404
	Klrg1	2.95526	4.72529e-88	1.08664e-85	33.0327	256.289
	Crisp3	2.53382	1.99553e-08	1.33352e-07	39.9671	231.813
	Il13ra2	1.79589	6.40959e-43	2.64388e-41	78.1002	271.729
	Klra10	1.72949	4.97055e-13	5.04097e-12	29.9914	99.2971
	Gzma	1.5593	2.71589e-05	0.000118906	311.081	878.098
	Tnn	1.50967	4.24542e-118	3.12412e-115	563.565	1590.22
	Sytl2	1.50672	7.75204e-101	2.85229e-98	266.702	759.134
	Cldnd2	1.45775	2.38671e-10	1.93174e-09	36.2401	99.3103
	Klra9	1.43358	0.00126366	0.00397327	52.9673	143.164
	Lypd6b	1.41824	3.68285e-34	1.11989e-32	86.805	229.482
	Fgf13	1.39017	4.13569e-52	2.35555e-50	129.108	338.145
	Dmrta1	1.38162	1.42634e-11	1.28819e-10	35.1261	90.704
	Ppm1j	1.37971	7.05646e-33	2.00336e-31	102.719	266.329
	Baiap3	1.37158	1.28182e-20	2.01037e-19	168.942	431.779
	Lrrc75b	1.36614	1.70336e-26	3.69536e-25	56.2058	144.735
	Ms4a4b	1.36325	1.24783e-189	1.14781e-185	2894.52	7423.1
	Lingo4	1.33243	1.33041e-05	6.13732e-05	21.7119	51.9087
	Heatr9	1.31977	2.4526e-25	5.04139e-24	119.581	294.2
	Klra5	1.29845	7.7286e-07	4.26592e-06	19.4862	48.6233
	Rag1	1.28272	0.000409004	0.00143897	83.4142	198.059
	Sidt1	1.2818	1.68536e-77	2.42231e-75	1804.8	4324.12
	Mcpt8	1.2796	1.7086e-09	1.27829e-08	30.4976	64.3865
	Art2b	1.27545	9.9174e-115	6.29139e-112	403.516	970.702
	Ctsw	1.26466	6.02415e-48	2.96327e-46	668.882	1603.49
	Acsbg1	1.26453	4.19285e-29	1.01628e-27	99.1626	230.431
	Ampd1	1.2637	6.66004e-10	5.16329e-09	50.8584	122.987
	Foxp3	1.25933	5.71178e-55	3.77984e-53	237.955	559.795
	Scn3a	1.25388	1.17351e-45	5.39725e-44	203.365	479.209
	Tuba3a	1.23064	2.23066e-06	1.15859e-05	20.5188	43.3698
	Thbs1	1.21559	1.45449e-62	1.26816e-60	4809.17	11063.3
	Wdr95	1.1916	9.90523e-09	6.85578e-08	24.499	55.6212
	Miat	1.18814	5.20204e-06	2.55205e-05	16.3078	37.0253
	Spin2c	1.17859	1.1714e-09	8.91608e-09	33.1881	75.0484
	Ifitm10	1.16872	2.01164e-08	1.34379e-07	45.0272	100.476
	Prss34	1.16575	3.31939e-09	2.41562e-08	46.9248	96.642
	Actn2	1.14111	3.25452e-08	2.12242e-07	31.5166	69.1187
	Eya2	1.13689	2.65039e-23	4.83722e-22	82.2166	178.017
	Tmprss13	1.13356	2.10651e-08	1.40056e-07	24.802	54.5961
	Cfi	1.13139	0.000616472	0.00208249	10.0487	22.2315
	Elovl7	1.13116	2.42447e-20	3.76396e-19	118.523	256.099
	Ifit1bl1	1.1208	5.67725e-61	4.62143e-59	745.429	1625.21
	Ctnna2	1.11904	4.74502e-07	2.68432e-06	36.7621	77.9213
	Nipal1	1.11147	1.08454e-24	2.14541e-23	111.362	235.45
	Klk9	1.09544	2.64207e-07	1.54501e-06	26.1003	53.9038
	Klrd1	1.09487	7.90084e-31	2.04433e-29	612.288	1306.79
	Myh8	1.09287	8.33401e-07	4.57811e-06	30.2223	64.9519
	Ccl24	1.09188	4.14671e-07	2.36549e-06	28.866	61.2007
	Rab11fip4os1	1.07765	0.000114341	0.000449857	13.9644	28.5153
	Tdrp	1.07312	1.96035e-33	5.76112e-32	358.433	751.014
	Pydc3	1.07104	4.21663e-57	2.98359e-55	687.45	1441.51
	Alox8	1.06656	4.97425e-06	2.44945e-05	19.521	40.4495
	Vipr1	1.05664	1.41264e-49	7.42521e-48	527.516	1089.57
	Klre1	1.05151	0.000910371	0.00296112	154.481	314.23
	Mpp7	1.04449	8.82236e-13	8.79225e-12	218.567	453.773
	Rab11fip4os2	1.02854	0.0014789	0.00458885	11.3093	22.763
	Crtam	1.02751	8.15827e-24	1.54889e-22	156.248	316.42
	Klrk1	1.02146	4.93352e-10	3.87706e-09	1044.96	2126.66
	Sema4f	1.01783	5.75775e-21	9.16309e-20	150.915	303.746
	Cd40lg	1.0142	1.57205e-26	3.42261e-25	164.196	328.205
	Acpp	1.01302	4.23144e-23	7.62447e-22	231.542	467.188
	Aqp3	1.01065	5.3306e-07	3.00174e-06	27.6917	55.489
	Eomes	1.01058	5.6339e-23	1.00237e-21	392.253	790.962
	Cd3g	1.00718	2.79191e-34	8.50376e-33	1461.36	2938.88
	Slfn1	1.00622	9.14757e-40	3.35904e-38	1172.03	2362.22
	Apol7e	1.003	4.53954e-51	2.52308e-49	349.526	699.47
	Pde4c	1.00299	3.97224e-08	2.57224e-07	41.7812	81.9295
	St8sia1	1.00009	3.73329e-73	4.79107e-71	814.566	1609.09
