# Supplementary material for: STAT5B leukemic mutations, altering SH2 tyrosine 665, have opposing impacts on immune gene programs
Source: Life Sci Alliance. 2025 Apr 14;8(7):e202503222. doi: 10.26508/lsa.202503222 (PMC11999048; doi:10.26508/lsa.202503222)
Supplement: Supplementary file 5 [file LSA-2025-03222_TableS5.xlsx]

## Sheet: Y665H STAT5B binding peaks
PeakID (cmd=annotatePeaks.pl ../../../02_findPeaks/Cells/STAT5/clean-Y665H_spleen_IL_263_STAT5B.findPeaks.withoutInput-fdr0.00001 mm10)	Chr	Start	End	Peak Score	Annotation	Distance to TSS	Gene Name	Gene Description	Gene Type	GAS motif
chr18-1	chr18	40308166	40308318	69.1	intron (NM_026135, intron 2 of 2)	51243	Kctd16	potassium channel tetramerisation domain containing 16	protein-coding	1
chr9-5	chr9	107334501	107334653	52.5	intron (NM_133984, intron 4 of 10)	3773	Hemk1	HemK methyltransferase family member 1	protein-coding	1
chr9-7	chr9	107312933	107313085	39.1	Intergenic	16350	Cish	cytokine inducible SH2-containing protein	protein-coding	1
chr11-55	chr11	68451354	68451506	37.5	intron (NM_177320, intron 1 of 18)	19305	Pik3r5	phosphoinositide-3-kinase regulatory subunit 5	protein-coding	1
chr11-79	chr11	69921755	69921907	35.5	promoter-TSS (NM_001166589)	127	Eif5a	eukaryotic translation initiation factor 5A	protein-coding	2
chr7-1	chr7	114171477	114171629	34.6	Intergenic	-53772	Rras2	related RAS viral (r-ras) oncogene 2	protein-coding	2
chr13-3	chr13	56151493	56151645	33.6	Intergenic	-16019	H2afy	H2A histone family, member Y	protein-coding	1
chr17-6	chr17	35205329	35205481	32.9	promoter-TSS (NR_105940)	-54	Lta	lymphotoxin A	protein-coding	1
chr18-2	chr18	84685770	84685922	32.9	promoter-TSS (NM_023149)	-144	Cndp2	CNDP dipeptidase 2 (metallopeptidase M20 family)	protein-coding	1
chr16-1	chr16	10772239	10772391	32.9	Intergenic	13221	Socs1	suppressor of cytokine signaling 1	protein-coding	2
chr6-1	chr6	124750509	124750661	31.3	intron (NM_007881, intron 1 of 9)	5902	Atn1	atrophin 1	protein-coding	1
chr11-84	chr11	117969162	117969314	31.3	5' UTR (NM_007707, exon 1 of 2)	128	Socs3	suppressor of cytokine signaling 3	protein-coding	1
chr2-6	chr2	13413652	13413804	30.7	intron (NM_001081084, intron 27 of 66)	78148	Cubn	cubilin (intrinsic factor-cobalamin receptor)	protein-coding	1
chr9-12	chr9	107296567	107296719	30.3	promoter-TSS (NM_009895)	-16	Cish	cytokine inducible SH2-containing protein	protein-coding	2
chr7-2	chr7	45136223	45136375	27.7	intron (NM_013520, intron 1 of 8)	133	Flt3l	FMS-like tyrosine kinase 3 ligand	protein-coding	1
chr9-13	chr9	4309714	4309866	27.4	promoter-TSS (NM_001326359)	-26	Kbtbd3	kelch repeat and BTB (POZ) domain containing 3	protein-coding	1
chr18-4	chr18	70530539	70530691	27.4	promoter-TSS (NM_001289515)	-294	Poli	polymerase (DNA directed), iota	protein-coding	2
chr2-7	chr2	152789591	152789743	27.1	intron (NM_001289716, intron 2 of 2)	35494	Cox4i2	cytochrome c oxidase subunit 4I2	protein-coding	2
chr16-2	chr16	23988524	23988676	26.7	5' UTR (NM_009744, exon 1 of 10)	252	Bcl6	B cell leukemia/lymphoma 6	protein-coding	4
chr1-7	chr1	82832558	82832710	26.4	Intergenic	-6826	Agfg1	ArfGAP with FG repeats 1	protein-coding	1
chr1-6	chr1	131080820	131080972	26.1	intron (NM_008551, intron 1 of 9)	16947	Mapkapk2	MAP kinase-activated protein kinase 2	protein-coding	2
chr2-8	chr2	62331972	62332124	26.1	3' UTR (NM_010074, exon 26 of 26)	80183	Dpp4	dipeptidylpeptidase 4	protein-coding	1
chr1-11	chr1	153749398	153749550	24.8	promoter-TSS (NM_011882)	48	Rnasel	ribonuclease L (2', 5'-oligoisoadenylate synthetase-dependent)	protein-coding	2
chr2-10	chr2	117342900	117343052	24.8	promoter-TSS (NM_011246)	-99	Rasgrp1	RAS guanyl releasing protein 1	protein-coding	1
chr16-4	chr16	10844100	10844252	24.5	TTS (NM_001162932)	9117	Rmi2	RecQ mediated genome instability 2	protein-coding	1
chr1-14	chr1	52113792	52113944	24.5	Intergenic	-5570	Stat1	signal transducer and activator of transcription 1	protein-coding	1
chr3-4	chr3	95674342	95674494	24.5	Intergenic	13499	Adamtsl4	ADAMTS-like 4	protein-coding	1
chr5-4	chr5	140609630	140609782	24.1	intron (NM_008494, intron 1 of 7)	2365	Lfng	LFNG O-fucosylpeptide 3-beta-N-acetylglucosaminyltransferase	protein-coding	2
chr3-2	chr3	142530158	142530310	23.5	promoter-TSS (NM_145545)	-102	Gbp7	guanylate binding protein 7	protein-coding	2
chr16-3	chr16	10725234	10725386	23.2	intron (NM_177562, intron 21 of 22)	60226	Socs1	suppressor of cytokine signaling 1	protein-coding	2
chr11-103	chr11	95666825	95666977	22.8	promoter-TSS (NM_008831)	-56	Phb	prohibitin	protein-coding	1
chr15-6	chr15	65727154	65727306	22.8	Intergenic	-59790	Efr3a	EFR3 homolog A	protein-coding	1
chr4-3	chr4	32291550	32291702	22.5	Intergenic	-125809	Bach2	BTB and CNC homology, basic leucine zipper transcription factor 2	protein-coding	2
chr13-4	chr13	23593218	23593370	22.2	intron (NM_001177653, intron 1 of 1)	-7324	Hist1h2be	histone cluster 1, H2be	protein-coding	1
chr4-4	chr4	11419868	11420020	22.2	Intergenic	-33161	Esrp1	epithelial splicing regulatory protein 1	protein-coding	1
chr3-5	chr3	131019680	131019832	22.2	Intergenic	-90541	Lef1	lymphoid enhancer binding factor 1	protein-coding	1
chr10-1	chr10	40529697	40529849	22.2	Intergenic	-40589	Slc22a16	solute carrier family 22 (organic cation transporter), member 16	protein-coding	1
chr6-7	chr6	47835541	47835693	21.8	promoter-TSS (NM_027477)	-44	Zfp398	zinc finger protein 398	protein-coding	1
chr9-17	chr9	120002113	120002265	21.8	Intergenic	-17447	Csrnp1	cysteine-serine-rich nuclear protein 1	protein-coding	2
chr16-5	chr16	10639395	10639547	21.5	intron (NM_177562, intron 17 of 22)	94132	Clec16a	C-type lectin domain family 16, member A	protein-coding	2
chr5-3	chr5	140617892	140618044	21.5	Intergenic	10627	Lfng	LFNG O-fucosylpeptide 3-beta-N-acetylglucosaminyltransferase	protein-coding	1
chr17-9	chr17	50525106	50525258	21.5	intron (NM_013880, intron 1 of 5)	15635	Plcl2	phospholipase C-like 2	protein-coding	1
chr7-3	chr7	125491503	125491655	21.5	promoter-TSS (NM_001360659)	-136	Nsmce1	NSE1 homolog, SMC5-SMC6 complex component	protein-coding	1
chr9-16	chr9	48538392	48538544	21.5	Intergenic	43125	Gm5617	predicted gene 5617	protein-coding	1
chr8-1	chr8	72277374	72277526	21.2	Intergenic	37432	Ap1m1	adaptor-related protein complex AP-1, mu subunit 1	protein-coding	1
chr1-18	chr1	128611924	128612076	20.9	Intergenic	-19701	Cxcr4	chemokine (C-X-C motif) receptor 4	protein-coding	1
chr15-7	chr15	78896211	78896363	20.9	Intergenic	-3481	Sh3bp1	SH3-domain binding protein 1	protein-coding	1
chr2-11	chr2	11218258	11218410	20.9	intron (NM_008859, intron 1 of 17)	45952	Prkcq	protein kinase C, theta	protein-coding	1
chr2-12	chr2	11170052	11170204	20.9	Intergenic	-2254	Prkcq	protein kinase C, theta	protein-coding	1
chr18-7	chr18	14783053	14783205	20.2	promoter-TSS (NM_001100449)	-116	Taf4b	TATA-box binding protein associated factor 4b	protein-coding	1
chr12-3	chr12	64965540	64965692	20.2	promoter-TSS (NM_025707)	-80	Klhl28	kelch-like 28	protein-coding	1
chr1-17	chr1	92080255	92080407	20.2	intron (NM_207225, intron 2 of 26)	100010	Hdac4	histone deacetylase 4	protein-coding	1
chr18-9	chr18	4278507	4278659	19.9	Intergenic	74370	Map3k8	mitogen-activated protein kinase kinase kinase 8	protein-coding	1
chr16-7	chr16	92821836	92821988	19.9	intron (NM_001111021, intron 2 of 7)	4162	Runx1	runt related transcription factor 1	protein-coding	1
chr17-10	chr17	47598328	47598480	19.9	TTS (NM_016859)	4937	Ccnd3	cyclin D3	protein-coding	1
chr15-5	chr15	86051310	86051462	19.6	Intergenic	-6309	Gramd4	GRAM domain containing 4	protein-coding	1
chr13-11	chr13	46728016	46728168	19.2	promoter-TSS (NM_175749)	-243	Nup153	nucleoporin 153	protein-coding	1
chr8-5	chr8	72272596	72272748	19.2	Intergenic	32654	Ap1m1	adaptor-related protein complex AP-1, mu subunit 1	protein-coding	1
chr7-4	chr7	125472201	125472353	19.2	intron (NM_026330, intron 2 of 7)	19166	Nsmce1	NSE1 homolog, SMC5-SMC6 complex component	protein-coding	2
chr17-13	chr17	29500826	29500978	19.2	Intergenic	7817	Pim1	proviral integration site 1	protein-coding	1
chr6-8	chr6	35133905	35134057	18.9	promoter-TSS (NM_016877)	-244	Cnot4	CCR4-NOT transcription complex, subunit 4	protein-coding	1
chr2-14	chr2	70661321	70661473	18.9	promoter-TSS (NR_027343)	-112	Gorasp2	golgi reassembly stacking protein 2	protein-coding	1
chr11-107	chr11	55097887	55098039	18.9	promoter-TSS (NM_010299)	-22	Gm2a	GM2 ganglioside activator protein	protein-coding	1
chr10-11	chr10	105841372	105841524	18.6	promoter-TSS (NM_025602)	-31	Ccdc59	coiled-coil domain containing 59	protein-coding	1
chr11-112	chr11	4289388	4289540	18.3	Intergenic	22668	Lif	leukemia inhibitory factor	protein-coding	1
chr12-6	chr12	69257985	69258137	18.3	exon (NM_178253, exon 7 of 13)	16229	Klhdc1	kelch domain containing 1	protein-coding	1
chr1-19	chr1	165790018	165790170	17.9	intron (NR_103716, intron 1 of 8)	1413	Cd247	CD247 antigen	protein-coding	1
chr16-8	chr16	44965572	44965724	17.9	3' UTR (NM_001128133, exon 5 of 5)	21970	Cd200r3	CD200 receptor 3	protein-coding	1
chr14-18	chr14	55604067	55604219	17.9	promoter-TSS (NM_001159418)	158	Irf9	interferon regulatory factor 9	protein-coding	1
chr13-12	chr13	63223570	63223722	17.6	intron (NM_001289926, intron 11 of 15)	-16383	Aopep	aminopeptidase O	protein-coding	1
chr6-10	chr6	120112575	120112727	17.6	intron (NM_016718, intron 1 of 3)	19271	Ninj2	ninjurin 2	protein-coding	1
chr10-8	chr10	95416829	95416981	17.6	promoter-TSS (NM_007706)	-48	Socs2	suppressor of cytokine signaling 2	protein-coding	2
chr1-25	chr1	51514581	51514733	17.6	intron (NR_151621, intron 3 of 3)	-36258	Nabp1	nucleic acid binding protein 1	protein-coding	2
chr1-28	chr1	74284901	74285053	17.6	promoter-TSS (NM_146110)	-57	Pnkd	paroxysmal nonkinesiogenic dyskinesia	protein-coding	1
chr9-48	chr9	15018253	15018405	17.3	intron (NM_019482, intron 2 of 4)	27149	Panx1	pannexin 1	protein-coding	1
chr1-23	chr1	138620224	138620376	17.3	promoter-TSS (NM_021605)	-543	Nek7	NIMA (never in mitosis gene a)-related expressed kinase 7	protein-coding	1
chr1-29	chr1	162548547	162548699	17	promoter-TSS (NM_144877)	-278	Eef1aknmt	EEF1A lysine and N-terminal methyltransferase	protein-coding	1
chr19-9	chr19	40589413	40589565	17	Intergenic	-1026	Aldh18a1	aldehyde dehydrogenase 18 family, member A1	protein-coding	1
chr18-17	chr18	67724418	67724570	17	exon (NM_001127177, exon 1 of 9)	127	Ptpn2	protein tyrosine phosphatase, non-receptor type 2	protein-coding	1
chr7-8	chr7	125561375	125561527	17	intron (NM_001008700, intron 1 of 10)	9180	Il4ra	interleukin 4 receptor, alpha	protein-coding	1
chr7-21	chr7	78854164	78854316	17	Intergenic	-7029	Det1	de-etiolated homolog 1 (Arabidopsis)	protein-coding	2
chr2-46	chr2	117441130	117441282	16.6	Intergenic	-98329	Rasgrp1	RAS guanyl releasing protein 1	protein-coding	1
chr18-11	chr18	79297718	79297870	16.6	Intergenic	-188403	Setbp1	SET binding protein 1	protein-coding	2
chr5-22	chr5	113824385	113824537	16.6	intron (NM_009151, intron 1 of 1)	6040	Selplg	selectin, platelet (p-selectin) ligand	protein-coding	1
chr19-5	chr19	53536827	53536979	16.3	intron (NM_001085390, intron 2 of 3)	7758	Dusp5	dual specificity phosphatase 5	protein-coding	1
chr7-45	chr7	19024171	19024323	16.3	promoter-TSS (NM_026605)	-130	Sympk	symplekin	protein-coding	2
chr13-25	chr13	51792791	51792943	16.3	intron (NM_001281880, intron 1 of 16)	880	Sema4d	sema domain, immunoglobulin domain (Ig), transmembrane domain (TM) and short cytoplasmic domain, (semaphorin) 4D	protein-coding	1
chr7-23	chr7	3629896	3630048	16.3	promoter-TSS (NM_023524)	-13	Prpf31	pre-mRNA processing factor 31	protein-coding	1
chr11-126	chr11	98682472	98682624	16.3	promoter-TSS (NM_009439)	-6	Psmd3	proteasome (prosome, macropain) 26S subunit, non-ATPase, 3	protein-coding	1
chr1-39	chr1	133131131	133131283	16.3	promoter-TSS (NM_133819)	41	Ppp1r15b	protein phosphatase 1, regulatory subunit 15B	protein-coding	1
chr13-14	chr13	51776470	51776622	16	intron (NM_001281880, intron 1 of 16)	17201	Sema4d	sema domain, immunoglobulin domain (Ig), transmembrane domain (TM) and short cytoplasmic domain, (semaphorin) 4D	protein-coding	1
chr7-79	chr7	28866062	28866214	16	exon (NM_008496, exon 4 of 4)	1752	Lgals7	lectin, galactose binding, soluble 7	protein-coding	1
chr15-23	chr15	78475601	78475753	16	Intergenic	-7043	Tmprss6	transmembrane serine protease 6	protein-coding	1
chr11-135	chr11	99180188	99180340	16	Intergenic	-25187	Ccr7	chemokine (C-C motif) receptor 7	protein-coding	2
chr13-16	chr13	17694914	17695066	15.7	promoter-TSS (NM_138654)	-225	Sugct	succinyl-CoA glutarate-CoA transferase	protein-coding	1
chr8-17	chr8	25601220	25601372	15.7	promoter-TSS (NM_001308482)	-305	Nsd3	nuclear receptor binding SET domain protein 3	protein-coding	1
chr7-39	chr7	101551277	101551429	15.7	Intergenic	4449	Art2a	ADP-ribosyltransferase 2a	protein-coding	1
chr1-51	chr1	136608527	136608679	15.7	Intergenic	-16298	Zfp281	zinc finger protein 281	protein-coding	1
chr2-28	chr2	120027368	120027520	15.7	promoter-TSS (NM_001114637)	-39	Jmjd7	jumonji domain containing 7	protein-coding	1
chr11-139	chr11	108223210	108223362	15.7	intron (NM_011101, intron 2 of 16)	120602	Prkca	protein kinase C, alpha	protein-coding	1
chr11-117	chr11	100730132	100730284	15.7	intron (NM_024456, intron 1 of 5)	8007	Rab5c	RAB5C, member RAS oncogene family	protein-coding	2
chr5-61	chr5	24445149	24445301	15.3	promoter-TSS (NM_023229)	10	Fastk	Fas-activated serine/threonine kinase	protein-coding	1
chr2-36	chr2	32493398	32493550	15.3	Intergenic	-41885	Fam102a	family with sequence similarity 102, member A	protein-coding	1
chr5-35	chr5	144221565	144221717	15.3	intron (NM_001356993, intron 1 of 24)	1974	Tecpr1	tectonin beta-propeller repeat containing 1	protein-coding	2
chr16-19	chr16	36874975	36875127	15.3	promoter-TSS (NM_134111)	-225	Eaf2	ELL associated factor 2	protein-coding	1
chr11-124	chr11	46326871	46327023	15.3	3' UTR (NM_001281968, exon 17 of 17)	-14088	Cyfip2	cytoplasmic FMR1 interacting protein 2	protein-coding	1
chr18-19	chr18	74216077	74216229	15	promoter-TSS (NM_028868)	-59	Cxxc1	CXXC finger 1 (PHD domain)	protein-coding	1
chr4-54	chr4	116053753	116053905	15	promoter-TSS (NM_001369075)	-18	Nsun4	NOL1/NOP2/Sun domain family, member 4	protein-coding	1
chr13-17	chr13	96388134	96388286	15	promoter-TSS (NM_026173)	-84	Poc5	POC5 centriolar protein	protein-coding	1
chr11-119	chr11	43747953	43748105	15	promoter-TSS (NM_133795)	-21	Ttc1	tetratricopeptide repeat domain 1	protein-coding	1
chr13-38	chr13	95685842	95685994	15	intron (NM_027711, intron 14 of 35)	-11002	F2rl2	coagulation factor II (thrombin) receptor-like 2	protein-coding	1
chr1-152	chr1	36308051	36308203	15	intron (NM_001172206, intron 1 of 6)	394	Arid5a	AT rich interactive domain 5A (MRF1-like)	protein-coding	1
chr3-15	chr3	105959242	105959394	15	promoter-TSS (NM_027432)	-180	Wdr77	WD repeat domain 77	protein-coding	1
chr9-41	chr9	45268200	45268352	15	intron (NM_008348, intron 1 of 6)	873	Il10ra	interleukin 10 receptor, alpha	protein-coding	2
chr7-48	chr7	45705016	45705168	15	promoter-TSS (NM_016974)	-155	Dbp	D site albumin promoter binding protein	protein-coding	1
chr2-49	chr2	59171656	59171808	15	intron (NM_001362996, intron 1 of 22)	9863	Pkp4	plakophilin 4	protein-coding	1
chr16-13	chr16	92811079	92811231	15	intron (NM_001111021, intron 2 of 7)	14919	Runx1	runt related transcription factor 1	protein-coding	1
chr5-46	chr5	92353626	92353778	15	intron (NM_001310664, intron 2 of 10)	-4813	Cxcl10	chemokine (C-X-C motif) ligand 10	protein-coding	1
chr2-88	chr2	155357412	155357564	15	promoter-TSS (NM_001004721)	-64	Pigu	phosphatidylinositol glycan anchor biosynthesis, class U	protein-coding	1
chr13-26	chr13	96542503	96542655	15	promoter-TSS (NM_001164222)	0	Polk	polymerase (DNA directed), kappa	protein-coding	1
chr12-25	chr12	84617402	84617554	15	promoter-TSS (NM_008992)	-12	Abcd4	ATP-binding cassette, sub-family D (ALD), member 4	protein-coding	1
chr5-41	chr5	72761354	72761506	14.7	intron (NM_001113461, intron 14 of 17)	-8653	Txk	TXK tyrosine kinase	protein-coding	1
chr15-29	chr15	86343070	86343222	14.7	intron (NM_001358062, intron 5 of 9)	65471	Tbc1d22a	TBC1 domain family, member 22a	protein-coding	1
chr5-48	chr5	135008857	135009009	14.7	promoter-TSS (NM_145215)	-219	Abhd11	abhydrolase domain containing 11	protein-coding	1
chr4-18	chr4	156031985	156032137	14.7	Intergenic	5739	Tnfrsf18	tumor necrosis factor receptor superfamily, member 18	protein-coding	1
chr9-52	chr9	21241492	21241644	14.7	Intergenic	-2236	Keap1	kelch-like ECH-associated protein 1	protein-coding	1
chr10-34	chr10	81496409	81496561	14.7	promoter-TSS (NM_134009)	-122	Ncln	nicalin	protein-coding	1
chr1-45	chr1	161779177	161779329	14.7	Intergenic	9242	Fasl	Fas ligand (TNF superfamily, member 6)	protein-coding	1
chr11-153	chr11	117872023	117872175	14.7	intron (NM_027919, intron 1 of 6)	1427	Tha1	threonine aldolase 1	protein-coding	1
chr5-42	chr5	107080019	107080171	14.3	Intergenic	115534	Cdc7	cell division cycle 7 (S. cerevisiae)	protein-coding	1
chr1-40	chr1	58797506	58797658	14.3	intron (NM_009812, intron 1 of 8)	2208	Casp8	caspase 8	protein-coding	1
chr12-14	chr12	73584586	73584738	14.3	promoter-TSS (NM_001313977)	-134	Prkch	protein kinase C, eta	protein-coding	1
chr7-70	chr7	67645276	67645428	14.3	promoter-TSS (NR_028144)	-116	Lrrc28	leucine rich repeat containing 28	protein-coding	1
chr7-46	chr7	19816365	19816517	14.3	intron (NM_033601, intron 2 of 8)	6314	Bcl3	B cell leukemia/lymphoma 3	protein-coding	1
chr11-194	chr11	104661222	104661374	14.3	intron (NM_016780, intron 12 of 14)	53298	Itgb3	integrin beta 3	protein-coding	1
chr7-103	chr7	24316643	24316795	14.3	promoter-TSS (NM_009568)	-53	Zfp94	zinc finger protein 94	protein-coding	2
chr11-142	chr11	53769831	53769983	14.3	promoter-TSS (NM_008390)	-107	Irf1	interferon regulatory factor 1	protein-coding	1
chr10-31	chr10	75517352	75517504	14	promoter-TSS (NM_026095)	-47	Gucd1	guanylyl cyclase domain containing 1	protein-coding	1
chr17-46	chr17	56255941	56256093	14	promoter-TSS (NM_010192)	-776	Fem1a	feminization 1 homolog a (C. elegans)	protein-coding	1
chr6-29	chr6	84617170	84617322	14	Intergenic	-23338	Cyp26b1	cytochrome P450, family 26, subfamily b, polypeptide 1	protein-coding	1
chr3-72	chr3	37420248	37420400	14	promoter-TSS (NM_001291044)	374	Spata5	spermatogenesis associated 5	protein-coding	1
chr11-198	chr11	117325617	117325769	14	intron (NM_001113486, intron 3 of 11)	-6022	Sept9	septin 9	protein-coding	1
chr9-74	chr9	107533918	107534070	14	promoter-TSS (NM_019704)	49	Tmem115	transmembrane protein 115	protein-coding	1
chr7-67	chr7	45016170	45016322	14	promoter-TSS (NM_001008422)	3	Scaf1	SR-related CTD-associated factor 1	protein-coding	1
chr9-61	chr9	79759731	79759883	14	promoter-TSS (NM_009945)	46	Cox7a2	cytochrome c oxidase subunit 7A2	protein-coding	1
chr9-43	chr9	80266604	80266756	14	intron (NM_001039546, intron 16 of 32)	101646	Myo6	myosin VI	protein-coding	1
chr6-62	chr6	91473504	91473656	14	promoter-TSS (NM_028766)	-127	Tmem43	transmembrane protein 43	protein-coding	1
chr11-192	chr11	101448387	101448539	13.7	promoter-TSS (NM_027320)	51	Ifi35	interferon-induced protein 35	protein-coding	1
chr8-84	chr8	81766069	81766221	13.7	intron (NM_001297593, intron 4 of 23)	423583	Inpp4b	inositol polyphosphate-4-phosphatase, type II	protein-coding	1
chr5-97	chr5	30353791	30353943	13.7	intron (NM_001033460, intron 7 of 16)	72474	Drc1	dynein regulatory complex subunit 1	protein-coding	2
chr9-55	chr9	32723143	32723295	13.7	intron (NM_001038642, intron 1 of 6)	27177	Ets1	E26 avian leukemia oncogene 1, 5' domain	protein-coding	2
chr11-165	chr11	101425007	101425159	13.7	promoter-TSS (NM_172566)	-2	Rundc1	RUN domain containing 1	protein-coding	1
chr4-111	chr4	107890078	107890230	13.7	exon (NM_001347160, exon 2 of 8)	255	Czib	CXXC motif containing zinc binding protein	protein-coding	1
chr1-88	chr1	37890326	37890478	13.7	promoter-TSS (NM_026913)	9	Mitd1	MIT, microtubule interacting and transport, domain containing 1	protein-coding	2
chr2-84	chr2	90679391	90679543	13.4	exon (NM_021512, exon 2 of 37)	2252	Nup160	nucleoporin 160	protein-coding	1
chr2-62	chr2	157135209	157135361	13.4	promoter-TSS (NM_001139520)	-189	Samhd1	SAM domain and HD domain, 1	protein-coding	1
chr5-103	chr5	100643362	100643514	13.4	Intergenic	30818	Coq2	coenzyme Q2 4-hydroxybenzoate polyprenyltransferase	protein-coding	1
chr3-64	chr3	95625250	95625402	13.4	intron (NM_001026212, intron 1 of 2)	346	Ensa	endosulfine alpha	protein-coding	1
chr2-105	chr2	164521840	164521992	13.4	Intergenic	24391	Pigt	phosphatidylinositol glycan anchor biosynthesis, class T	protein-coding	1
chr5-81	chr5	123057981	123058133	13.4	Intergenic	-11041	Morn3	MORN repeat containing 3	protein-coding	1
chr16-23	chr16	94724212	94724364	13.4	Intergenic	112869	Dyrk1a	dual-specificity tyrosine-(Y)-phosphorylation regulated kinase 1a	protein-coding	1
chr8-52	chr8	123162942	123163094	13.4	Intergenic	-4738	Sult5a1	sulfotransferase family 5A, member 1	protein-coding	1
chr15-63	chr15	103272730	103272882	13.4	promoter-TSS (NM_019817)	-82	Copz1	coatomer protein complex, subunit zeta 1	protein-coding	1
chr18-34	chr18	41979707	41979859	13.4	Intergenic	19266	Grxcr2	glutaredoxin, cysteine rich 2	protein-coding	1
chr7-74	chr7	118129594	118129746	13.4	promoter-TSS (NM_019419)	-45	Arl6ip1	ADP-ribosylation factor-like 6 interacting protein 1	protein-coding	1
chr10-19	chr10	43997368	43997520	13.4	exon (NM_001368305, exon 4 of 22)	7402	Crybg1	crystallin beta-gamma domain containing 1	protein-coding	1
chr10-57	chr10	20312331	20312483	13	promoter-TSS (NM_001025393)	-62	Bclaf1	BCL2-associated transcription factor 1	protein-coding	1
chr9-60	chr9	70012466	70012618	13	promoter-TSS (NR_104093)	-6	Gtf2a2	general transcription factor II A, 2	protein-coding	1
chr13-50	chr13	34874363	34874515	13	Intergenic	-1055	Prpf4b	pre-mRNA processing factor 4B	protein-coding	1
chr7-149	chr7	100855935	100856087	13	intron (NM_177073, intron 1 of 10)	7402	Relt	RELT tumor necrosis factor receptor	protein-coding	1
chr2-93	chr2	36049357	36049509	13	promoter-TSS (NM_026703)	-40	Morn5	MORN repeat containing 5	protein-coding	1
chr13-62	chr13	34002653	34002805	13	promoter-TSS (NM_001243192)	65	Serpinb6a	serine (or cysteine) peptidase inhibitor, clade B, member 6a	protein-coding	1
chr5-57	chr5	124035967	124036119	13	Intergenic	-3783	Vps37b	vacuolar protein sorting 37B	protein-coding	1
chr1-210	chr1	152009057	152009209	13	intron (NM_197990, intron 1 of 5)	81187	1700025G04Rik	RIKEN cDNA 1700025G04 gene	protein-coding	1
chr11-178	chr11	106193617	106193769	13	promoter-TSS (NM_001252448)	-90	Strada	STE20-related kinase adaptor alpha	protein-coding	1
chr4-26	chr4	86575527	86575679	13	promoter-TSS (NM_178376)	-70	Rraga	Ras-related GTP binding A	protein-coding	1
chr17-86	chr17	29395510	29395662	13	Intergenic	34672	Fgd2	FYVE, RhoGEF and PH domain containing 2	protein-coding	2
chr14-35	chr14	31433316	31433468	13	intron (NM_011894, intron 2 of 8)	2708	Sh3bp5	SH3-domain binding protein 5 (BTK-associated)	protein-coding	1
chr7-202	chr7	120843296	120843448	13	promoter-TSS (NM_001267710)	-228	Eef2k	eukaryotic elongation factor-2 kinase	protein-coding	1
chr6-85	chr6	52802298	52802450	13	intron (NM_173406, intron 3 of 4)	88209	Tax1bp1	Tax1 (human T cell leukemia virus type I) binding protein 1	protein-coding	1
chr2-149	chr2	140042173	140042325	13	intron (NM_175225, intron 3 of 13)	24556	Tasp1	taspase, threonine aspartase 1	protein-coding	2
chr17-82	chr17	17838255	17838407	13	exon (NM_001162909, exon 8 of 9)	7356	Spaca6	sperm acrosome associated 6	protein-coding	1
chr7-98	chr7	105400150	105400302	13	promoter-TSS (NM_001242365)	-172	Fam160a2	family with sequence similarity 160, member A2	protein-coding	1
chr10-49	chr10	40349123	40349275	12.7	promoter-TSS (NM_001168304)	-109	Cdk19	cyclin-dependent kinase 19	protein-coding	1
chr11-227	chr11	95748225	95748377	12.7	promoter-TSS (NM_201609)	-766	Zfp652	zinc finger protein 652	protein-coding	2
chr3-55	chr3	99141526	99141678	12.7	intron (NM_027462, intron 1 of 5)	512	Wars2	tryptophanyl tRNA synthetase 2 (mitochondrial)	protein-coding	1
chr14-86	chr14	78914283	78914435	12.7	intron (NM_173758, intron 4 of 25)	65181	Vwa8	von Willebrand factor A domain containing 8	protein-coding	1
chr4-77	chr4	49521068	49521220	12.7	promoter-TSS (NM_145547)	-32	Zfp189	zinc finger protein 189	protein-coding	1
chr17-117	chr17	26939518	26939670	12.7	promoter-TSS (NM_026307)	-56	Cuta	cutA divalent cation tolerance homolog	protein-coding	1
chr11-263	chr11	4096698	4096850	12.7	TTS (NM_144520)	-1343	Mtfp1	mitochondrial fission process 1	protein-coding	1
chr7-214	chr7	12978069	12978221	12.7	5' UTR (NM_001168562, exon 1 of 5)	297	Zfp446	zinc finger protein 446	protein-coding	1
chr18-27	chr18	3281061	3281213	12.7	promoter-TSS (NM_001311067)	-5	Crem	cAMP responsive element modulator	protein-coding	1
chr6-80	chr6	127151831	127151983	12.7	promoter-TSS (NM_009829)	-859	Ccnd2	cyclin D2	protein-coding	1
chr5-73	chr5	72559657	72559809	12.7	promoter-TSS (NM_133921)	-88	Nfxl1	nuclear transcription factor, X-box binding-like 1	protein-coding	1
chr7-162	chr7	44748437	44748589	12.7	promoter-TSS (NM_133945)	104	Zfp473	zinc finger protein 473	protein-coding	1
chr7-130	chr7	76185829	76185981	12.7	Intergenic	-43982	Agbl1	ATP/GTP binding protein-like 1	protein-coding	1
chr8-66	chr8	70212533	70212685	12.7	promoter-TSS (NM_001007570)	-328	Slc25a42	solute carrier family 25, member 42	protein-coding	1
chr7-69	chr7	64042861	64043013	12.7	Intergenic	-104022	Klf13	Kruppel-like factor 13	protein-coding	2
chr3-30	chr3	87529693	87529845	12.7	intron (NM_001359750, intron 4 of 4)	4191	Etv3	ets variant 3	protein-coding	1
chr2-56	chr2	15049313	15049465	12.7	promoter-TSS (NM_001165942)	-77	Nsun6	NOL1/NOP2/Sun domain family member 6	protein-coding	1
chr16-87	chr16	89986180	89986332	12.4	Intergenic	-11557	Tiam1	T cell lymphoma invasion and metastasis 1	protein-coding	1
chr11-242	chr11	62148537	62148689	12.4	intron (NM_001029936, intron 7 of 12)	71589	Specc1	sperm antigen with calponin homology and coiled-coil domains 1	protein-coding	2
chr5-153	chr5	30155080	30155232	12.4	promoter-TSS (NM_001289798)	-97	Hadhb	hydroxyacyl-Coenzyme A dehydrogenase/3-ketoacyl-Coenzyme A thiolase/enoyl-Coenzyme A hydratase (trifunctional protein), beta subunit	protein-coding	1
chr2-126	chr2	168532468	168532620	12.4	intron (NM_001037177, intron 5 of 6)	57821	Nfatc2	nuclear factor of activated T cells, cytoplasmic, calcineurin dependent 2	protein-coding	1
chr17-159	chr17	86962479	86962631	12.4	promoter-TSS (NM_145491)	-556	Rhoq	ras homolog family member Q	protein-coding	1
chr13-41	chr13	49421061	49421213	12.4	promoter-TSS (NM_001276399)	-86	Ippk	inositol 1,3,4,5,6-pentakisphosphate 2-kinase	protein-coding	1
chr7-100	chr7	128611127	128611279	12.4	promoter-TSS (NM_178641)	-162	Inpp5f	inositol polyphosphate-5-phosphatase F	protein-coding	1
chr11-164	chr11	99105129	99105281	12.4	Intergenic	-15899	Tns4	tensin 4	protein-coding	1
chr7-88	chr7	144560686	144560838	12.4	Intergenic	-7033	Ppfia1	protein tyrosine phosphatase, receptor type, f polypeptide (PTPRF), interacting protein (liprin), alpha 1	protein-coding	1
chr3-73	chr3	88913892	88914044	12.4	promoter-TSS (NM_144898)	-18	Msto1	misato 1, mitochondrial distribution and morphology regulator	protein-coding	1
chr9-120	chr9	104262929	104263081	12.4	promoter-TSS (NM_001359740)	-75	Dnajc13	DnaJ heat shock protein family (Hsp40) member C13	protein-coding	1
chr19-68	chr19	40588393	40588545	12.4	promoter-TSS (NM_153554)	-6	Aldh18a1	aldehyde dehydrogenase 18 family, member A1	protein-coding	1
chr4-162	chr4	135080576	135080728	12.4	Intergenic	-39993	Runx3	runt related transcription factor 3	protein-coding	1
chr12-26	chr12	85427753	85427905	12.4	Intergenic	-46061	Fos	FBJ osteosarcoma oncogene	protein-coding	1
chr2-138	chr2	173218903	173219055	12.4	promoter-TSS (NM_021394)	-57	Zbp1	Z-DNA binding protein 1	protein-coding	2
chr9-205	chr9	97111111	97111263	12.4	promoter-TSS (NM_138756)	-146	Slc25a36	solute carrier family 25, member 36	protein-coding	1
chr8-112	chr8	95080787	95080939	12.4	promoter-TSS (NM_028805)	-338	Katnb1	katanin p80 (WD40-containing) subunit B 1	protein-coding	1
chr16-63	chr16	91056577	91056729	12.4	intron (NM_001163695, intron 1 of 1)	-12274	Paxbp1	PAX3 and PAX7 binding protein 1	protein-coding	1
chr15-65	chr15	51877332	51877484	12.1	promoter-TSS (NM_030132)	-33	Utp23	UTP23 small subunit processome component	protein-coding	1
chr9-146	chr9	19622057	19622209	12.1	promoter-TSS (NM_172918)	42	Zfp317	zinc finger protein 317	protein-coding	1
chr9-73	chr9	66616908	66617060	12.1	Intergenic	-23869	Usp3	ubiquitin specific peptidase 3	protein-coding	1
chr16-71	chr16	93816543	93816695	12.1	Intergenic	-15502	Morc3	microrchidia 3	protein-coding	1
chr16-41	chr16	31940682	31940834	12.1	intron (NM_172822, intron 1 of 2)	6907	Pigz	phosphatidylinositol glycan anchor biosynthesis, class Z	protein-coding	2
chr18-59	chr18	75371418	75371570	12.1	intron (NM_001042660, intron 2 of 3)	4129	Smad7	SMAD family member 7	protein-coding	1
chr5-129	chr5	143180763	143180915	12.1	promoter-TSS (NM_001045482)	-64	Rbak	RB-associated KRAB zinc finger	protein-coding	1
chr11-205	chr11	58171607	58171759	12.1	promoter-TSS (NM_175001)	29	Mrpl22	mitochondrial ribosomal protein L22	protein-coding	1
chr2-191	chr2	76369888	76370040	12.1	promoter-TSS (NM_153405)	-20	Rbm45	RNA binding motif protein 45	protein-coding	1
chr6-118	chr6	117906755	117906907	12.1	promoter-TSS (NM_001166431)	49	Hnrnpf	heterogeneous nuclear ribonucleoprotein F	protein-coding	1
chr15-87	chr15	97821341	97821493	12.1	intron (NM_001204275, intron 1 of 24)	-6554	Hdac7	histone deacetylase 7	protein-coding	1
chr13-57	chr13	67500487	67500639	12.1	promoter-TSS (NM_001007575)	-41	Zfp58	zinc finger protein 58	protein-coding	1
chr2-97	chr2	112510310	112510462	12.1	intron (NM_028844, intron 1 of 5)	17422	Aven	apoptosis, caspase activation inhibitor	protein-coding	1
chr4-75	chr4	32343893	32344045	12.1	Intergenic	-73466	Bach2	BTB and CNC homology, basic leucine zipper transcription factor 2	protein-coding	1
chr11-234	chr11	4497546	4497698	12.1	intron (NM_028860, intron 10 of 17)	-56540	Hormad2	HORMA domain containing 2	protein-coding	1
chr12-48	chr12	86894513	86894665	12.1	Intergenic	-9775	Irf2bpl	interferon regulatory factor 2 binding protein-like	protein-coding	1
chr12-53	chr12	51847882	51848034	12.1	Intergenic	-18422	Hectd1	HECT domain E3 ubiquitin protein ligase 1	protein-coding	1
chr8-79	chr8	34139982	34140134	12.1	intron (NM_026609, intron 2 of 3)	6681	Leprotl1	leptin receptor overlapping transcript-like 1	protein-coding	2
chr18-50	chr18	42262151	42262303	12.1	promoter-TSS (NM_134137)	-102	Lars	leucyl-tRNA synthetase	protein-coding	1
chr1-261	chr1	58973408	58973560	11.7	promoter-TSS (NM_172406)	-2	Trak2	trafficking protein, kinesin binding 2	protein-coding	1
chr17-148	chr17	32424166	32424318	11.7	promoter-TSS (NM_001271476)	-75	Pglyrp2	peptidoglycan recognition protein 2	protein-coding	1
chr11-376	chr11	118226000	118226152	11.7	intron (NM_001112699, intron 1 of 12)	-13334	Cyth1	cytohesin 1	protein-coding	1
chr3-74	chr3	89730636	89730788	11.7	promoter-TSS (NM_019655)	-6	Adar	adenosine deaminase, RNA-specific	protein-coding	1
chr19-72	chr19	46629768	46629920	11.7	intron (NM_001177813, intron 1 of 3)	6443	Wbp1l	WW domain binding protein 1 like	protein-coding	1
chr15-41	chr15	86065006	86065158	11.7	intron (NM_001205353, intron 1 of 18)	6355	Gramd4	GRAM domain containing 4	protein-coding	1
chr5-144	chr5	106964272	106964424	11.7	promoter-TSS (NM_001271567)	26	Cdc7	cell division cycle 7 (S. cerevisiae)	protein-coding	1
chr7-145	chr7	75572441	75572593	11.7	intron (NM_029332, intron 3 of 36)	116983	Akap13	A kinase (PRKA) anchor protein 13	protein-coding	1
chr7-181	chr7	140207048	140207200	11.7	Intergenic	-4356	Olfr524	olfactory receptor 524	protein-coding	1
chr3-59	chr3	35754790	35754942	11.7	intron (NR_151626, intron 1 of 30)	803	Atp11b	ATPase, class VI, type 11B	protein-coding	1
chr6-131	chr6	134863316	134863468	11.7	Intergenic	24393	Gpr19	G protein-coupled receptor 19	protein-coding	1
chr1-130	chr1	58423957	58424109	11.7	promoter-TSS (NR_027854)	55	Clk1	CDC-like kinase 1	protein-coding	1
chr15-99	chr15	36303633	36303785	11.7	Intergenic	-20562	Rnf19a	ring finger protein 19A	protein-coding	1
chr13-73	chr13	24375976	24376128	11.7	intron (NM_001284519, intron 2 of 17)	-39070	Cmah	cytidine monophospho-N-acetylneuraminic acid hydroxylase	protein-coding	1
chr10-161	chr10	39493706	39493858	11.7	intron (NM_001122893, intron 3 of 13)	-119152	Traf3ip2	TRAF3 interacting protein 2	protein-coding	1
chr8-63	chr8	15018918	15019070	11.7	intron (NM_029116, intron 1 of 1)	7969	Kbtbd11	kelch repeat and BTB (POZ) domain containing 11	protein-coding	1
chr3-62	chr3	88454117	88454269	11.4	intron (NM_013658, intron 2 of 14)	1568	Sema4a	sema domain, immunoglobulin domain (Ig), transmembrane domain (TM) and short cytoplasmic domain, (semaphorin) 4A	protein-coding	1
chr8-142	chr8	84976570	84976722	11.4	TTS (NM_008416)	2102	Junb	jun B proto-oncogene	protein-coding	1
chr13-70	chr13	67269107	67269259	11.4	promoter-TSS (NR_155551)	-115	Zfp458	zinc finger protein 458	protein-coding	1
chr1-179	chr1	37544352	37544504	11.4	Intergenic	-3412	Mgat4a	mannoside acetylglucosaminyltransferase 4, isoenzyme A	protein-coding	1
chr1-165	chr1	118388857	118389009	11.4	promoter-TSS (NM_001359339)	-125	Clasp1	CLIP associating protein 1	protein-coding	1
chr1-178	chr1	36691416	36691568	11.4	promoter-TSS (NM_009942)	5	Cox5b	cytochrome c oxidase subunit 5B	protein-coding	1
chr6-123	chr6	29415526	29415678	11.4	exon (NM_145574, exon 12 of 16)	16676	Ccdc136	coiled-coil domain containing 136	protein-coding	1
chr11-240	chr11	57952722	57952874	11.4	Intergenic	-56266	Larp1	La ribonucleoprotein domain family, member 1	protein-coding	1
chr10-150	chr10	98745551	98745703	11.1	Intergenic	-169015	Atp2b1	ATPase, Ca++ transporting, plasma membrane 1	protein-coding	1
chr7-178	chr7	125581483	125581635	11.1	Intergenic	-21870	Il21r	interleukin 21 receptor	protein-coding	1
chr4-211	chr4	141735019	141735171	11.1	Intergenic	-11580	Agmat	agmatine ureohydrolase (agmatinase)	protein-coding	1
chr15-50	chr15	96461040	96461192	11.1	promoter-TSS (NM_028148)	-273	Scaf11	SR-related CTD-associated factor 11	protein-coding	1
chr3-155	chr3	58576491	58576643	11.1	promoter-TSS (NM_001040396)	-69	Selenot	selenoprotein T	protein-coding	1
chr13-83	chr13	13572240	13572392	11.1	Intergenic	-18093	Lyst	lysosomal trafficking regulator	protein-coding	1
chr15-75	chr15	80590811	80590963	11.1	intron (NM_001289442, intron 1 of 7)	18290	Grap2	GRB2-related adaptor protein 2	protein-coding	1
chr19-95	chr19	38395241	38395393	11.1	promoter-TSS (NM_175507)	-663	Slc35g1	solute carrier family 35, member G1	protein-coding	1
chr4-147	chr4	53012225	53012377	11.1	intron (NM_001347099, intron 1 of 4)	421	Nipsnap3b	nipsnap homolog 3B	protein-coding	1
chr10-114	chr10	68137248	68137400	11.1	intron (NM_023598, intron 4 of 9)	141402	Arid5b	AT rich interactive domain 5B (MRF1-like)	protein-coding	2
chr12-57	chr12	88360517	88360669	11.1	promoter-TSS (NM_001277296)	79	Adck1	aarF domain containing kinase 1	protein-coding	1
chr8-119	chr8	34142646	34142798	11.1	intron (NM_026609, intron 1 of 3)	4017	Leprotl1	leptin receptor overlapping transcript-like 1	protein-coding	1
chr2-198	chr2	122180557	122180709	11.1	intron (NM_026251, intron 1 of 17)	5556	Patl2	protein associated with topoisomerase II homolog 2 (yeast)	protein-coding	1
chr15-82	chr15	78449269	78449421	11.1	intron (NM_001355601, intron 10 of 17)	19289	Tmprss6	transmembrane serine protease 6	protein-coding	2
chr2-209	chr2	173452278	173452430	11.1	Intergenic	-70238	1700021F07Rik	RIKEN cDNA 1700021F07 gene	protein-coding	1
chr16-88	chr16	91931610	91931762	11.1	promoter-TSS (NM_138597)	-56	Atp5o	ATP synthase, H+ transporting, mitochondrial F1 complex, O subunit	protein-coding	1
chr2-215	chr2	31670590	31670742	11.1	promoter-TSS (NM_144886)	-49	Exosc2	exosome component 2	protein-coding	1
chr16-106	chr16	23274675	23274827	11.1	intron (NM_145933, intron 2 of 7)	-15719	St6gal1	beta galactoside alpha 2,6 sialyltransferase 1	protein-coding	1
chr12-66	chr12	82189877	82190029	10.8	intron (NM_001167983, intron 1 of 23)	19937	Sipa1l1	signal-induced proliferation-associated 1 like 1	protein-coding	1
chr2-184	chr2	11655159	11655311	10.8	intron (NM_008367, intron 1 of 7)	12443	Il2ra	interleukin 2 receptor, alpha chain	protein-coding	1
chr11-277	chr11	83078163	83078315	10.8	Intergenic	13127	Slfn2	schlafen 2	protein-coding	1
chr2-224	chr2	117374421	117374573	10.8	Intergenic	-31620	Rasgrp1	RAS guanyl releasing protein 1	protein-coding	1
chr4-165	chr4	145254618	145254770	10.8	Intergenic	-7824	Tnfrsf1b	tumor necrosis factor receptor superfamily, member 1b	protein-coding	2
chrX-6	chrX	7649033	7649185	10.8	intron (NM_009305, intron 6 of 6)	-8270	Prickle3	prickle planar cell polarity protein 3	protein-coding	1
chr11-341	chr11	109611442	109611594	10.8	promoter-TSS (NM_145940)	-129	Wipi1	WD repeat domain, phosphoinositide interacting 1	protein-coding	1
chr2-302	chr2	155050832	155050984	10.8	3' UTR (NM_015770, exon 4 of 4)	23589	Ahcy	S-adenosylhomocysteine hydrolase	protein-coding	1
chr13-107	chr13	95713017	95713169	10.8	intron (NM_027711, intron 12 of 35)	16173	F2rl2	coagulation factor II (thrombin) receptor-like 2	protein-coding	1
chr14-56	chr14	121366306	121366458	10.8	intron (NM_145465, intron 1 of 10)	12848	Stk24	serine/threonine kinase 24	protein-coding	1
chr4-180	chr4	122886202	122886354	10.8	promoter-TSS (NM_001301067)	-202	Cap1	CAP, adenylate cyclase-associated protein 1 (yeast)	protein-coding	1
chr11-358	chr11	77630505	77630657	10.8	Intergenic	-22766	Taok1	TAO kinase 1	protein-coding	1
chr15-94	chr15	75929738	75929890	10.8	promoter-TSS (NM_001357005)	4	Tsta3	tissue specific transplantation antigen P35B	protein-coding	1
chr5-151	chr5	146948570	146948722	10.8	promoter-TSS (NM_025652)	-11	Gtf3a	general transcription factor III A	protein-coding	1
chr19-86	chr19	32264025	32264177	10.8	intron (NM_001168525, intron 2 of 9)	-53088	Sgms1	sphingomyelin synthase 1	protein-coding	1
chr11-247	chr11	77371337	77371489	10.8	intron (NM_001291190, intron 1 of 13)	23133	Ssh2	slingshot protein phosphatase 2	protein-coding	1
chr6-226	chr6	4086899	4087051	10.8	promoter-TSS (NM_009748)	-45	Bet1	Bet1 golgi vesicular membrane trafficking protein	protein-coding	1
chr17-145	chr17	29280459	29280611	10.8	intron (NM_030561, intron 2 of 8)	11747	BC004004	cDNA sequence BC004004	protein-coding	1
chr11-378	chr11	121703678	121703830	10.8	intron (NM_144797, intron 1 of 3)	1327	Metrnl	meteorin, glial cell differentiation regulator-like	protein-coding	2
chr7-191	chr7	68272031	68272183	10.4	intron (NR_040340, intron 2 of 3)	-1732	Fam169b	family with sequence similarity 169, member B	protein-coding	1
chr1-254	chr1	183134566	183134718	10.4	intron (NM_026866, intron 4 of 9)	12915	Disp1	dispatched RND transporter family member 1	protein-coding	1
chr5-220	chr5	139380467	139380619	10.4	promoter-TSS (NM_030258)	-96	Gpr146	G protein-coupled receptor 146	protein-coding	1
chr10-171	chr10	89744836	89744988	10.4	promoter-TSS (NM_029166)	-79	Uhrf1bp1l	UHRF1 (ICBP90) binding protein 1-like	protein-coding	1
chr2-386	chr2	31116434	31116586	10.4	intron (NM_001038700, intron 1 of 14)	-20010	Fnbp1	formin binding protein 1	protein-coding	1
chr6-159	chr6	87547946	87548098	10.4	Intergenic	-14763	Arhgap25	Rho GTPase activating protein 25	protein-coding	1
chr2-200	chr2	129100912	129101064	10.4	promoter-TSS (NM_009086)	-8	Polr1b	polymerase (RNA) I polypeptide B	protein-coding	1
chr3-170	chr3	122245606	122245758	10.4	5' UTR (NM_008129, exon 1 of 7)	125	Gclm	glutamate-cysteine ligase, modifier subunit	protein-coding	1
chr16-75	chr16	8823713	8823865	10.4	Intergenic	-6311	1810013L24Rik	RIKEN cDNA 1810013L24 gene	protein-coding	2
chr7-222	chr7	25683713	25683865	10.4	intron (NM_001362154, intron 3 of 3)	2631	B9d2	B9 protein domain 2	protein-coding	1
chr4-244	chr4	135128897	135129049	10.4	intron (NM_019732, intron 1 of 5)	8328	Runx3	runt related transcription factor 3	protein-coding	1
chr5-261	chr5	65956093	65956245	10.4	Intergenic	-10955	Chrna9	cholinergic receptor, nicotinic, alpha polypeptide 9	protein-coding	1
chr9-237	chr9	96916745	96916897	10.4	Intergenic	21206	Ppia	peptidylprolyl isomerase A	protein-coding	1
chr7-325	chr7	24081762	24081914	10.4	promoter-TSS (NM_001289641)	-59	Zfp180	zinc finger protein 180	protein-coding	1
chr4-122	chr4	95053181	95053333	10.4	Intergenic	-1035	Jun	jun proto-oncogene	protein-coding	1
chr1-255	chr1	191817960	191818112	10.4	Intergenic	-3437	Nek2	NIMA (never in mitosis gene a)-related expressed kinase 2	protein-coding	1
chr7-258	chr7	38189583	38189735	10.4	intron (NM_028166, intron 2 of 3)	5872	1600014C10Rik	RIKEN cDNA 1600014C10 gene	protein-coding	1
chr3-180	chr3	37747913	37748065	10.1	Intergenic	-23629	Gm5148	predicted gene 5148	protein-coding	1
chr11-400	chr11	97660098	97660250	10.1	Intergenic	-3238	Mllt6	myeloid/lymphoid or mixed-lineage leukemia; translocated to, 6	protein-coding	2
chr6-177	chr6	48727862	48728014	10.1	Intergenic	9317	Gimap7	GTPase, IMAP family member 7	protein-coding	1
chr18-113	chr18	32067692	32067844	10.1	promoter-TSS (NM_173441)	34	Iws1	IWS1, SUPT6 interacting protein	protein-coding	1
chr8-145	chr8	95247345	95247497	10.1	intron (NM_001195413, intron 31 of 32)	59164	Cngb1	cyclic nucleotide gated channel beta 1	protein-coding	2
chr10-172	chr10	120112912	120113064	10.1	promoter-TSS (NM_080446)	-23	Helb	helicase (DNA) B	protein-coding	1
chr13-77	chr13	67729115	67729267	10.1	promoter-TSS (NM_145622)	-18	Zfp65	zinc finger protein 65	protein-coding	1
chr8-212	chr8	12672007	12672159	10.1	promoter-TSS (NM_198031)	17	Tubgcp3	tubulin, gamma complex associated protein 3	protein-coding	1
chr19-136	chr19	23141084	23141236	10.1	promoter-TSS (NM_010638)	-66	Klf9	Kruppel-like factor 9	protein-coding	1
chr9-234	chr9	88329179	88329331	10.1	intron (NM_011851, intron 1 of 8)	1646	Nt5e	5' nucleotidase, ecto	protein-coding	1
chr12-112	chr12	86687028	86687180	10.1	intron (NM_177354, intron 3 of 6)	8404	Vash1	vasohibin 1	protein-coding	1
chr9-221	chr9	32518519	32518671	10.1	intron (NM_008026, intron 1 of 8)	22857	Fli1	Friend leukemia integration 1	protein-coding	1
chr13-115	chr13	73603924	73604076	10.1	promoter-TSS (NM_146047)	-2	Clptm1l	CLPTM1-like	protein-coding	1
chr18-122	chr18	55548423	55548575	10.1	Intergenic	-555908	Zfp608	zinc finger protein 608	protein-coding	1
chr11-437	chr11	61930312	61930464	10.1	promoter-TSS (NM_019921)	-131	Akap10	A kinase (PRKA) anchor protein 10	protein-coding	1
chr5-179	chr5	113832699	113832851	10.1	Intergenic	-2274	Selplg	selectin, platelet (p-selectin) ligand	protein-coding	1
chr4-314	chr4	63899143	63899295	10.1	Intergenic	-37935	Tnfsf8	tumor necrosis factor (ligand) superfamily, member 8	protein-coding	1
chr7-370	chr7	19404170	19404322	10.1	promoter-TSS (NM_001286039)	-142	Klc3	kinesin light chain 3	protein-coding	2
chr8-188	chr8	71396823	71396975	10.1	promoter-TSS (NM_026636)	44	Babam1	BRISC and BRCA1 A complex member 1	protein-coding	1
chr8-225	chr8	70673655	70673807	10.1	intron (NM_015816, intron 1 of 4)	500	Lsm4	LSM4 homolog, U6 small nuclear RNA and mRNA degradation associated	protein-coding	1
chr8-197	chr8	112011235	112011387	10.1	promoter-TSS (NM_001363429)	43	Kars	lysyl-tRNA synthetase	protein-coding	1
chr1-336	chr1	33883504	33883656	10.1	5' UTR (NM_177235, exon 2 of 7)	24041	Bend6	BEN domain containing 6	protein-coding	1

## Sheet: Y665H enhancers
PeakID (cmd=annotatePeaks.pl ../../../02_findPeaks/Cells/STAT5/clean-Y665F_spleen_IL_213_STAT5B.findPeaks.withoutInput-fdr0.00001 mm10)	Chr	Start	End	Peak Score	Annotation	Distance to TSS	Gene Name	Gene Alias	Gene Description	Gene Type	GAS motif
chr9-5	chr9	107334501	107334653	52.5	intron (NM_133984, intron 4 of 10)	3773	Hemk1	2310008M14Rik|AW049265	HemK methyltransferase family member 1	protein-coding	1
chr9-7	chr9	107312933	107313085	39.1	Intergenic	16350	Cish	CIS-1|CIS1|Cis|F17|F23|SOCS	cytokine inducible SH2-containing protein	protein-coding	1
chr11-55	chr11	68451354	68451506	37.5	intron (NM_177320, intron 1 of 18)	19305	Pik3r5	AV230647|F730038I15Rik|Foap2|p101	phosphoinositide-3-kinase regulatory subunit 5	protein-coding	1
chr11-79	chr11	69921755	69921907	35.5	promoter-TSS (NM_001166589)	127	Eif5a	AA410058|D19Wsu54e|Eif4d|Eif5a1|eIF-4D|eIF-5A|eIF-5A-1|eIF-5A1	eukaryotic translation initiation factor 5A	protein-coding	2
chr7-1	chr7	114171477	114171629	34.6	Intergenic	-53772	Rras2	2610016H24Rik|C86394|TC21	related RAS viral (r-ras) oncogene 2	protein-coding	2
chr13-3	chr13	56151493	56151645	33.6	Intergenic	-16019	H2afy	H2AF12M|mH2a1|macroH2A1	H2A histone family, member Y	protein-coding	1
chr17-6	chr17	35205329	35205481	32.9	promoter-TSS (NR_105940)	-54	Lta	LT|LT-[a]|LT-alpha|LT[a]|LTalpha|Ltx|TNF-beta|TNFSF1|Tnfb|Tnfsf1b|Tnlg1e|hlb382	lymphotoxin A	protein-coding	1
chr18-2	chr18	84685770	84685922	32.9	promoter-TSS (NM_023149)	-144	Cndp2	0610010E05Rik|C76600|Cn2|Dip-2|Pep-1|Pep1	CNDP dipeptidase 2 (metallopeptidase M20 family)	protein-coding	1
chr16-1	chr16	10772239	10772391	32.9	Intergenic	13221	Socs1	Cish1|Cish7|JAB|SOCS-1|SSI-1	suppressor of cytokine signaling 1	protein-coding	2
chr6-1	chr6	124750509	124750661	31.3	intron (NM_007881, intron 1 of 9)	5902	Atn1	Atr1|Drpla|atrophin-1	atrophin 1	protein-coding	1
chr11-84	chr11	117969162	117969314	31.3	5' UTR (NM_007707, exon 1 of 2)	128	Socs3	Cis3|Cish3|EF-10|Ef10|SSI-3|Ssi3	suppressor of cytokine signaling 3	protein-coding	1
chr2-6	chr2	13413652	13413804	30.7	intron (NM_001081084, intron 27 of 66)	78148	Cubn	AA408369|AL022750|D2Wsu88e	cubilin (intrinsic factor-cobalamin receptor)	protein-coding	1
chr9-12	chr9	107296567	107296719	30.3	promoter-TSS (NM_009895)	-16	Cish	CIS-1|CIS1|Cis|F17|F23|SOCS	cytokine inducible SH2-containing protein	protein-coding	2
chr7-2	chr7	45136223	45136375	27.7	intron (NM_013520, intron 1 of 8)	133	Flt3l	Flt3lg|Ly72L	FMS-like tyrosine kinase 3 ligand	protein-coding	1
chr9-13	chr9	4309714	4309866	27.4	promoter-TSS (NM_001326359)	-26	Kbtbd3	2200003A07Rik|Bklhd3	kelch repeat and BTB (POZ) domain containing 3	protein-coding	1
chr18-4	chr18	70530539	70530691	27.4	promoter-TSS (NM_001289515)	-294	Poli	Rad30b	polymerase (DNA directed), iota	protein-coding	2
chr2-7	chr2	152789591	152789743	27.1	intron (NM_001289716, intron 2 of 2)	35494	Cox4i2	Cox4b|CoxIV-2	cytochrome c oxidase subunit 4I2	protein-coding	2
chr16-2	chr16	23988524	23988676	26.7	5' UTR (NM_009744, exon 1 of 10)	252	Bcl6	Bcl5	B cell leukemia/lymphoma 6	protein-coding	4
chr1-7	chr1	82832558	82832710	26.4	Intergenic	-6826	Agfg1	AU045498|C130049H11Rik|C85612|D730048C23Rik|Hrb|RAB|Rip	ArfGAP with FG repeats 1	protein-coding	1
chr1-6	chr1	131080820	131080972	26.1	intron (NM_008551, intron 1 of 9)	16947	Mapkapk2	AA960234|MAPKAP-K2|MK-2|MK2|Rps6kc1	MAP kinase-activated protein kinase 2	protein-coding	2
chr2-8	chr2	62331972	62332124	26.1	3' UTR (NM_010074, exon 26 of 26)	80183	Dpp4	Cd26|Dpp-4|THAM	dipeptidylpeptidase 4	protein-coding	1

## Sheet: Y665F STAT5B binding peaks
PeakID (cmd=annotatePeaks.pl ../../../02_findPeaks/Cells/STAT5/clean-Y665F_spleen_IL_213_STAT5B.findPeaks.withoutInput-fdr0.00001 mm10)	Chr	Start	End	Peak Score	Annotation	Distance to TSS	Gene Name	Gene Description	Gene Type	GAS motif
chr17-1	chr17	35205308	35205488	1168.8	promoter-TSS (NR_105940)	-47	Lta	lymphotoxin A	protein-coding	1
chr9-1	chr9	107296581	107296761	901.4	promoter-TSS (NM_009895)	12	Cish	cytokine inducible SH2-containing protein	protein-coding	2
chr11-2	chr11	69921743	69921923	877	promoter-TSS (NM_001166589)	125	Eif5a	eukaryotic translation initiation factor 5A	protein-coding	2
chr9-2	chr9	107334492	107334672	869.1	intron (NM_133984, intron 4 of 10)	3768	Hemk1	HemK methyltransferase family member 1	protein-coding	1
chr5-1	chr5	3461100	3461280	748.2	intron (NM_009873, intron 4 of 7)	-82643	Fam133b	family with sequence similarity 133, member B	protein-coding	1
chr16-2	chr16	10772261	10772441	746.4	Intergenic	13185	Socs1	suppressor of cytokine signaling 1	protein-coding	2
chr9-4	chr9	120002094	120002274	733.2	Intergenic	-17442	Csrnp1	cysteine-serine-rich nuclear protein 1	protein-coding	2
chr16-1	chr16	10639307	10639487	722.5	intron (NM_177562, intron 17 of 22)	94058	Clec16a	C-type lectin domain family 16, member A	protein-coding	3
chr6-2	chr6	124750495	124750675	722.5	intron (NM_007881, intron 1 of 9)	5902	Atn1	atrophin 1	protein-coding	1
chr9-3	chr9	107312950	107313130	706.1	Intergenic	16381	Cish	cytokine inducible SH2-containing protein	protein-coding	1
chr18-2	chr18	84685819	84685999	705.1	promoter-TSS (NM_023149)	-207	Cndp2	CNDP dipeptidase 2 (metallopeptidase M20 family)	protein-coding	2
chr13-1	chr13	56151479	56151659	663.8	Intergenic	-16019	H2afy	H2A histone family, member Y	protein-coding	1
chr2-2	chr2	152789577	152789757	644.3	intron (NM_001289716, intron 2 of 2)	35494	Cox4i2	cytochrome c oxidase subunit 4I2	protein-coding	2
chr7-1	chr7	114171475	114171655	643.6	Intergenic	-53784	Rras2	related RAS viral (r-ras) oncogene 2	protein-coding	2
chr18-1	chr18	70530545	70530725	626.3	promoter-TSS (NM_001289515)	-314	Poli	polymerase (DNA directed), iota	protein-coding	2
chr18-3	chr18	4278497	4278677	590.5	Intergenic	74366	Map3k8	mitogen-activated protein kinase kinase kinase 8	protein-coding	1
chr11-3	chr11	99180195	99180375	586.3	Intergenic	-25208	Ccr7	chemokine (C-C motif) receptor 7	protein-coding	2
chr7-2	chr7	45136194	45136374	583.2	intron (NM_013520, intron 1 of 8)	148	Flt3l	FMS-like tyrosine kinase 3 ligand	protein-coding	1
chr16-5	chr16	23988517	23988697	563.4	5' UTR (NM_009744, exon 1 of 10)	245	Bcl6	B cell leukemia/lymphoma 6	protein-coding	4
chr11-4	chr11	68451385	68451565	561.7	intron (NM_177320, intron 1 of 18)	19350	Pik3r5	phosphoinositide-3-kinase regulatory subunit 5	protein-coding	1
chr2-7	chr2	117342903	117343083	557.5	promoter-TSS (NM_011246)	-116	Rasgrp1	RAS guanyl releasing protein 1	protein-coding	1
chr1-5	chr1	82832539	82832719	548.8	Intergenic	-6831	Agfg1	ArfGAP with FG repeats 1	protein-coding	1
chr17-2	chr17	29500828	29501008	540.1	Intergenic	7833	Pim1	proviral integration site 1	protein-coding	1
chr16-3	chr16	10725215	10725395	539.1	intron (NM_177562, intron 21 of 22)	60231	Socs1	suppressor of cytokine signaling 1	protein-coding	2
chr2-8	chr2	13413597	13413777	538.4	intron (NM_001081084, intron 27 of 66)	78189	Cubn	cubilin (intrinsic factor-cobalamin receptor)	protein-coding	1
chr2-4	chr2	11170059	11170239	538.4	Intergenic	-2233	Prkcq	protein kinase C, theta	protein-coding	1
chr2-5	chr2	62331968	62332148	536.6	3' UTR (NM_010074, exon 26 of 26)	80173	Dpp4	dipeptidylpeptidase 4	protein-coding	1
chr2-6	chr2	11655159	11655339	535.3	intron (NM_008367, intron 1 of 7)	12457	Il2ra	interleukin 2 receptor, alpha chain	protein-coding	1
chr1-10	chr1	131080801	131080981	533.5	intron (NM_008551, intron 1 of 9)	16952	Mapkapk2	MAP kinase-activated protein kinase 2	protein-coding	2
chr13-3	chr13	23593210	23593390	532.8	intron (NM_001177653, intron 1 of 1)	-7330	Hist1h2be	histone cluster 1, H2be	protein-coding	1
chr11-1	chr11	117969158	117969338	521.4	5' UTR (NM_007707, exon 1 of 2)	118	Socs3	suppressor of cytokine signaling 3	protein-coding	1
chr3-1	chr3	142530165	142530345	501.2	promoter-TSS (NM_145545)	-81	Gbp7	guanylate binding protein 7	protein-coding	2
chr10-2	chr10	40529684	40529864	490.1	Intergenic	-40588	Slc22a16	solute carrier family 22 (organic cation transporter), member 16	protein-coding	1
chr1-9	chr1	51514582	51514762	483.2	intron (NR_151621, intron 3 of 3)	-36273	Nabp1	nucleic acid binding protein 1	protein-coding	2
chr2-9	chr2	11218238	11218418	478.3	intron (NM_008859, intron 1 of 17)	45946	Prkcq	protein kinase C, theta	protein-coding	1
chr5-2	chr5	140609632	140609812	477.2	intron (NM_008494, intron 1 of 7)	2381	Lfng	LFNG O-fucosylpeptide 3-beta-N-acetylglucosaminyltransferase	protein-coding	2
chr17-5	chr17	50525124	50525304	464.4	intron (NM_013880, intron 1 of 5)	15667	Plcl2	phospholipase C-like 2	protein-coding	1
chr11-5	chr11	4236602	4236782	460.6	promoter-TSS (NM_001013365)	-93	Osm	oncostatin M	protein-coding	2
chr15-3	chr15	86051281	86051461	453.3	Intergenic	-6324	Gramd4	GRAM domain containing 4	protein-coding	1
chr17-9	chr17	29395513	29395693	451.9	Intergenic	34689	Fgd2	FYVE, RhoGEF and PH domain containing 2	protein-coding	1
chr1-6	chr1	128611935	128612115	442.5	Intergenic	-19726	Cxcr4	chemokine (C-X-C motif) receptor 4	protein-coding	1
chr15-1	chr15	78449280	78449460	433.1	intron (NM_001355601, intron 10 of 17)	19264	Tmprss6	transmembrane serine protease 6	protein-coding	2
chr9-6	chr9	4309711	4309891	426.2	promoter-TSS (NM_001326359)	-15	Kbtbd3	kelch repeat and BTB (POZ) domain containing 3	protein-coding	1
chr1-8	chr1	153749391	153749571	420.6	promoter-TSS (NM_011882)	55	Rnasel	ribonuclease L (2', 5'-oligoisoadenylate synthetase-dependent)	protein-coding	2
chr11-11	chr11	95748238	95748418	419.2	promoter-TSS (NM_201609)	-739	Zfp652	zinc finger protein 652	protein-coding	2
chr12-3	chr12	51847933	51848113	417.9	Intergenic	-18487	Hectd1	HECT domain E3 ubiquitin protein ligase 1	protein-coding	1
chr17-11	chr17	50729765	50729945	416.5	Intergenic	31174	Btg3	B cell translocation gene 3	protein-coding	2
chr17-12	chr17	47598349	47598529	414.7	TTS (NM_016859)	4972	Ccnd3	cyclin D3	protein-coding	1
chr2-10	chr2	59171652	59171832	414.4	intron (NM_001362996, intron 1 of 22)	9873	Pkp4	plakophilin 4	protein-coding	1
chr1-4	chr1	36296902	36297082	412.3	Intergenic	-10741	Arid5a	AT rich interactive domain 5A (MRF1-like)	protein-coding	1
chr18-4	chr18	67725024	67725204	403.3	promoter-TSS (NM_001127177)	-493	Ptpn2	protein tyrosine phosphatase, non-receptor type 2	protein-coding	1
chr3-3	chr3	104771313	104771493	397.7	intron (NM_183224, intron 6 of 6)	6144	Tafa3	TAFA chemokine like family member 3	protein-coding	1
chr10-3	chr10	95416823	95417003	396.3	promoter-TSS (NM_007706)	-56	Socs2	suppressor of cytokine signaling 2	protein-coding	2
chr14-1	chr14	31433332	31433512	396	intron (NM_011894, intron 2 of 8)	2678	Sh3bp5	SH3-domain binding protein 5 (BTK-associated)	protein-coding	1
chr4-5	chr4	11419834	11420014	396	Intergenic	-33141	Esrp1	epithelial splicing regulatory protein 1	protein-coding	1
chr5-6	chr5	30353793	30353973	393.9	intron (NM_001033460, intron 7 of 16)	72490	Drc1	dynein regulatory complex subunit 1	protein-coding	2
chr11-6	chr11	4289406	4289586	393.5	Intergenic	22700	Lif	leukemia inhibitory factor	protein-coding	1
chr8-3	chr8	34139963	34140143	391.5	intron (NM_026609, intron 2 of 3)	6686	Leprotl1	leptin receptor overlapping transcript-like 1	protein-coding	2
chr12-2	chr12	77056980	77057160	389.4	Intergenic	-94822	Max	Max protein	protein-coding	2
chr8-2	chr8	25601305	25601485	385.6	promoter-TSS (NM_001308482)	-206	Nsd3	nuclear receptor binding SET domain protein 3	protein-coding	1
chr7-4	chr7	125472159	125472339	383.1	intron (NM_026330, intron 2 of 7)	19194	Nsmce1	NSE1 homolog, SMC5-SMC6 complex component	protein-coding	2
chr16-4	chr16	23988890	23989070	382.8	promoter-TSS (NM_009744)	-128	Bcl6	B cell leukemia/lymphoma 6	protein-coding	1
chr6-4	chr6	120112570	120112750	382.1	intron (NM_016718, intron 1 of 3)	19280	Ninj2	ninjurin 2	protein-coding	1
chr16-6	chr16	10844120	10844300	381	TTS (NM_001162932)	9151	Rmi2	RecQ mediated genome instability 2	protein-coding	2
chr16-8	chr16	31940689	31940869	380.3	intron (NM_172822, intron 1 of 2)	6928	Pigz	phosphatidylinositol glycan anchor biosynthesis, class Z	protein-coding	2
chr6-8	chr6	47835500	47835680	377.2	promoter-TSS (NM_027477)	-71	Zfp398	zinc finger protein 398	protein-coding	1
chr11-10	chr11	79076535	79076715	376.9	intron (NM_013571, intron 1 of 17)	-16789	Ksr1	kinase suppressor of ras 1	protein-coding	1
chr16-9	chr16	44965566	44965746	374.8	3' UTR (NM_001128133, exon 5 of 5)	21978	Cd200r3	CD200 receptor 3	protein-coding	1
chr13-4	chr13	51776417	51776597	373.7	intron (NM_001281880, intron 1 of 16)	17240	Sema4d	sema domain, immunoglobulin domain (Ig), transmembrane domain (TM) and short cytoplasmic domain, (semaphorin) 4D	protein-coding	1
chr6-3	chr6	35133936	35134116	373	promoter-TSS (NM_016877)	-289	Cnot4	CCR4-NOT transcription complex, subunit 4	protein-coding	1
chr6-6	chr6	52802263	52802443	371.7	intron (NM_173406, intron 3 of 4)	88188	Tax1bp1	Tax1 (human T cell leukemia virus type I) binding protein 1	protein-coding	1
chr1-7	chr1	138620230	138620410	370.6	promoter-TSS (NM_021605)	-563	Nek7	NIMA (never in mitosis gene a)-related expressed kinase 7	protein-coding	1
chr19-1	chr19	40589408	40589588	370.6	Intergenic	-1035	Aldh18a1	aldehyde dehydrogenase 18 family, member A1	protein-coding	1
chr4-4	chr4	32291555	32291735	369.2	Intergenic	-125790	Bach2	BTB and CNC homology, basic leucine zipper transcription factor 2	protein-coding	1
chr9-9	chr9	66616874	66617054	368.5	Intergenic	-23849	Usp3	ubiquitin specific peptidase 3	protein-coding	1
chr17-10	chr17	5406749	5406929	368.2	Intergenic	11928	Ldhal6b	lactate dehydrogenase A-like 6B	protein-coding	2
chr10-7	chr10	39493734	39493914	365.4	intron (NM_001122893, intron 3 of 13)	-119110	Traf3ip2	TRAF3 interacting protein 2	protein-coding	1
chr15-2	chr15	65727152	65727332	363	Intergenic	-59778	Efr3a	EFR3 homolog A	protein-coding	1
chr7-3	chr7	78854137	78854317	363	Intergenic	-7016	Det1	de-etiolated homolog 1 (Arabidopsis)	protein-coding	2
chr2-15	chr2	168532487	168532667	361.2	intron (NM_001037177, intron 5 of 6)	57788	Nfatc2	nuclear factor of activated T cells, cytoplasmic, calcineurin dependent 2	protein-coding	1
chr19-3	chr19	53536848	53537028	361.2	intron (NM_001085390, intron 2 of 3)	7793	Dusp5	dual specificity phosphatase 5	protein-coding	1
chr11-15	chr11	108223228	108223408	360.9	intron (NM_011101, intron 2 of 16)	120570	Prkca	protein kinase C, alpha	protein-coding	1
chr11-14	chr11	100730113	100730293	360.2	intron (NM_024456, intron 1 of 5)	8012	Rab5c	RAB5C, member RAS oncogene family	protein-coding	2
chr11-16	chr11	4497537	4497717	357.8	intron (NM_028860, intron 10 of 17)	-56545	Hormad2	HORMA domain containing 2	protein-coding	1
chr2-12	chr2	32493421	32493601	356.7	Intergenic	-41848	Fam102a	family with sequence similarity 102, member A	protein-coding	1
chr12-1	chr12	85427732	85427912	352.6	Intergenic	-46068	Fos	FBJ osteosarcoma oncogene	protein-coding	1
chr3-4	chr3	101273068	101273248	350.8	Intergenic	14781	Cd2	CD2 antigen	protein-coding	2
chr5-5	chr5	144221532	144221712	348	intron (NM_001356993, intron 1 of 24)	1993	Tecpr1	tectonin beta-propeller repeat containing 1	protein-coding	2
chr8-5	chr8	72272574	72272754	347.3	Intergenic	32646	Ap1m1	adaptor-related protein complex AP-1, mu subunit 1	protein-coding	1
chr10-4	chr10	95265010	95265190	346.3	intron (NM_001330175, intron 2 of 2)	58609	Cradd	CASP2 and RIPK1 domain containing adaptor with death domain	protein-coding	2
chr5-4	chr5	33122136	33122316	345.6	intron (NM_019810, intron 2 of 14)	18007	Slc5a1	solute carrier family 5 (sodium/glucose cotransporter), member 1	protein-coding	2
chr11-19	chr11	101448331	101448511	344.6	promoter-TSS (NM_027320)	9	Ifi35	interferon-induced protein 35	protein-coding	1
chr9-7	chr9	45268160	45268340	343.5	intron (NM_008348, intron 1 of 6)	899	Il10ra	interleukin 10 receptor, alpha	protein-coding	2
chr3-2	chr3	95674318	95674498	342.8	Intergenic	13509	Adamtsl4	ADAMTS-like 4	protein-coding	1
chr2-11	chr2	13559789	13559969	341.8	Intergenic	-14432	Vim	vimentin	protein-coding	2
chr11-12	chr11	62148571	62148751	340	intron (NM_001029936, intron 7 of 12)	71637	Specc1	sperm antigen with calponin homology and coiled-coil domains 1	protein-coding	2
chr5-7	chr5	142932117	142932297	336.9	Intergenic	-25453	Actb	actin, beta	protein-coding	1
chr11-17	chr11	46403833	46404013	332.1	promoter-TSS (NM_001013783)	-805	Fam71b	family with sequence similarity 71, member B	protein-coding	2
chr11-13	chr11	5505897	5506077	330.7	Intergenic	-14654	Xbp1	X-box binding protein 1	protein-coding	2
chr9-11	chr9	44011040	44011220	329.6	Intergenic	-32254	Thy1	thymus cell antigen 1, theta	protein-coding	1
chr12-4	chr12	85382986	85383166	328.6	Intergenic	-8359	Tmed10	transmembrane p24 trafficking protein 10	protein-coding	3
chr2-13	chr2	117441115	117441295	327.2	Intergenic	-98328	Rasgrp1	RAS guanyl releasing protein 1	protein-coding	1
chr10-1	chr10	128303644	128303824	326.9	intron (NM_133992, intron 1 of 25)	399	Pan2	PAN2 poly(A) specific ribonuclease subunit	protein-coding	2
chr1-13	chr1	58797483	58797663	325.1	intron (NM_009812, intron 1 of 8)	2199	Casp8	caspase 8	protein-coding	1
chr18-5	chr18	79297696	79297876	321.3	Intergenic	-188395	Setbp1	SET binding protein 1	protein-coding	2
chr3-16	chr3	122924172	122924352	318.5	promoter-TSS (NM_024461)	-135	1810037I17Rik	RIKEN cDNA 1810037I17 gene	protein-coding	1
chr2-16	chr2	75892056	75892236	312.6	intron (NM_172666, intron 13 of 19)	46316	Ttc30b	tetratricopeptide repeat domain 30B	protein-coding	1
chr1-12	chr1	161779208	161779388	311.9	Intergenic	9197	Fasl	Fas ligand (TNF superfamily, member 6)	protein-coding	1
chr3-10	chr3	88510221	88510401	308.8	Intergenic	-6959	Lmna	lamin A	protein-coding	1
chr11-18	chr11	98948034	98948214	306	intron (NM_001177302, intron 2 of 9)	8413	Rara	retinoic acid receptor, alpha	protein-coding	1
chr3-6	chr3	35754766	35754946	302.9	intron (NR_151626, intron 1 of 30)	793	Atp11b	ATPase, class VI, type 11B	protein-coding	1
chr19-2	chr19	46629727	46629907	302.5	intron (NM_001177813, intron 1 of 3)	6416	Wbp1l	WW domain binding protein 1 like	protein-coding	1
chr1-16	chr1	165790008	165790188	302.5	intron (NR_103716, intron 1 of 8)	1417	Cd247	CD247 antigen	protein-coding	1
chr7-13	chr7	144560689	144560869	301.1	Intergenic	-7050	Ppfia1	protein tyrosine phosphatase, receptor type, f polypeptide (PTPRF), interacting protein (liprin), alpha 1	protein-coding	1
chr3-14	chr3	87529647	87529827	301.1	intron (NM_001359750, intron 4 of 4)	4159	Etv3	ets variant 3	protein-coding	1
chr1-15	chr1	60880207	60880387	298.7	Intergenic	-28728	Ctla4	cytotoxic T-lymphocyte-associated protein 4	protein-coding	3
chr7-5	chr7	25683737	25683917	297	intron (NM_001362154, intron 3 of 3)	2669	B9d2	B9 protein domain 2	protein-coding	1
chr1-11	chr1	37544385	37544565	295.2	Intergenic	-3459	Mgat4a	mannoside acetylglucosaminyltransferase 4, isoenzyme A	protein-coding	2
chr4-9	chr4	156032002	156032182	293.9	Intergenic	5770	Tnfrsf18	tumor necrosis factor receptor superfamily, member 18	protein-coding	1
chr9-13	chr9	114488513	114488693	292.8	Intergenic	7941	Ccr4	chemokine (C-C motif) receptor 4	protein-coding	1
chr10-10	chr10	39486575	39486755	292.5	intron (NM_001122893, intron 3 of 13)	116866	Fyn	Fyn proto-oncogene	protein-coding	2
chr3-7	chr3	37420252	37420432	291.1	promoter-TSS (NM_001291044)	392	Spata5	spermatogenesis associated 5	protein-coding	1
chr6-11	chr6	40890963	40891143	286.9	Intergenic	-3559	Moxd2	monooxygenase, DBH-like 2	protein-coding	1
chr4-10	chr4	135434114	135434294	285.2	promoter-TSS (NM_022980)	-399	Rcan3	regulator of calcineurin 3	protein-coding	1
chr15-4	chr15	78896199	78896379	281.3	Intergenic	-3479	Sh3bp1	SH3-domain binding protein 1	protein-coding	1
chr6-10	chr6	99428651	99428831	280.7	intron (NM_053202, intron 1 of 18)	6604	Foxp1	forkhead box P1	protein-coding	2
chr8-9	chr8	15018909	15019089	280.3	intron (NM_029116, intron 1 of 1)	7974	Kbtbd11	kelch repeat and BTB (POZ) domain containing 11	protein-coding	1
chr16-11	chr16	45038802	45038982	280	Intergenic	-55119	Ccdc80	coiled-coil domain containing 80	protein-coding	2
chr18-6	chr18	41979662	41979842	278.9	Intergenic	19297	Grxcr2	glutaredoxin, cysteine rich 2	protein-coding	1
chr9-12	chr9	107307879	107308059	278.9	Intergenic	11310	Cish	cytokine inducible SH2-containing protein	protein-coding	1
chr7-14	chr7	140206996	140207176	278.6	Intergenic	-4318	Olfr524	olfactory receptor 524	protein-coding	1
chr8-4	chr8	72277391	72277571	278.2	Intergenic	37463	Ap1m1	adaptor-related protein complex AP-1, mu subunit 1	protein-coding	1
chr9-10	chr9	32723147	32723327	275.1	intron (NM_001038642, intron 1 of 6)	27195	Ets1	E26 avian leukemia oncogene 1, 5' domain	protein-coding	2
chr12-6	chr12	69257971	69258151	274.1	exon (NM_178253, exon 7 of 13)	16229	Klhdc1	kelch domain containing 1	protein-coding	1
chr8-7	chr8	81766060	81766240	273.7	intron (NM_001297593, intron 4 of 23)	423588	Inpp4b	inositol polyphosphate-4-phosphatase, type II	protein-coding	1
chr11-20	chr11	116377162	116377342	273.4	intron (NM_027258, intron 2 of 18)	35780	Rnf157	ring finger protein 157	protein-coding	2
chr9-14	chr9	48538387	48538567	272.7	Intergenic	43134	Gm5617	predicted gene 5617	protein-coding	1
chr8-8	chr8	123162846	123163026	272.3	Intergenic	-4656	Sult5a1	sulfotransferase family 5A, member 1	protein-coding	1
chr7-16	chr7	101551278	101551458	271.6	Intergenic	4434	Art2a	ADP-ribosyltransferase 2a	protein-coding	1
chr3-12	chr3	104819991	104820171	271.3	Intergenic	-1518	Mov10	Mov10 RISC complex RNA helicase	protein-coding	1
chr8-10	chr8	128563231	128563411	270.9	Intergenic	-122333	Itgb1	integrin beta 1 (fibronectin receptor beta)	protein-coding	1
chr7-17	chr7	75572449	75572629	270.2	intron (NM_029332, intron 3 of 36)	117005	Akap13	A kinase (PRKA) anchor protein 13	protein-coding	1
chr2-18	chr2	117374455	117374635	268.8	Intergenic	-31668	Rasgrp1	RAS guanyl releasing protein 1	protein-coding	1
chr16-13	chr16	8823754	8823934	266.8	Intergenic	-6256	1810013L24Rik	RIKEN cDNA 1810013L24 gene	protein-coding	2
chr1-14	chr1	51509755	51509935	266.8	non-coding (NR_151621, exon 4 of 4)	-31446	Nabp1	nucleic acid binding protein 1	protein-coding	1
chrX-1	chrX	7865429	7865609	264.7	intron (NM_001290537, intron 3 of 9)	-12787	Pim2	proviral integration site 2	protein-coding	1
chr4-7	chr4	102711829	102712009	264	Intergenic	-48216	Sgip1	SH3-domain GRB2-like (endophilin) interacting protein 1	protein-coding	1
chr17-13	chr17	86962531	86962711	263.3	promoter-TSS (NM_145491)	-490	Rhoq	ras homolog family member Q	protein-coding	1
chr7-12	chr7	28716516	28716696	263.3	promoter-TSS (NM_015796)	-176	Fbxo17	F-box protein 17	protein-coding	1
chr9-17	chr9	46116934	46117114	261.2	intron (NM_027498, intron 1 of 24)	104204	Sik3	SIK family kinase 3	protein-coding	4
chr1-17	chr1	46864367	46864547	260.5	intron (NM_001356417, intron 2 of 10)	-10839	Slc39a10	solute carrier family 39 (zinc transporter), member 10	protein-coding	2
chr6-12	chr6	48727861	48728041	259.5	Intergenic	9330	Gimap7	GTPase, IMAP family member 7	protein-coding	1
chr1-18	chr1	36308065	36308245	259.5	intron (NM_001172206, intron 1 of 6)	422	Arid5a	AT rich interactive domain 5A (MRF1-like)	protein-coding	1
chr3-15	chr3	51745127	51745307	259.1	intron (NM_001004176, intron 2 of 4)	84038	Mgst2	microsomal glutathione S-transferase 2	protein-coding	1
chr15-6	chr15	80607977	80608157	258.1	intron (NM_001289442, intron 1 of 7)	-15416	Grap2	GRB2-related adaptor protein 2	protein-coding	1
chr5-8	chr5	92964763	92964943	257.7	3' UTR (NM_001077596, exon 10 of 10)	66860	Shroom3	shroom family member 3	protein-coding	1
chr5-10	chr5	92353593	92353773	257	intron (NM_001310664, intron 2 of 10)	-4794	Cxcl10	chemokine (C-X-C motif) ligand 10	protein-coding	1
chr4-8	chr4	150566250	150566430	255	intron (NM_001085492, intron 11 of 22)	85834	Slc45a1	solute carrier family 45, member 1	protein-coding	1
chr14-2	chr14	21853719	21853899	253.6	intron (NM_176925, intron 2 of 2)	-4899	Comtd1	catechol-O-methyltransferase domain containing 1	protein-coding	2
chr10-13	chr10	43997365	43997545	253.2	exon (NM_001368305, exon 4 of 22)	7391	Crybg1	crystallin beta-gamma domain containing 1	protein-coding	1
chr7-24	chr7	102017570	102017750	252.5	5' UTR (NM_010531, exon 2 of 7)	572	Il18bp	interleukin 18 binding protein	protein-coding	2
chr3-11	chr3	21965677	21965857	250.8	Intergenic	-110885	Tbl1xr1	transducin (beta)-like 1X-linked receptor 1	protein-coding	1
chr2-19	chr2	140042152	140042332	249.7	intron (NM_175225, intron 3 of 13)	24563	Tasp1	taspase, threonine aspartase 1	protein-coding	2
chr11-26	chr11	118225974	118226154	247	intron (NM_001112699, intron 1 of 12)	-13322	Cyth1	cytohesin 1	protein-coding	1
chr11-22	chr11	4339435	4339615	245.9	Intergenic	72729	Lif	leukemia inhibitory factor	protein-coding	1
chr11-33	chr11	121703636	121703816	242.1	intron (NM_144797, intron 1 of 3)	1299	Metrnl	meteorin, glial cell differentiation regulator-like	protein-coding	2
chr7-6	chr7	98564907	98565087	240.4	Intergenic	70775	Lrrc32	leucine rich repeat containing 32	protein-coding	1
chr14-3	chr14	26515859	26516039	240	intron (NM_032008, intron 1 of 22)	18675	Slmap	sarcolemma associated protein	protein-coding	1
chr5-14	chr5	3463196	3463376	239.7	intron (NM_009873, intron 4 of 7)	-80547	Fam133b	family with sequence similarity 133, member B	protein-coding	1
chr1-26	chr1	36293554	36293734	238.6	Intergenic	-14089	Arid5a	AT rich interactive domain 5A (MRF1-like)	protein-coding	1
chr7-10	chr7	3629921	3630101	236.9	promoter-TSS (NM_023524)	26	Prpf31	pre-mRNA processing factor 31	protein-coding	1
chr11-28	chr11	117325624	117325804	234.8	intron (NM_001113486, intron 3 of 11)	-6001	Sept9	septin 9	protein-coding	1
chr15-7	chr15	97821341	97821521	234.8	intron (NM_001204275, intron 1 of 24)	-6568	Hdac7	histone deacetylase 7	protein-coding	1
chr2-24	chr2	128221813	128221993	234.1	Intergenic	94328	Bcl2l11	BCL2-like 11 (apoptosis facilitator)	protein-coding	1
chr7-15	chr7	99311509	99311689	233.1	intron (NM_001043355, intron 1 of 2)	41640	Serpinh1	serine (or cysteine) peptidase inhibitor, clade H, member 1	protein-coding	1
chr19-5	chr19	36477170	36477350	232.7	Intergenic	67512	Pcgf5	polycomb group ring finger 5	protein-coding	1
chr1-27	chr1	92080227	92080407	232.4	intron (NM_207225, intron 2 of 26)	100024	Hdac4	histone deacetylase 4	protein-coding	1
chr7-9	chr7	64042828	64043008	231.7	Intergenic	-104003	Klf13	Kruppel-like factor 13	protein-coding	2
chr3-20	chr3	138877042	138877222	231.3	intron (NR_121195, intron 2 of 7)	134924	Tspan5	tetraspanin 5	protein-coding	1
chr9-21	chr9	110458081	110458261	230.6	intron (NM_001360306, intron 1 of 9)	18523	Klhl18	kelch-like 18	protein-coding	1
chr2-20	chr2	38536400	38536580	230.3	intron (NM_001159631, intron 1 of 9)	24614	Nek6	NIMA (never in mitosis gene a)-related expressed kinase 6	protein-coding	1
chr2-22	chr2	90679366	90679546	230.3	exon (NM_021512, exon 2 of 37)	2241	Nup160	nucleoporin 160	protein-coding	1
chr9-15	chr9	59308482	59308662	229.9	intron (NM_001359282, intron 3 of 6)	17000	Adpgk	ADP-dependent glucokinase	protein-coding	1
chr11-27	chr11	99105113	99105293	229.2	Intergenic	-15897	Tns4	tensin 4	protein-coding	1
chr11-31	chr11	99171116	99171296	229.2	Intergenic	-16129	Ccr7	chemokine (C-C motif) receptor 7	protein-coding	1
chr11-21	chr11	3193470	3193650	229.2	promoter-TSS (NM_030207)	43	Sfi1	Sfi1 homolog, spindle assembly associated (yeast)	protein-coding	2
chr7-11	chr7	68272017	68272197	228.9	intron (NR_040340, intron 2 of 3)	-1732	Fam169b	family with sequence similarity 169, member B	protein-coding	1
chr13-9	chr13	67500482	67500662	228.9	promoter-TSS (NM_001007575)	-50	Zfp58	zinc finger protein 58	protein-coding	1
chr10-16	chr10	98745545	98745725	227.5	Intergenic	-169007	Atp2b1	ATPase, Ca++ transporting, plasma membrane 1	protein-coding	1
chr12-7	chr12	86686994	86687174	226.8	intron (NM_177354, intron 3 of 6)	8384	Vash1	vasohibin 1	protein-coding	1
chr14-4	chr14	70272332	70272512	226.5	intron (NM_008915, intron 1 of 13)	17075	Ppp3cc	protein phosphatase 3, catalytic subunit, gamma isoform	protein-coding	1
chr2-23	chr2	131892638	131892818	225.8	Intergenic	-17200	Prnp	prion protein	protein-coding	1
chr9-16	chr9	107308750	107308930	225.4	Intergenic	12181	Cish	cytokine inducible SH2-containing protein	protein-coding	3
chr4-12	chr4	135080561	135080741	224.7	Intergenic	-39994	Runx3	runt related transcription factor 3	protein-coding	1
chr1-25	chr1	161774774	161774954	224.7	Intergenic	13631	Fasl	Fas ligand (TNF superfamily, member 6)	protein-coding	1
chr14-7	chr14	18187100	18187280	224.4	Intergenic	51916	Nr1d2	nuclear receptor subfamily 1, group D, member 2	protein-coding	2
chr7-18	chr7	98533819	98533999	223.7	Intergenic	39687	Lrrc32	leucine rich repeat containing 32	protein-coding	2
chr13-8	chr13	51951693	51951873	222.6	Intergenic	105108	Gadd45g	growth arrest and DNA-damage-inducible 45 gamma	protein-coding	1
chr7-8	chr7	98582814	98582994	222.3	Intergenic	73665	Emsy	EMSY, BRCA2-interacting transcriptional repressor	protein-coding	1
chr17-14	chr17	45626806	45626986	222	Intergenic	-24794	Mymx	myomixer, myoblast fusion factor	protein-coding	2
chr13-6	chr13	13572257	13572437	221.3	Intergenic	-18062	Lyst	lysosomal trafficking regulator	protein-coding	1
chr2-33	chr2	52570251	52570431	220.2	intron (NM_001037099, intron 2 of 13)	-11730	Cacnb4	calcium channel, voltage-dependent, beta 4 subunit	protein-coding	1
chr19-7	chr19	32263997	32264177	220.2	intron (NM_001168525, intron 2 of 9)	-53074	Sgms1	sphingomyelin synthase 1	protein-coding	1
chr6-14	chr6	99302109	99302289	219.9	intron (NM_053202, intron 2 of 18)	-35684	Foxp1	forkhead box P1	protein-coding	1
chr10-14	chr10	68137204	68137384	219.5	intron (NM_023598, intron 4 of 9)	141432	Arid5b	AT rich interactive domain 5B (MRF1-like)	protein-coding	2
chr12-11	chr12	105019304	105019484	219.5	Intergenic	-9585	Syne3	spectrin repeat containing, nuclear envelope family member 3	protein-coding	1
chr16-21	chr16	94724256	94724436	218.1	Intergenic	112927	Dyrk1a	dual-specificity tyrosine-(Y)-phosphorylation regulated kinase 1a	protein-coding	2
chr5-15	chr5	124035990	124036170	218.1	Intergenic	-3820	Vps37b	vacuolar protein sorting 37B	protein-coding	1
chr18-10	chr18	49986825	49987005	218.1	intron (NM_001177759, intron 1 of 1)	7488	Tnfaip8	tumor necrosis factor, alpha-induced protein 8	protein-coding	1
chr1-33	chr1	39281962	39282142	217.4	intron (NM_008719, intron 2 of 20)	-85799	Rpl31	ribosomal protein L31	protein-coding	1
chr7-22	chr7	98563028	98563208	217.1	Intergenic	68896	Lrrc32	leucine rich repeat containing 32	protein-coding	1
chr5-9	chr5	3477972	3478152	216.7	intron (NM_009873, intron 5 of 7)	-65771	Fam133b	family with sequence similarity 133, member B	protein-coding	2
chr16-15	chr16	89986196	89986376	216	Intergenic	-11587	Tiam1	T cell lymphoma invasion and metastasis 1	protein-coding	1
chr7-19	chr7	25644204	25644384	216	intron (NM_007533, intron 1 of 8)	14467	Bckdha	branched chain ketoacid dehydrogenase E1, alpha polypeptide	protein-coding	1
chr1-24	chr1	182108873	182109053	215.4	Intergenic	-15774	Srp9	signal recognition particle 9	protein-coding	1
chr16-19	chr16	55949151	55949331	215.4	Intergenic	-14393	Cep97	centrosomal protein 97	protein-coding	1
chr19-4	chr19	53899593	53899773	215	intron (NM_011050, intron 1 of 11)	-3668	Pdcd4	programmed cell death 4	protein-coding	1
chr4-13	chr4	95303500	95303680	214.3	Intergenic	-251368	Jun	jun proto-oncogene	protein-coding	1
chr6-25	chr6	149193558	149193738	212.2	Intergenic	-4936	Amn1	antagonist of mitotic exit network 1	protein-coding	1
chr11-36	chr11	77461346	77461526	212.2	Intergenic	-1144	Coro6	coronin 6	protein-coding	1
chr1-23	chr1	171788652	171788832	211.9	intron (NM_013730, intron 4 of 6)	21610	Slamf1	signaling lymphocytic activation molecule family member 1	protein-coding	1
chr3-18	chr3	89864276	89864456	211.9	Intergenic	32996	She	src homology 2 domain-containing transforming protein E	protein-coding	1
chr12-10	chr12	73566646	73566826	211.5	Intergenic	-18060	Prkch	protein kinase C, eta	protein-coding	2
chr4-18	chr4	150405866	150406046	210.8	intron (NM_001085492, intron 1 of 22)	124040	Rere	arginine glutamic acid dipeptide (RE) repeats	protein-coding	1
chr7-21	chr7	28381115	28381295	210.1	Intergenic	-1977	Zfp36	zinc finger protein 36	protein-coding	1
chr15-12	chr15	59598949	59599129	209.4	intron (NM_026746, intron 6 of 6)	-49615	Trib1	tribbles pseudokinase 1	protein-coding	1
chr2-25	chr2	173349987	173350167	208.4	Intergenic	-73544	Pmepa1	prostate transmembrane protein, androgen induced 1	protein-coding	1
chr8-11	chr8	34142649	34142829	207.7	intron (NM_026609, intron 1 of 3)	4000	Leprotl1	leptin receptor overlapping transcript-like 1	protein-coding	1
chr6-18	chr6	127154964	127155144	207.4	intron (NR_040275, intron 1 of 1)	-4006	Ccnd2	cyclin D2	protein-coding	1
chr2-38	chr2	128250927	128251107	206	Intergenic	123442	Bcl2l11	BCL2-like 11 (apoptosis facilitator)	protein-coding	1
chr3-19	chr3	131019658	131019838	205.6	Intergenic	-90549	Lef1	lymphoid enhancer binding factor 1	protein-coding	1
chr6-20	chr6	127151808	127151988	205.6	promoter-TSS (NM_009829)	-850	Ccnd2	cyclin D2	protein-coding	1
chr11-23	chr11	99116106	99116286	205.3	Intergenic	-26890	Tns4	tensin 4	protein-coding	2
chr1-44	chr1	167269487	167269667	204.9	intron (NM_030724, intron 1 of 6)	15550	Uck2	uridine-cytidine kinase 2	protein-coding	1
chr11-24	chr11	98682393	98682573	203.9	promoter-TSS (NM_009439)	-71	Psmd3	proteasome (prosome, macropain) 26S subunit, non-ATPase, 3	protein-coding	3
chr8-16	chr8	95080784	95080964	202.5	promoter-TSS (NM_028805)	-327	Katnb1	katanin p80 (WD40-containing) subunit B 1	protein-coding	1
chr7-7	chr7	19816362	19816542	202.2	intron (NM_033601, intron 2 of 8)	6303	Bcl3	B cell leukemia/lymphoma 3	protein-coding	1
chr17-16	chr17	78271555	78271735	202.2	intron (NM_015800, intron 2 of 16)	71397	Crim1	cysteine rich transmembrane BMP regulator 1 (chordin like)	protein-coding	2
chr18-9	chr18	67699619	67699799	201.8	intron (NM_008977, intron 2 of 9)	24912	Ptpn2	protein tyrosine phosphatase, non-receptor type 2	protein-coding	1
chr5-11	chr5	105495367	105495547	201.5	Intergenic	-24014	Lrrc8c	leucine rich repeat containing 8 family, member C	protein-coding	1
chr16-17	chr16	92821875	92822055	201.5	intron (NM_001111021, intron 2 of 7)	4109	Runx1	runt related transcription factor 1	protein-coding	1
chr13-11	chr13	38050023	38050203	201.5	intron (NM_024242, intron 8 of 16)	13124	Riok1	RIO kinase 1	protein-coding	1
chr13-14	chr13	63223541	63223721	200.4	intron (NM_001289926, intron 11 of 15)	-16398	Aopep	aminopeptidase O	protein-coding	1
chr15-11	chr15	80590786	80590966	200.1	intron (NM_001289442, intron 1 of 7)	18279	Grap2	GRB2-related adaptor protein 2	protein-coding	1
chr11-37	chr11	107120016	107120196	199.7	intron (NM_176850, intron 1 of 27)	12041	Bptf	bromodomain PHD finger transcription factor	protein-coding	2
chr8-14	chr8	95247335	95247515	198.3	intron (NM_001195413, intron 31 of 32)	59160	Cngb1	cyclic nucleotide gated channel beta 1	protein-coding	2
chr9-19	chr9	15018253	15018433	197.6	intron (NM_019482, intron 2 of 4)	27135	Panx1	pannexin 1	protein-coding	1
chr5-22	chr5	100643331	100643511	197.3	Intergenic	30835	Coq2	coenzyme Q2 4-hydroxybenzoate polyprenyltransferase	protein-coding	1
chr11-40	chr11	109758821	109759001	195.9	Intergenic	-36673	Fam20a	family with sequence similarity 20, member A	protein-coding	2
chr17-18	chr17	34218866	34219046	195.2	Intergenic	14477	Tap2	transporter 2, ATP-binding cassette, sub-family B (MDR/TAP)	protein-coding	2
chr1-32	chr1	136608560	136608740	194.9	Intergenic	-16251	Zfp281	zinc finger protein 281	protein-coding	1
chr6-24	chr6	50417042	50417222	194.5	intron (NM_001347213, intron 2 of 23)	-34295	Osbpl3	oxysterol binding protein-like 3	protein-coding	1
chr4-17	chr4	116053754	116053934	194.5	promoter-TSS (NM_001369075)	-33	Nsun4	NOL1/NOP2/Sun domain family, member 4	protein-coding	1
chr11-39	chr11	118222831	118223011	194.2	intron (NM_001112699, intron 1 of 12)	-10179	Cyth1	cytohesin 1	protein-coding	2
chr13-16	chr13	95713021	95713201	193.5	intron (NM_027711, intron 12 of 35)	16191	F2rl2	coagulation factor II (thrombin) receptor-like 2	protein-coding	1
chr9-29	chr9	66471973	66472153	193.5	intron (NM_145617, intron 53 of 77)	42530	Fbxl22	F-box and leucine-rich repeat protein 22	protein-coding	2
chr13-12	chr13	95685829	95686009	193.1	intron (NM_027711, intron 14 of 35)	-11001	F2rl2	coagulation factor II (thrombin) receptor-like 2	protein-coding	1
chr11-38	chr11	55097846	55098026	192.8	promoter-TSS (NM_010299)	-49	Gm2a	GM2 ganglioside activator protein	protein-coding	1
chr6-22	chr6	29853770	29853950	192.8	5' UTR (NM_001347084, exon 1 of 18)	119	Ahcyl2	S-adenosylhomocysteine hydrolase-like 2	protein-coding	1
chr2-30	chr2	105386564	105386744	192.1	3' UTR (NM_009037, exon 6 of 6)	12665	Rcn1	reticulocalbin 1	protein-coding	1
chr6-26	chr6	29415514	29415694	192.1	exon (NM_145574, exon 12 of 16)	16678	Ccdc136	coiled-coil domain containing 136	protein-coding	1
chr19-6	chr19	34217185	34217365	191.4	promoter-TSS (NM_001360719)	-233	Stambpl1	STAM binding protein like 1	protein-coding	3
chr2-27	chr2	38471904	38472084	190.7	Intergenic	-39703	Nek6	NIMA (never in mitosis gene a)-related expressed kinase 6	protein-coding	1
chr5-19	chr5	65867386	65867566	190.7	intron (NM_001081105, intron 1 of 2)	3892	Rhoh	ras homolog family member H	protein-coding	1
chr3-22	chr3	83791442	83791622	190.7	Intergenic	25211	Sfrp2	secreted frizzled-related protein 2	protein-coding	2
chr15-15	chr15	5238679	5238859	190.7	intron (NM_001136079, intron 2 of 2)	5418	Ptger4	prostaglandin E receptor 4 (subtype EP4)	protein-coding	1
chr1-34	chr1	130879825	130880005	189.6	intron (NM_026976, intron 7 of 7)	7496	Il24	interleukin 24	protein-coding	2
chr15-17	chr15	96708077	96708257	189.6	Intergenic	-8439	Slc38a2	solute carrier family 38, member 2	protein-coding	1
chr1-35	chr1	171674528	171674708	189.6	Intergenic	-7374	Cd48	CD48 antigen	protein-coding	1
chr17-19	chr17	47177759	47177939	188.6	intron (NM_001097623, intron 3 of 19)	36907	Trerf1	transcriptional regulating factor 1	protein-coding	1
chr18-7	chr18	79303609	79303789	188.3	Intergenic	-194308	Setbp1	SET binding protein 1	protein-coding	1
chr12-9	chr12	64965528	64965708	188.3	promoter-TSS (NM_025707)	-82	Klhl28	kelch-like 28	protein-coding	1
chr9-30	chr9	80266584	80266764	187.9	intron (NM_001039546, intron 16 of 32)	101640	Myo6	myosin VI	protein-coding	1
chr8-18	chr8	72351295	72351475	187.6	intron (NM_007944, intron 22 of 23)	32323	Klf2	Kruppel-like factor 2 (lung)	protein-coding	1
chr15-16	chr15	86028001	86028181	187.2	intron (NM_009886, intron 1 of 34)	5686	Celsr1	cadherin, EGF LAG seven-pass G-type receptor 1	protein-coding	1
chr2-31	chr2	157121892	157122072	187.2	intron (NM_001370610, intron 4 of 6)	13114	Samhd1	SAM domain and HD domain, 1	protein-coding	1
chr16-22	chr16	49775635	49775815	186.9	Intergenic	76431	Ift57	intraflagellar transport 57	protein-coding	1
chr1-31	chr1	106759964	106760144	186.9	promoter-TSS (NM_027534)	-312	Kdsr	3-ketodihydrosphingosine reductase	protein-coding	1
chr11-44	chr11	57952729	57952909	186.9	Intergenic	-56245	Larp1	La ribonucleoprotein domain family, member 1	protein-coding	1
chr2-29	chr2	11620284	11620464	186.5	Intergenic	-17175	Rbm17	RNA binding motif protein 17	protein-coding	3
chr6-23	chr6	48803575	48803755	185.1	Intergenic	-32814	Gimap3	GTPase, IMAP family member 3	protein-coding	1
chr7-23	chr7	66233216	66233396	184.8	Intergenic	123814	Chsy1	chondroitin sulfate synthase 1	protein-coding	1
chr18-13	chr18	3281071	3281251	184.1	promoter-TSS (NM_001311067)	-29	Crem	cAMP responsive element modulator	protein-coding	1
chr11-46	chr11	73047531	73047711	184.1	promoter-TSS (NM_025818)	-246	Ncbp3	nuclear cap binding subunit 3	protein-coding	1
chr9-20	chr9	88329149	88329329	184.1	intron (NM_011851, intron 1 of 8)	1630	Nt5e	5' nucleotidase, ecto	protein-coding	1
chr19-8	chr19	38395226	38395406	183.7	promoter-TSS (NM_175507)	-664	Slc35g1	solute carrier family 35, member G1	protein-coding	1
chr18-14	chr18	75371382	75371562	183.7	intron (NM_001042660, intron 2 of 3)	4107	Smad7	SMAD family member 7	protein-coding	1
chr9-26	chr9	64789353	64789533	182	Intergenic	-21568	Dennd4a	DENN/MADD domain containing 4A	protein-coding	1
chr11-47	chr11	77371332	77371512	181.7	intron (NM_001291190, intron 1 of 13)	23142	Ssh2	slingshot protein phosphatase 2	protein-coding	1
chr2-28	chr2	155050887	155051067	181.7	TTS (NM_015770)	23520	Ahcy	S-adenosylhomocysteine hydrolase	protein-coding	1
chr11-42	chr11	95667657	95667837	181.3	intron (NM_008831, intron 1 of 6)	790	Phb	prohibitin	protein-coding	1
chr1-40	chr1	183134566	183134746	181	intron (NM_026866, intron 4 of 9)	12901	Disp1	dispatched RND transporter family member 1	protein-coding	1
chr2-36	chr2	152830259	152830439	181	intron (NM_001355053, intron 1 of 2)	368	Bcl2l1	BCL2-like 1	protein-coding	1
chr6-19	chr6	31490002	31490182	181	intron (NM_013791, intron 13 of 17)	73845	Podxl	podocalyxin-like	protein-coding	2
chr13-13	chr13	46728039	46728219	180.6	promoter-TSS (NM_175749)	-280	Nup153	nucleoporin 153	protein-coding	1
chr16-26	chr16	91056563	91056743	180.6	intron (NM_001163695, intron 1 of 1)	-12274	Paxbp1	PAX3 and PAX7 binding protein 1	protein-coding	1
chr5-25	chr5	113824407	113824587	180.6	intron (NM_009151, intron 1 of 1)	6004	Selplg	selectin, platelet (p-selectin) ligand	protein-coding	1
chr8-19	chr8	83748712	83748892	179.6	Intergenic	-7491	Adgre5	adhesion G protein-coupled receptor E5	protein-coding	1
chr17-17	chr17	32067634	32067814	179.6	Intergenic	19439	Rrp1b	ribosomal RNA processing 1 homolog B (S. cerevisiae)	protein-coding	1
chr7-29	chr7	125554546	125554726	179.6	intron (NM_001008700, intron 1 of 10)	2365	Il4ra	interleukin 4 receptor, alpha	protein-coding	1
chr4-15	chr4	122934090	122934270	178.9	Intergenic	27008	Mfsd2a	major facilitator superfamily domain containing 2A	protein-coding	1
chr9-25	chr9	108035446	108035626	178.5	intron (NM_013785, intron 3 of 5)	-13728	Gmppb	GDP-mannose pyrophosphorylase B	protein-coding	2
chr2-34	chr2	70092816	70092996	178.5	intron (NM_177376, intron 2 of 34)	53780	Myo3b	myosin IIIB	protein-coding	1
chr5-16	chr5	139380417	139380597	178.2	promoter-TSS (NM_030258)	-132	Gpr146	G protein-coupled receptor 146	protein-coding	1
chr11-48	chr11	46326887	46327067	177.8	3' UTR (NM_001281968, exon 17 of 17)	-14118	Cyfip2	cytoplasmic FMR1 interacting protein 2	protein-coding	1
chr15-13	chr15	78502866	78503046	177.8	Intergenic	-7890	Il2rb	interleukin 2 receptor, beta chain	protein-coding	1
chr6-47	chr6	120077133	120077313	177.5	Intergenic	-16157	Ninj2	ninjurin 2	protein-coding	1
chr5-18	chr5	115716361	115716541	177.1	intron (NR_151598, intron 2 of 11)	15170	Bicdl1	BICD family like cargo adaptor 1	protein-coding	2
chr1-39	chr1	177457048	177457228	177.1	Intergenic	11317	Zbtb18	zinc finger and BTB domain containing 18	protein-coding	1
chr12-16	chr12	82189886	82190066	176.8	intron (NM_001167983, intron 1 of 23)	19960	Sipa1l1	signal-induced proliferation-associated 1 like 1	protein-coding	1
chr5-20	chr5	140617892	140618072	176.1	Intergenic	10641	Lfng	LFNG O-fucosylpeptide 3-beta-N-acetylglucosaminyltransferase	protein-coding	1
chr13-17	chr13	85503004	85503184	175.8	Intergenic	-213608	Rasa1	RAS p21 protein activator 1	protein-coding	2
chr8-20	chr8	94919304	94919484	175.4	Intergenic	-1296	Ccdc102a	coiled-coil domain containing 102A	protein-coding	1
chr2-35	chr2	120027346	120027526	172.3	promoter-TSS (NM_001114637)	-47	Jmjd7	jumonji domain containing 7	protein-coding	1
chr1-50	chr1	161707152	161707332	171.6	Intergenic	81253	Fasl	Fas ligand (TNF superfamily, member 6)	protein-coding	1
chr13-18	chr13	24375991	24376171	171.6	intron (NM_001284519, intron 2 of 17)	-39041	Cmah	cytidine monophospho-N-acetylneuraminic acid hydroxylase	protein-coding	1
chr5-28	chr5	72761329	72761509	170.9	intron (NM_001113461, intron 14 of 17)	-8642	Txk	TXK tyrosine kinase	protein-coding	1
chr1-43	chr1	106321429	106321609	169.9	intron (NM_133821, intron 4 of 16)	149650	Phlpp1	PH domain and leucine rich repeat protein phosphatase 1	protein-coding	1
chr6-33	chr6	149366527	149366707	169.9	Intergenic	-42367	Bicd1	BICD cargo adaptor 1	protein-coding	1
chr4-19	chr4	133622504	133622684	169.2	intron (NM_001017968, intron 2 of 7)	10835	Zdhhc18	zinc finger, DHHC domain containing 18	protein-coding	1
chr17-20	chr17	35222366	35222546	169.2	intron (NM_001364909, intron 2 of 3)	-12554	Atp6v1g2	ATPase, H+ transporting, lysosomal V1 subunit G2	protein-coding	1
chr15-18	chr15	80605172	80605352	168.8	intron (NM_001289442, intron 1 of 7)	-18221	Grap2	GRB2-related adaptor protein 2	protein-coding	1
chr2-39	chr2	11651543	11651723	167.8	intron (NM_008367, intron 1 of 7)	8841	Il2ra	interleukin 2 receptor, alpha chain	protein-coding	2
chr5-23	chr5	113832636	113832816	167.8	Intergenic	-2225	Selplg	selectin, platelet (p-selectin) ligand	protein-coding	1
chr7-26	chr7	109951456	109951636	167.8	intron (NM_021494, intron 1 of 22)	8876	Dennd5a	DENN/MADD domain containing 5A	protein-coding	2
chr17-21	chr17	29499654	29499834	166.7	Intergenic	6659	Pim1	proviral integration site 1	protein-coding	1
chr16-23	chr16	24392691	24392871	166.7	promoter-TSS (NM_178665)	-569	Lpp	LIM domain containing preferred translocation partner in lipoma	protein-coding	1
chr11-51	chr11	77630510	77630690	166.4	Intergenic	-22785	Taok1	TAO kinase 1	protein-coding	1
chr5-24	chr5	105859350	105859530	164.6	Intergenic	-17128	Zfp326	zinc finger protein 326	protein-coding	2
chr11-54	chr11	97660108	97660288	164.3	Intergenic	-3214	Mllt6	myeloid/lymphoid or mixed-lineage leukemia; translocated to, 6	protein-coding	2
chr9-28	chr9	45081815	45081995	163.9	intron (NM_001005421, intron 1 of 10)	2722	Jaml	junction adhesion molecule like	protein-coding	1
chr6-27	chr6	99432857	99433037	163.9	intron (NM_053202, intron 1 of 18)	2398	Foxp1	forkhead box P1	protein-coding	1
chr6-29	chr6	84617157	84617337	163.6	Intergenic	-23339	Cyp26b1	cytochrome P450, family 26, subfamily b, polypeptide 1	protein-coding	1
chr13-19	chr13	51849361	51849541	163.3	TTS (NM_011817)	2776	Gadd45g	growth arrest and DNA-damage-inducible 45 gamma	protein-coding	2
chr15-20	chr15	78475595	78475775	162.9	Intergenic	-7051	Tmprss6	transmembrane serine protease 6	protein-coding	1
chr2-32	chr2	173452312	173452492	162.9	Intergenic	-70190	1700021F07Rik	RIKEN cDNA 1700021F07 gene	protein-coding	1
chr1-41	chr1	37890257	37890437	162.2	promoter-TSS (NM_026913)	64	Mitd1	MIT, microtubule interacting and transport, domain containing 1	protein-coding	1
chr4-20	chr4	145254616	145254796	162.2	Intergenic	-7836	Tnfrsf1b	tumor necrosis factor receptor superfamily, member 1b	protein-coding	2
chr1-51	chr1	36892619	36892799	161.2	intron (NM_018872, intron 1 of 40)	46818	Tmem131	transmembrane protein 131	protein-coding	1
chr11-53	chr11	117871979	117872159	161.2	intron (NM_027919, intron 1 of 6)	1457	Tha1	threonine aldolase 1	protein-coding	1
chr2-44	chr2	101810968	101811148	161.2	intron (NM_001355625, intron 1 of 8)	-13351	Prr5l	proline rich 5 like	protein-coding	2
chr19-10	chr19	53891057	53891237	160.1	Intergenic	-1084	Pdcd4	programmed cell death 4	protein-coding	1
chr7-28	chr7	100855933	100856113	159.4	intron (NM_177073, intron 1 of 10)	7390	Relt	RELT tumor necrosis factor receptor	protein-coding	1
chr2-50	chr2	43753364	43753544	159.4	intron (NM_153820, intron 1 of 13)	4630	Arhgap15	Rho GTPase activating protein 15	protein-coding	2
chr11-52	chr11	61142436	61142616	159.1	promoter-TSS (NR_157295)	42	Tnfrsf13b	tumor necrosis factor receptor superfamily, member 13b	protein-coding	2
chr11-49	chr11	68436426	68436606	158.7	intron (NM_177320, intron 1 of 18)	4391	Pik3r5	phosphoinositide-3-kinase regulatory subunit 5	protein-coding	1
chr16-24	chr16	78577348	78577528	158.7	promoter-TSS (NM_025967)	-750	D16Ertd472e	DNA segment, Chr 16, ERATO Doi 472, expressed	protein-coding	1
chr12-14	chr12	118376710	118376890	158.7	Intergenic	-75360	Sp4	trans-acting transcription factor 4	protein-coding	1
chr16-30	chr16	93816561	93816741	158.7	Intergenic	-15470	Morc3	microrchidia 3	protein-coding	1
chr1-48	chr1	88654987	88655167	158	Intergenic	47114	Arl4c	ADP-ribosylation factor-like 4C	protein-coding	1
chr14-12	chr14	78432035	78432215	157.7	Intergenic	90577	Akap11	A kinase (PRKA) anchor protein 11	protein-coding	2
chr9-40	chr9	45116886	45117066	156.7	promoter-TSS (NM_001014761)	-900	Scn2b	sodium channel, voltage-gated, type II, beta	protein-coding	1
chr15-14	chr15	86064930	86065110	156.7	intron (NM_001205353, intron 1 of 18)	6293	Gramd4	GRAM domain containing 4	protein-coding	1
chr9-36	chr9	61367130	61367310	156.7	Intergenic	-5146	Tle3	transducin-like enhancer of split 3	protein-coding	1
chr2-48	chr2	173218896	173219076	156.3	promoter-TSS (NM_021394)	-64	Zbp1	Z-DNA binding protein 1	protein-coding	2
chr10-33	chr10	39344080	39344260	156	Intergenic	-25629	Fyn	Fyn proto-oncogene	protein-coding	2
chr7-35	chr7	29023725	29023905	156	intron (NM_009109, intron 90 of 105)	40961	Map4k1	mitogen-activated protein kinase kinase kinase kinase 1	protein-coding	1
chr7-34	chr7	16221696	16221876	155.6	5' UTR (NM_001285931, exon 1 of 17)	207	Dhx34	DEAH (Asp-Glu-Ala-His) box polypeptide 34	protein-coding	2
chr4-23	chr4	109102658	109102838	155.6	intron (NM_001368727, intron 4 of 23)	15288	Osbpl9	oxysterol binding protein-like 9	protein-coding	1
chr2-49	chr2	122180532	122180712	155.3	intron (NM_026251, intron 1 of 17)	5567	Patl2	protein associated with topoisomerase II homolog 2 (yeast)	protein-coding	1
chr16-27	chr16	92811054	92811234	154.6	intron (NM_001111021, intron 2 of 7)	14930	Runx1	runt related transcription factor 1	protein-coding	1
chr9-37	chr9	7863053	7863233	154.2	intron (NM_007464, intron 1 of 8)	10027	Birc3	baculoviral IAP repeat-containing 3	protein-coding	2
chr2-51	chr2	79270113	79270293	154.2	intron (NM_010576, intron 2 of 27)	14777	Itga4	integrin alpha 4	protein-coding	1
chr3-37	chr3	99141485	99141665	154.2	intron (NM_027462, intron 1 of 5)	485	Wars2	tryptophanyl tRNA synthetase 2 (mitochondrial)	protein-coding	1
chr13-21	chr13	33001364	33001544	154.2	Intergenic	-3087	Serpinb9	serine (or cysteine) peptidase inhibitor, clade B, member 9	protein-coding	1
chr2-45	chr2	11636214	11636394	153.5	Intergenic	-6488	Il2ra	interleukin 2 receptor, alpha chain	protein-coding	1
chr10-24	chr10	28682560	28682740	152.8	intron (NM_178666, intron 1 of 5)	14290	Themis	thymocyte selection associated	protein-coding	2
chr3-27	chr3	89821276	89821456	151.8	Intergenic	-10004	She	src homology 2 domain-containing transforming protein E	protein-coding	1
chr8-21	chr8	66861617	66861797	151.4	intron (NM_001163564, intron 1 of 7)	1490	Naf1	nuclear assembly factor 1 ribonucleoprotein	protein-coding	1
chr5-33	chr5	28242518	28242698	151.1	intron (NM_001310512, intron 1 of 3)	3180	Cnpy1	canopy FGF signaling regulator 1	protein-coding	1
chr16-34	chr16	49771688	49771868	151.1	Intergenic	72484	Ift57	intraflagellar transport 57	protein-coding	1
chr14-9	chr14	121916779	121916959	150.7	promoter-TSS (NM_182806)	-981	Gpr18	G protein-coupled receptor 18	protein-coding	1
chr13-25	chr13	44763181	44763361	150.4	intron (NM_021878, intron 2 of 18)	32000	Jarid2	jumonji, AT rich interactive domain 2	protein-coding	1
chr1-56	chr1	162548513	162548693	150.1	promoter-TSS (NM_144877)	-258	Eef1aknmt	EEF1A lysine and N-terminal methyltransferase	protein-coding	1
chr10-23	chr10	34030368	34030548	149.7	Intergenic	-7139	Trappc3l	trafficking protein particle complex 3 like	protein-coding	1
chr7-37	chr7	76185810	76185990	149	Intergenic	-43987	Agbl1	ATP/GTP binding protein-like 1	protein-coding	1
chr16-31	chr16	89837190	89837370	149	intron (NM_001145886, intron 14 of 27)	-18928	Tiam1	T cell lymphoma invasion and metastasis 1	protein-coding	1
chr2-53	chr2	112510297	112510477	149	intron (NM_028844, intron 1 of 5)	17423	Aven	apoptosis, caspase activation inhibitor	protein-coding	1
chr14-15	chr14	16256272	16256452	149	intron (NM_001362432, intron 2 of 11)	-6554	Oxsm	3-oxoacyl-ACP synthase, mitochondrial	protein-coding	1
chr7-43	chr7	125491529	125491709	148.7	promoter-TSS (NM_001360659)	-176	Nsmce1	NSE1 homolog, SMC5-SMC6 complex component	protein-coding	1
chr5-27	chr5	148554893	148555073	148.3	Intergenic	-2195	Ubl3	ubiquitin-like 3	protein-coding	1
chr3-31	chr3	89906381	89906561	148	intron (NM_001310676, intron 1 of 9)	6725	Il6ra	interleukin 6 receptor, alpha	protein-coding	1
chr8-22	chr8	70212517	70212697	147.3	promoter-TSS (NM_001007570)	-326	Slc25a42	solute carrier family 25, member 42	protein-coding	1
chr12-20	chr12	36039840	36040020	146.9	intron (NM_025359, intron 1 of 5)	2548	Tspan13	tetraspanin 13	protein-coding	1
chr9-45	chr9	70012399	70012579	146.9	promoter-TSS (NR_104093)	-59	Gtf2a2	general transcription factor II A, 2	protein-coding	1
chr11-56	chr11	83078132	83078312	146.2	Intergenic	13110	Slfn2	schlafen 2	protein-coding	2
chr13-23	chr13	34002698	34002878	145.9	promoter-TSS (NM_001243192)	6	Serpinb6a	serine (or cysteine) peptidase inhibitor, clade B, member 6a	protein-coding	2
chr10-29	chr10	61676031	61676211	145.9	intron (NR_126477, intron 1 of 1)	-4164	Sar1a	secretion associated Ras related GTPase 1A	protein-coding	1
chr16-29	chr16	21530975	21531155	145.9	intron (NM_001081366, intron 30 of 46)	107947	Vps8	VPS8 CORVET complex subunit	protein-coding	1
chr16-40	chr16	35905935	35906115	145.5	Intergenic	-32445	Parp9	poly (ADP-ribose) polymerase family, member 9	protein-coding	1
chr2-54	chr2	49177138	49177318	145.2	intron (NM_029924, intron 6 of 16)	-68672	Mbd5	methyl-CpG binding domain protein 5	protein-coding	2
chr2-58	chr2	3753826	3754006	145.2	intron (NM_025626, intron 1 of 3)	40458	Fam107b	family with sequence similarity 107, member B	protein-coding	1
chr15-21	chr15	11399815	11399995	144.8	promoter-TSS (NM_033074)	-247	Tars	threonyl-tRNA synthetase	protein-coding	1
chr5-30	chr5	53402904	53403084	144.5	Intergenic	135888	Smim20	small integral membrane protein 20	protein-coding	1
chr1-63	chr1	88661233	88661413	144.1	Intergenic	40868	Arl4c	ADP-ribosylation factor-like 4C	protein-coding	1
chr9-46	chr9	118908364	118908544	144.1	Intergenic	-18082	Ctdspl	CTD (carboxy-terminal domain, RNA polymerase II, polypeptide A) small phosphatase-like	protein-coding	1
chr7-39	chr7	125561374	125561554	143.5	intron (NM_001008700, intron 1 of 10)	9193	Il4ra	interleukin 4 receptor, alpha	protein-coding	1
chr10-35	chr10	81510337	81510517	143.5	intron (NM_010304, intron 4 of 6)	-10290	S1pr4	sphingosine-1-phosphate receptor 4	protein-coding	1
chr15-23	chr15	66949147	66949327	142.4	intron (NM_008681, intron 3 of 15)	20404	Ndrg1	N-myc downstream regulated gene 1	protein-coding	2
chr5-55	chr5	105354161	105354341	142.1	Intergenic	-7775	Gbp11	guanylate binding protein 11	protein-coding	2
chr19-14	chr19	53792376	53792556	142.1	intron (NM_001170847, intron 1 of 13)	-99765	Pdcd4	programmed cell death 4	protein-coding	1
chr13-28	chr13	67269104	67269284	141.7	promoter-TSS (NR_155551)	-126	Zfp458	zinc finger protein 458	protein-coding	1
chr4-22	chr4	63842314	63842494	141	intron (NM_009403, intron 2 of 3)	18880	Tnfsf8	tumor necrosis factor (ligand) superfamily, member 8	protein-coding	1
chr17-26	chr17	31073911	31074091	140.7	intron (NM_009593, intron 2 of 14)	16307	Abcg1	ATP binding cassette subfamily G member 1	protein-coding	1
chr7-36	chr7	125495288	125495468	140.7	Intergenic	-3935	Nsmce1	NSE1 homolog, SMC5-SMC6 complex component	protein-coding	1
chr13-22	chr13	41381480	41381660	140.3	intron (NM_001111324, intron 2 of 7)	-22569	Nedd9	neural precursor cell expressed, developmentally down-regulated gene 9	protein-coding	1
chr1-49	chr1	152009073	152009253	140.3	intron (NM_197990, intron 1 of 5)	81157	1700025G04Rik	RIKEN cDNA 1700025G04 gene	protein-coding	1
chr6-34	chr6	59313197	59313377	140	Intergenic	104417	Tigd2	tigger transposable element derived 2	protein-coding	2
chr7-42	chr7	30348065	30348245	140	Intergenic	14617	Lrfn3	leucine rich repeat and fibronectin type III domain containing 3	protein-coding	1
chr14-10	chr14	20173003	20173183	139.6	intron (NM_021542, intron 1 of 4)	8689	Kcnk5	potassium channel, subfamily K, member 5	protein-coding	1
chr10-25	chr10	60370743	60370923	139.6	3' UTR (NM_001159572, exon 7 of 7)	23982	Vsir	V-set immunoregulatory receptor	protein-coding	1
chr10-30	chr10	13967463	13967643	139.6	intron (NM_001358782, intron 1 of 9)	1174	Hivep2	human immunodeficiency virus type I enhancer binding protein 2	protein-coding	2
chr3-28	chr3	88454117	88454297	139.6	intron (NM_013658, intron 2 of 14)	1554	Sema4a	sema domain, immunoglobulin domain (Ig), transmembrane domain (TM) and short cytoplasmic domain, (semaphorin) 4A	protein-coding	1
chr2-56	chr2	157134464	157134644	139.6	intron (NM_001370610, intron 1 of 6)	542	Samhd1	SAM domain and HD domain, 1	protein-coding	1
chr2-52	chr2	105358312	105358492	139.3	intron (NM_028747, intron 3 of 3)	40917	Rcn1	reticulocalbin 1	protein-coding	1
chr4-27	chr4	63899153	63899333	138.9	Intergenic	-37959	Tnfsf8	tumor necrosis factor (ligand) superfamily, member 8	protein-coding	1
chr10-38	chr10	81302911	81303091	138.9	intron (NM_001293647, intron 1 of 17)	10038	Pip5k1c	phosphatidylinositol-4-phosphate 5-kinase, type 1 gamma	protein-coding	1
chr1-53	chr1	128548755	128548935	138.6	Intergenic	43454	Cxcr4	chemokine (C-X-C motif) receptor 4	protein-coding	1
chr12-19	chr12	84525514	84525694	138.6	intron (NM_173756, intron 5 of 5)	-44224	Vsx2	visual system homeobox 2	protein-coding	1
chr5-29	chr5	53566666	53566846	137.9	intron (NM_001080928, intron 1 of 10)	10977	Rbpj	recombination signal binding protein for immunoglobulin kappa J region	protein-coding	1
chr6-28	chr6	48741293	48741473	137.5	exon (NM_175860, exon 2 of 3)	2336	Gimap1	GTPase, IMAP family member 1	protein-coding	1
chr1-62	chr1	33883442	33883622	137.2	exon (NM_177235, exon 2 of 7)	24089	Bend6	BEN domain containing 6	protein-coding	1
chrX-4	chrX	167146633	167146813	136.9	Intergenic	62495	Tmsb4x	thymosin, beta 4, X chromosome	protein-coding	1
chr1-60	chr1	133816249	133816429	136.9	Intergenic	-62592	Atp2b4	ATPase, Ca++ transporting, plasma membrane 4	protein-coding	1
chr8-28	chr8	81707542	81707722	136.5	intron (NM_001297593, intron 2 of 23)	365070	Inpp4b	inositol polyphosphate-4-phosphatase, type II	protein-coding	2
chr3-33	chr3	135602854	135603034	136.5	intron (NM_008689, intron 16 of 24)	88603	Nfkb1	nuclear factor of kappa light polypeptide gene enhancer in B cells 1, p105	protein-coding	1
chr2-47	chr2	76215006	76215186	136.5	intron (NM_001081033, intron 3 of 19)	123697	Pde11a	phosphodiesterase 11A	protein-coding	1
chr16-32	chr16	32176888	32177068	136.2	Intergenic	-2822	Bex6	brain expressed family member 6	protein-coding	1
chr15-25	chr15	100041849	100042029	136.2	intron (NM_001159361, intron 1 of 37)	3275	Dip2b	disco interacting protein 2 homolog B	protein-coding	1
chr7-41	chr7	128461526	128461706	135.8	promoter-TSS (NM_009383)	57	Tial1	Tia1 cytotoxic granule-associated RNA binding protein-like 1	protein-coding	1
chr13-26	chr13	51792767	51792947	135.5	intron (NM_001281880, intron 1 of 16)	890	Sema4d	sema domain, immunoglobulin domain (Ig), transmembrane domain (TM) and short cytoplasmic domain, (semaphorin) 4D	protein-coding	1
chr5-37	chr5	135008890	135009070	135.5	promoter-TSS (NM_145215)	-172	Abhd11	abhydrolase domain containing 11	protein-coding	1
chr3-32	chr3	96551376	96551556	135.5	Intergenic	-6491	Txnip	thioredoxin interacting protein	protein-coding	1
chr8-30	chr8	122438038	122438218	134.8	intron (NM_138656, intron 4 of 9)	-5188	Cyba	cytochrome b-245, alpha polypeptide	protein-coding	1
chr4-24	chr4	133263320	133263500	134.8	promoter-TSS (NM_031393)	-323	Sytl1	synaptotagmin-like 1	protein-coding	2
chr12-21	chr12	88360468	88360648	134.8	promoter-TSS (NM_001277296)	44	Adck1	aarF domain containing kinase 1	protein-coding	1
chr5-38	chr5	147063250	147063430	134.4	intron (NM_080795, intron 1 of 9)	13232	Lnx2	ligand of numb-protein X 2	protein-coding	1
chrX-5	chrX	20772114	20772294	134.4	Intergenic	68295	Usp11	ubiquitin specific peptidase 11	protein-coding	1
chr4-30	chr4	106944045	106944225	134.4	intron (NM_001355532, intron 1 of 14)	20950	Ssbp3	single-stranded DNA binding protein 3	protein-coding	1
chr1-61	chr1	180314144	180314324	134.1	Intergenic	-16242	Itpkb	inositol 1,4,5-trisphosphate 3-kinase B	protein-coding	1
chr11-50	chr11	4235849	4236029	133.4	promoter-TSS (NM_001013365)	-846	Osm	oncostatin M	protein-coding	1
chr6-30	chr6	108660204	108660384	133.4	promoter-TSS (NM_011498)	-335	Bhlhe40	basic helix-loop-helix family, member e40	protein-coding	1
chr4-35	chr4	63849169	63849349	133.4	intron (NM_009403, intron 2 of 3)	12025	Tnfsf8	tumor necrosis factor (ligand) superfamily, member 8	protein-coding	1
chr10-37	chr10	12812733	12812913	133.4	intron (NM_011682, intron 1 of 73)	48912	Utrn	utrophin	protein-coding	2
chrX-8	chrX	107094036	107094216	133.4	intron (NM_172435, intron 2 of 2)	4793	P2ry10	purinergic receptor P2Y, G-protein coupled 10	protein-coding	1
chr17-24	chr17	26589079	26589259	133	intron (NM_026170, intron 1 of 9)	27657	Ergic1	endoplasmic reticulum-golgi intermediate compartment (ERGIC) 1	protein-coding	1
chr13-27	chr13	91814751	91814931	132.7	Intergenic	-7145	Zcchc9	zinc finger, CCHC domain containing 9	protein-coding	2
chr8-27	chr8	90871798	90871978	132.3	intron (NM_177224, intron 2 of 39)	43053	Chd9	chromodomain helicase DNA binding protein 9	protein-coding	2
chr4-32	chr4	95482353	95482533	132.3	Intergenic	-75064	Fggy	FGGY carbohydrate kinase domain containing	protein-coding	2
chr17-31	chr17	34162974	34163154	132.3	Intergenic	9873	H2-DMb1	histocompatibility 2, class II, locus Mb1	protein-coding	1
chr4-28	chr4	136147565	136147745	132	Intergenic	3833	Id3	inhibitor of DNA binding 3	protein-coding	1
chr12-17	chr12	73584573	73584753	131.6	promoter-TSS (NM_001313977)	-133	Prkch	protein kinase C, eta	protein-coding	1
chr8-39	chr8	70549793	70549973	130.9	intron (NM_007924, intron 1 of 11)	10208	Ell	elongation factor RNA polymerase II	protein-coding	1
chr6-42	chr6	142780103	142780283	130.6	Intergenic	23507	Cmas	cytidine monophospho-N-acetylneuraminic acid synthetase	protein-coding	1
chr10-31	chr10	60381336	60381516	130.3	intron (NR_045556, intron 33 of 68)	-18300	Gm17455	predicted gene, 17455	protein-coding	1
chr8-24	chr8	14985987	14986167	129.9	intron (NM_172751, intron 26 of 28)	-24948	Kbtbd11	kelch repeat and BTB (POZ) domain containing 11	protein-coding	1
chr4-29	chr4	86575464	86575644	129.6	promoter-TSS (NM_178376)	-119	Rraga	Ras-related GTP binding A	protein-coding	1
chr1-67	chr1	58423941	58424121	129.2	promoter-TSS (NR_027854)	57	Clk1	CDC-like kinase 1	protein-coding	1
chr17-29	chr17	26939542	26939722	128.9	promoter-TSS (NM_026307)	-94	Cuta	cutA divalent cation tolerance homolog	protein-coding	1
chr2-70	chr2	158706928	158707108	128.9	intron (NM_153089, intron 2 of 10)	39883	Ppp1r16b	protein phosphatase 1, regulatory subunit 16B	protein-coding	1
chr16-37	chr16	23274649	23274829	128.5	intron (NM_145933, intron 2 of 7)	-15731	St6gal1	beta galactoside alpha 2,6 sialyltransferase 1	protein-coding	1
chr1-65	chr1	52113819	52113999	128.2	Intergenic	-5529	Stat1	signal transducer and activator of transcription 1	protein-coding	1
chr17-27	chr17	44702106	44702286	128.2	intron (NM_001146038, intron 5 of 8)	33980	Runx2	runt related transcription factor 2	protein-coding	1
chr9-50	chr9	114731989	114732169	127.8	intron (NM_026036, intron 1 of 3)	876	Cmtm6	CKLF-like MARVEL transmembrane domain containing 6	protein-coding	1
chr14-13	chr14	55603968	55604148	127.1	promoter-TSS (NM_001159418)	73	Irf9	interferon regulatory factor 9	protein-coding	1
chr14-14	chr14	121553826	121554006	126.8	intron (NM_001081039, intron 50 of 53)	-48662	Slc15a1	solute carrier family 15 (oligopeptide transporter), member 1	protein-coding	1
chr9-43	chr9	59486866	59487046	126.8	promoter-TSS (NM_019927)	-582	Arih1	ariadne RBR E3 ubiquitin protein ligase 1	protein-coding	1
chr3-35	chr3	37747903	37748083	126.8	Intergenic	-23633	Gm5148	predicted gene 5148	protein-coding	1
chr11-67	chr11	58171622	58171802	126.4	promoter-TSS (NM_175001)	58	Mrpl22	mitochondrial ribosomal protein L22	protein-coding	1
chr6-38	chr6	15793386	15793566	126.1	intron (NM_175088, intron 4 of 4)	72815	Mdfic	MyoD family inhibitor domain containing	protein-coding	2
chr4-33	chr4	149662361	149662541	126.1	intron (NM_001029837, intron 3 of 23)	865	Pik3cd	phosphatidylinositol-4,5-bisphosphate 3-kinase catalytic subunit delta	protein-coding	1
chr5-31	chr5	134939103	134939283	126.1	intron (NM_001359537, intron 5 of 5)	6669	Mettl27	methyltransferase like 27	protein-coding	1
chr9-42	chr9	20734870	20735050	125.7	intron (NM_001357639, intron 1 of 5)	-6731	Olfm2	olfactomedin 2	protein-coding	1
chr10-32	chr10	6927986	6928166	125.4	intron (NM_001033391, intron 6 of 7)	52205	Ipcef1	interaction protein for cytohesin exchange factors 1	protein-coding	1
chr9-48	chr9	32518445	32518625	125.4	intron (NM_008026, intron 1 of 8)	22917	Fli1	Friend leukemia integration 1	protein-coding	1
chr6-41	chr6	48681794	48681974	125.4	Intergenic	-2694	Gimap4	GTPase, IMAP family member 4	protein-coding	1
chr2-66	chr2	164521797	164521977	125	Intergenic	24362	Pigt	phosphatidylinositol glycan anchor biosynthesis, class T	protein-coding	1
chr3-38	chr3	51421779	51421959	125	intron (NM_053089, intron 1 of 19)	5853	Naa15	N(alpha)-acetyltransferase 15, NatA auxiliary subunit	protein-coding	1
chr17-34	chr17	27909791	27909971	124.7	promoter-TSS (NM_026836)	575	Anks1	ankyrin repeat and SAM domain containing 1	protein-coding	1
chr5-36	chr5	100638651	100638831	124.7	Intergenic	35515	Coq2	coenzyme Q2 4-hydroxybenzoate polyprenyltransferase	protein-coding	1
chr11-60	chr11	116433675	116433855	124.7	promoter-TSS (NM_176902)	-329	Ubald2	UBA-like domain containing 2	protein-coding	1
chr4-40	chr4	32319758	32319938	124.7	Intergenic	-97587	Bach2	BTB and CNC homology, basic leucine zipper transcription factor 2	protein-coding	1
chr5-41	chr5	122143657	122143837	124	Intergenic	-5685	Ccdc63	coiled-coil domain containing 63	protein-coding	1
chr4-34	chr4	119127364	119127544	123.7	intron (NM_011400, intron 2 of 9)	18709	Slc2a1	solute carrier family 2 (facilitated glucose transporter), member 1	protein-coding	1
chr17-30	chr17	48300896	48301076	123.7	intron (NM_001033405, intron 1 of 4)	948	Treml2	triggering receptor expressed on myeloid cells-like 2	protein-coding	1
chrX-7	chrX	142907647	142907827	123.7	intron (NM_019496, intron 2 of 5)	58989	Ammecr1	Alport syndrome, mental retardation, midface hypoplasia and elliptocytosis chromosomal region gene 1	protein-coding	2
chr10-34	chr10	118480921	118481101	123	Intergenic	39965	Ifng	interferon gamma	protein-coding	1
chr9-49	chr9	32534036	32534216	123	intron (NM_008026, intron 1 of 8)	7326	Fli1	Friend leukemia integration 1	protein-coding	2
chr2-69	chr2	60923767	60923947	123	intron (NM_020296, intron 1 of 13)	39347	Rbms1	RNA binding motif, single stranded interacting protein 1	protein-coding	1
chr1-72	chr1	182988500	182988680	122.3	Intergenic	33802	Tlr5	toll-like receptor 5	protein-coding	1
chr7-45	chr7	125594019	125594199	122.3	Intergenic	-9320	Il21r	interleukin 21 receptor	protein-coding	1
chr13-31	chr13	49241294	49241474	121.9	intron (NM_028340, intron 1 of 4)	6910	Susd3	sushi domain containing 3	protein-coding	1
chr17-28	chr17	44536645	44536825	121.9	intron (NR_073425, intron 5 of 5)	199441	Runx2	runt related transcription factor 2	protein-coding	1
chr11-66	chr11	58193565	58193745	121.9	Intergenic	-5901	Igtp	interferon gamma induced GTPase	protein-coding	1
chr19-13	chr19	36833681	36833861	121.9	promoter-TSS (NM_001163635)	-461	Tnks2	tankyrase, TRF1-interacting ankyrin-related ADP-ribose polymerase 2	protein-coding	1
chr11-64	chr11	104661215	104661395	121.9	intron (NM_016780, intron 12 of 14)	53305	Itgb3	integrin beta 3	protein-coding	1
chr19-15	chr19	45577567	45577747	121.9	TTS (NM_013907)	17072	Dpcd	deleted in primary ciliary dyskinesia	protein-coding	1
chr12-23	chr12	33171004	33171184	121.6	intron (NM_028139, intron 2 of 3)	23408	Atxn7l1	ataxin 7-like 1	protein-coding	2
chr4-38	chr4	135103867	135104047	121.6	Intergenic	-16688	Runx3	runt related transcription factor 3	protein-coding	1
chr5-42	chr5	64918926	64919106	121.6	Intergenic	13683	Tlr1	toll-like receptor 1	protein-coding	1
chr2-59	chr2	27693886	27694066	121.2	intron (NM_011305, intron 1 of 9)	-15316	Rxra	retinoid X receptor alpha	protein-coding	1
chr19-16	chr19	53839086	53839266	121.2	intron (NM_001170847, intron 7 of 13)	-53055	Pdcd4	programmed cell death 4	protein-coding	1
chr2-68	chr2	128159848	128160028	120.9	3' UTR (NM_009754, exon 4 of 4)	32363	Bcl2l11	BCL2-like 11 (apoptosis facilitator)	protein-coding	1
chr13-32	chr13	52986318	52986498	120.9	Intergenic	-5369	Nfil3	nuclear factor, interleukin 3, regulated	protein-coding	1
chr9-63	chr9	56326799	56326979	120.5	intron (NM_172924, intron 2 of 6)	91161	Peak1	pseudopodium-enriched atypical kinase 1	protein-coding	1
chr5-45	chr5	72749052	72749232	120.5	intron (NM_001289495, intron 1 of 14)	3635	Txk	TXK tyrosine kinase	protein-coding	1
chr10-40	chr10	118793743	118793923	120.5	Intergenic	75070	Dyrk2	dual-specificity tyrosine-(Y)-phosphorylation regulated kinase 2	protein-coding	1
chr7-44	chr7	105400097	105400277	120.5	promoter-TSS (NM_001242365)	-133	Fam160a2	family with sequence similarity 160, member A2	protein-coding	1
chr6-49	chr6	48785245	48785425	120.2	Intergenic	-14484	Gimap3	GTPase, IMAP family member 3	protein-coding	1
chr5-39	chr5	31860413	31860593	120.2	intron (NM_181279, intron 8 of 13)	162453	Babam2	BRISC and BRCA1 A complex member 2	protein-coding	1
chr4-31	chr4	32164915	32165095	120.2	Intergenic	200898	Map3k7	mitogen-activated protein kinase kinase kinase 7	protein-coding	1
chr6-46	chr6	124683736	124683916	119.8	intron (NR_149320, intron 1 of 11)	20722	Lpcat3	lysophosphatidylcholine acyltransferase 3	protein-coding	1
chr18-21	chr18	39858948	39859128	119.5	Intergenic	85541	Pabpc2	poly(A) binding protein, cytoplasmic 2	protein-coding	1
chr2-65	chr2	52319273	52319453	119.5	intron (NM_010889, intron 10 of 156)	19435	Neb	nebulin	protein-coding	1
chr7-46	chr7	45705027	45705207	118.8	promoter-TSS (NM_016974)	-130	Dbp	D site albumin promoter binding protein	protein-coding	1
chr17-41	chr17	27826004	27826184	118.4	Intergenic	-5552	Ilrun	inflammation and lipid regulator with UBA-like and NBR1-like domains	protein-coding	1
chr10-27	chr10	80696434	80696614	118.1	intron (NM_172457, intron 1 of 3)	5296	Mob3a	MOB kinase activator 3A	protein-coding	1
chr11-72	chr11	75337383	75337563	118.1	intron (NM_026653, intron 4 of 16)	10910	Rpa1	replication protein A1	protein-coding	1
chr11-77	chr11	95907788	95907968	117.7	intron (NM_008081, intron 1 of 10)	6993	B4galnt2	beta-1,4-N-acetyl-galactosaminyl transferase 2	protein-coding	1
chr9-58	chr9	124068853	124069033	117.7	Intergenic	-33240	Ccr2	chemokine (C-C motif) receptor 2	protein-coding	2
chr1-78	chr1	135154509	135154689	117.1	intron (NM_026823, intron 5 of 6)	7765	Arl8a	ADP-ribosylation factor-like 8A	protein-coding	1
chr15-28	chr15	100461406	100461586	117.1	Intergenic	-7515	Letmd1	LETM1 domain containing 1	protein-coding	1
chr12-24	chr12	70107912	70108092	116.7	intron (NM_001286079, intron 1 of 28)	3627	Nin	ninein	protein-coding	1
chr6-40	chr6	97310920	97311100	116.7	intron (NM_001346639, intron 11 of 22)	-58253	Lmod3	leiomodin 3 (fetal)	protein-coding	1
chr12-26	chr12	69416933	69417113	116.4	Intergenic	44873	Arf6	ADP-ribosylation factor 6	protein-coding	1
chr16-33	chr16	10842509	10842689	116.4	3' UTR (NM_001162932, exon 2 of 2)	7540	Rmi2	RecQ mediated genome instability 2	protein-coding	1
chr1-66	chr1	144273091	144273271	116	Intergenic	-24077	Rgs1	regulator of G-protein signaling 1	protein-coding	1
chr2-75	chr2	11641401	11641581	116	Intergenic	-1301	Il2ra	interleukin 2 receptor, alpha chain	protein-coding	1
chr2-67	chr2	73486072	73486252	115.7	promoter-TSS (NM_001289723)	-409	Wipf1	WAS/WASL interacting protein family, member 1	protein-coding	1
chr10-42	chr10	26520978	26521158	115.7	Intergenic	-145849	L3mbtl3	L3MBTL3 histone methyl-lysine binding protein	protein-coding	1
chr7-51	chr7	110953336	110953516	115.3	intron (NM_194464, intron 1 of 20)	-7239	Mrvi1	MRV integration site 1	protein-coding	1
chr11-69	chr11	51753677	51753857	115.3	intron (NM_001290785, intron 1 of 22)	3067	Sec24a	Sec24 related gene family, member A (S. cerevisiae)	protein-coding	1
chr14-18	chr14	72822333	72822513	115	Intergenic	-112420	Fndc3a	fibronectin type III domain containing 3A	protein-coding	1
chr1-70	chr1	58896118	58896298	115	Intergenic	77274	Trak2	trafficking protein, kinesin binding 2	protein-coding	3
chr1-77	chr1	183962560	183962740	115	Intergenic	71348	1700056E22Rik	RIKEN cDNA 1700056E22 gene	protein-coding	1
chr15-30	chr15	81035464	81035644	114.6	intron (NM_153049, intron 2 of 12)	57789	Sgsm3	small G protein signaling modulator 3	protein-coding	1
chr9-52	chr9	61662308	61662488	114.6	Intergenic	252112	Rplp1	ribosomal protein, large, P1	protein-coding	1
chr15-31	chr15	5239967	5240147	114.6	intron (NM_001136079, intron 2 of 2)	4130	Ptger4	prostaglandin E receptor 4 (subtype EP4)	protein-coding	1
chr7-47	chr7	68250038	68250218	114.6	intron (NM_030101, intron 1 of 3)	14105	Pgpep1l	pyroglutamyl-peptidase I-like	protein-coding	1
chr8-32	chr8	70673592	70673772	114.6	intron (NM_015816, intron 1 of 4)	451	Lsm4	LSM4 homolog, U6 small nuclear RNA and mRNA degradation associated	protein-coding	1
chr13-40	chr13	67729118	67729298	114.6	promoter-TSS (NM_145622)	-35	Zfp65	zinc finger protein 65	protein-coding	1
chr9-51	chr9	32549601	32549781	114.3	Intergenic	-8239	Fli1	Friend leukemia integration 1	protein-coding	1
chr8-33	chr8	115178389	115178569	114.3	intron (NM_019573, intron 8 of 8)	528415	Maf	avian musculoaponeurotic fibrosarcoma oncogene homolog	protein-coding	1
chr18-18	chr18	79064157	79064337	114.3	intron (NM_053099, intron 2 of 5)	45144	Setbp1	SET binding protein 1	protein-coding	1
chr14-17	chr14	78914291	78914471	114.3	intron (NM_173758, intron 4 of 25)	65203	Vwa8	von Willebrand factor A domain containing 8	protein-coding	1
chr13-38	chr13	54565404	54565584	113.9	promoter-TSS (NM_001252647)	-112	4833439L19Rik	RIKEN cDNA 4833439L19 gene	protein-coding	1
chr5-43	chr5	38559827	38560007	113.9	intron (NM_011715, intron 2 of 14)	1782	Wdr1	WD repeat domain 1	protein-coding	2
chr7-49	chr7	19404189	19404369	113.6	promoter-TSS (NM_001286039)	-175	Klc3	kinesin light chain 3	protein-coding	2
chr16-38	chr16	10774724	10774904	113.2	Intergenic	10722	Socs1	suppressor of cytokine signaling 1	protein-coding	1
chr7-53	chr7	45451332	45451512	112.5	intron (NM_030678, intron 12 of 15)	8464	Ftl1	ferritin light polypeptide 1	protein-coding	1
chr6-48	chr6	142578963	142579143	112.5	Intergenic	-7439	Kcnj8	potassium inwardly-rectifying channel, subfamily J, member 8	protein-coding	1
chr5-44	chr5	65921223	65921403	111.8	Intergenic	-45811	Chrna9	cholinergic receptor, nicotinic, alpha polypeptide 9	protein-coding	1
chr16-43	chr16	10768870	10769050	111.5	Intergenic	16576	Socs1	suppressor of cytokine signaling 1	protein-coding	1
chr11-76	chr11	62752250	62752430	111.5	Intergenic	-23247	Zfp287	zinc finger protein 287	protein-coding	1
chr19-25	chr19	57325888	57326068	111.5	intron (NR_040316, intron 1 of 2)	-11059	Ablim1	actin-binding LIM protein 1	protein-coding	1
chr3-44	chr3	89731159	89731339	111.1	intron (NM_001146296, intron 1 of 14)	531	Adar	adenosine deaminase, RNA-specific	protein-coding	1
chr1-73	chr1	160044789	160044969	111.1	intron (NM_001162896, intron 1 of 2)	499	4930523C07Rik	RIKEN cDNA 4930523C07 gene	protein-coding	1
chr8-36	chr8	35428634	35428814	110.8	Intergenic	52062	Ppp1r3b	protein phosphatase 1, regulatory subunit 3B	protein-coding	1
chr7-52	chr7	80146160	80146340	110.8	Intergenic	-30900	Idh2	isocitrate dehydrogenase 2 (NADP+), mitochondrial	protein-coding	1
chr19-20	chr19	34290464	34290644	110.5	promoter-TSS (NM_001146708)	-105	Fas	Fas (TNF receptor superfamily member 6)	protein-coding	1
chr13-37	chr13	89428612	89428792	109.8	Intergenic	-111934	Hapln1	hyaluronan and proteoglycan link protein 1	protein-coding	1
chr3-42	chr3	133614298	133614478	109.8	Intergenic	-69998	Tet2	tet methylcytosine dioxygenase 2	protein-coding	1
chr18-20	chr18	14782953	14783133	109.8	promoter-TSS (NM_001100449)	-202	Taf4b	TATA-box binding protein associated factor 4b	protein-coding	1
chr11-58	chr11	106665608	106665788	109.4	intron (NM_001305157, intron 14 of 15)	49583	Pecam1	platelet/endothelial cell adhesion molecule 1	protein-coding	1
chr9-53	chr9	113930699	113930879	109.4	promoter-TSS (NM_001083319)	-145	Ubp1	upstream binding protein 1	protein-coding	1
chr2-101	chr2	149283344	149283524	109.1	Intergenic	-121815	Cst10	cystatin 10 (chondrocytes)	protein-coding	1
chr8-38	chr8	120715374	120715554	109.1	Intergenic	-20894	Irf8	interferon regulatory factor 8	protein-coding	1
chr15-36	chr15	102459982	102460162	108.7	intron (NM_025385, intron 2 of 4)	902	Prr13	proline rich 13	protein-coding	1
chr1-79	chr1	58301236	58301416	108.7	intron (NM_001008419, intron 12 of 35)	23000	Aox2	aldehyde oxidase 2	protein-coding	1
chr6-44	chr6	57535367	57535547	108.7	promoter-TSS (NM_175523)	30	Ppm1k	protein phosphatase 1K (PP2C domain containing)	protein-coding	1
chr13-42	chr13	91453366	91453546	108.4	Intergenic	-7641	Ssbp2	single-stranded DNA binding protein 2	protein-coding	1
chr14-22	chr14	45329513	45329693	108.4	promoter-TSS (NM_025959)	-221	Psmc6	proteasome (prosome, macropain) 26S subunit, ATPase, 6	protein-coding	1
chr3-45	chr3	105959239	105959419	108.4	promoter-TSS (NM_027432)	-169	Wdr77	WD repeat domain 77	protein-coding	1
chr15-29	chr15	80743245	80743425	108.4	intron (NM_144812, intron 1 of 24)	32022	Tnrc6b	trinucleotide repeat containing 6b	protein-coding	1
chr1-75	chr1	152287690	152287870	108.4	Intergenic	98902	Tsen15	tRNA splicing endonuclease subunit 15	protein-coding	1
chr13-50	chr13	67194338	67194518	108.4	promoter-TSS (NM_001048204)	-78	Zfp455	zinc finger protein 455	protein-coding	1
chr13-39	chr13	98832496	98832676	108.4	Intergenic	-17137	Fcho2	FCH domain only 2	protein-coding	1
chr4-36	chr4	152129544	152129724	107.7	promoter-TSS (NM_019585)	-709	Espn	espin	protein-coding	1
chr2-71	chr2	11254655	11254835	107.3	intron (NM_008859, intron 10 of 17)	82363	Prkcq	protein kinase C, theta	protein-coding	1
chr11-74	chr11	82870087	82870267	107.3	intron (NM_001164569, intron 1 of 7)	567	Rffl	ring finger and FYVE like domain containing protein	protein-coding	1
chr2-73	chr2	157135237	157135417	107	promoter-TSS (NM_001139520)	-231	Samhd1	SAM domain and HD domain, 1	protein-coding	1
chr9-57	chr9	121455143	121455323	107	3' UTR (NM_001357972, exon 14 of 14)	40461	Cck	cholecystokinin	protein-coding	1
chr13-34	chr13	67332541	67332721	107	promoter-TSS (NM_177622)	-71	Zfp595	zinc finger protein 595	protein-coding	1
chr1-71	chr1	43542595	43542775	106.6	intron (NM_010879, intron 3 of 4)	96934	Nck2	non-catalytic region of tyrosine kinase adaptor protein 2	protein-coding	1
chr9-67	chr9	66713191	66713371	106.6	promoter-TSS (NM_178396)	-405	Car12	carbonic anhydrase 12	protein-coding	1
chr12-30	chr12	41031225	41031405	106.6	intron (NM_053122, intron 2 of 6)	7225	Immp2l	IMP2 inner mitochondrial membrane peptidase-like (S. cerevisiae)	protein-coding	1
chr13-35	chr13	51936462	51936642	106.6	Intergenic	89877	Gadd45g	growth arrest and DNA-damage-inducible 45 gamma	protein-coding	1
chr1-87	chr1	40380981	40381161	106.6	Intergenic	-48499	Il1rl1	interleukin 1 receptor-like 1	protein-coding	1
chr8-46	chr8	120736103	120736283	106.6	promoter-TSS (NM_008320)	-165	Irf8	interferon regulatory factor 8	protein-coding	2
chr7-56	chr7	98575892	98576072	106.3	Intergenic	80587	Emsy	EMSY, BRCA2-interacting transcriptional repressor	protein-coding	1
chr2-95	chr2	93715584	93715764	105.9	TTS (NM_001355076)	73240	Alx4	aristaless-like homeobox 4	protein-coding	4
chr11-86	chr11	58183686	58183866	105.9	promoter-TSS (NM_001135115)	-67	Gm12250	predicted gene 12250	protein-coding	1
chr11-79	chr11	107464231	107464411	105.6	intron (NR_153311, intron 1 of 9)	6399	Pitpnc1	phosphatidylinositol transfer protein, cytoplasmic 1	protein-coding	1
chr9-62	chr9	44563071	44563251	105.2	Intergenic	-36717	Cxcr5	chemokine (C-X-C motif) receptor 5	protein-coding	2
chr9-59	chr9	114742833	114743013	104.9	intron (NM_026036, intron 3 of 3)	11720	Cmtm6	CKLF-like MARVEL transmembrane domain containing 6	protein-coding	1
chr4-46	chr4	95199817	95199997	104.9	Intergenic	-147685	Jun	jun proto-oncogene	protein-coding	1
chr12-37	chr12	76848408	76848588	104.9	intron (NM_145927, intron 1 of 11)	11031	Fntb	farnesyltransferase, CAAX box, beta	protein-coding	1
chr5-52	chr5	21419387	21419567	104.9	intron (NM_029195, intron 1 of 18)	5200	Ccdc146	coiled-coil domain containing 146	protein-coding	1
chr10-52	chr10	96726912	96727092	104.6	Intergenic	110001	Btg1	B cell translocation gene 1, anti-proliferative	protein-coding	1
chr6-52	chr6	119343663	119343843	104.6	intron (NM_001347427, intron 29 of 36)	-12987	Lrtm2	leucine-rich repeats and transmembrane domains 2	protein-coding	1
chr17-39	chr17	48298765	48298945	104.6	Intergenic	-1183	Treml2	triggering receptor expressed on myeloid cells-like 2	protein-coding	1
chr12-31	chr12	85663080	85663260	104.2	Intergenic	-23550	Batf	basic leucine zipper transcription factor, ATF-like	protein-coding	1
chr7-55	chr7	128611077	128611257	104.2	promoter-TSS (NM_178641)	-198	Inpp5f	inositol polyphosphate-5-phosphatase F	protein-coding	1
chr7-58	chr7	16383667	16383847	104.2	intron (NM_019748, intron 1 of 8)	4139	Sae1	SUMO1 activating enzyme subunit 1	protein-coding	1
chr16-42	chr16	18233618	18233798	103.9	intron (NM_172151, intron 1 of 10)	1428	Zdhhc8	zinc finger, DHHC domain containing 8	protein-coding	1
chr4-41	chr4	57915667	57915847	103.9	exon (NM_178727, exon 1 of 2)	507	D630039A03Rik	RIKEN cDNA D630039A03 gene	protein-coding	1
chr4-43	chr4	150924327	150924507	103.5	intron (NM_001077508, intron 1 of 6)	-3582	Tnfrsf9	tumor necrosis factor receptor superfamily, member 9	protein-coding	1
chr13-36	chr13	51908485	51908665	103.5	Intergenic	61900	Gadd45g	growth arrest and DNA-damage-inducible 45 gamma	protein-coding	1
chr8-48	chr8	57435547	57435727	103.2	Intergenic	-20286	Scrg1	scrapie responsive gene 1	protein-coding	1
chr7-50	chr7	58691998	58692178	103.2	intron (NM_009728, intron 1 of 20)	33886	Atp10a	ATPase, class V, type 10A	protein-coding	1
chr4-45	chr4	135128928	135129108	103.2	intron (NM_019732, intron 1 of 5)	8373	Runx3	runt related transcription factor 3	protein-coding	1
chr11-70	chr11	80138993	80139173	103.2	intron (NM_183275, intron 2 of 3)	3070	Tefm	transcription elongation factor, mitochondrial	protein-coding	2
chrX-9	chrX	103981420	103981600	103.2	promoter-TSS (NM_011276)	-225	Rlim	ring finger protein, LIM domain interacting	protein-coding	1
chr2-92	chr2	117405543	117405723	102.8	Intergenic	-62756	Rasgrp1	RAS guanyl releasing protein 1	protein-coding	2
chr6-61	chr6	120122990	120123170	102.8	intron (NM_016718, intron 1 of 3)	29700	Ninj2	ninjurin 2	protein-coding	1
chr6-66	chr6	99028702	99028882	102.8	promoter-TSS (NM_001197322)	-494	Foxp1	forkhead box P1	protein-coding	1
chr17-43	chr17	12985103	12985283	102.8	intron (NM_001113532, intron 2 of 5)	7066	Wtap	Wilms tumour 1-associating protein	protein-coding	2
chr19-26	chr19	40687374	40687554	102.8	intron (NM_009848, intron 1 of 9)	27694	Entpd1	ectonucleoside triphosphate diphosphohydrolase 1	protein-coding	1
chr16-39	chr16	35982838	35983018	102.8	promoter-TSS (NM_008465)	-435	Kpna1	karyopherin (importin) alpha 1	protein-coding	1
chr9-61	chr9	32489355	32489535	102.5	intron (NM_008026, intron 1 of 8)	52007	Fli1	Friend leukemia integration 1	protein-coding	1
chr1-85	chr1	60158844	60159024	102.5	Intergenic	-21665	Nbeal1	neurobeachin like 1	protein-coding	2
chr17-37	chr17	64579864	64580044	102.5	Intergenic	-21695	Man2a1	mannosidase 2, alpha 1	protein-coding	1
chr3-49	chr3	104657487	104657667	102.5	3' UTR (NM_009196, exon 5 of 5)	18913	Slc16a1	solute carrier family 16 (monocarboxylic acid transporters), member 1	protein-coding	2
chr3-57	chr3	127875593	127875773	102.1	intron (NM_027482, intron 1 of 1)	20640	Fam241a	family with sequence similarity 241, member A	protein-coding	1
chr8-45	chr8	81636309	81636489	101.8	intron (NM_001297593, intron 2 of 23)	293837	Inpp4b	inositol polyphosphate-4-phosphatase, type II	protein-coding	1
chr8-40	chr8	84976497	84976677	101.4	TTS (NM_008416)	2161	Junb	jun B proto-oncogene	protein-coding	1
chr10-49	chr10	7118228	7118408	101.4	TTS (NM_172546)	93919	Cnksr3	Cnksr family member 3	protein-coding	1
chr17-40	chr17	35194278	35194458	101.4	promoter-TSS (NR_105939)	-139	Ltb	lymphotoxin B	protein-coding	1
chr6-59	chr6	143112796	143112976	101.4	intron (NR_153819, intron 7 of 8)	-12734	C2cd5	C2 calcium-dependent domain containing 5	protein-coding	2
chr2-76	chr2	117123032	117123212	101.1	intron (NM_001277256, intron 1 of 4)	2051	Spred1	sprouty protein with EVH-1 domain 1, related sequence	protein-coding	1
chr15-33	chr15	60132853	60133033	101.1	Intergenic	-116325	4933412E24Rik	RIKEN cDNA 4933412E24 gene	protein-coding	1
chr6-60	chr6	67378152	67378332	101.1	Intergenic	-2054	Il12rb2	interleukin 12 receptor, beta 2	protein-coding	1
chr3-50	chr3	69004352	69004532	101.1	promoter-TSS (NM_133786)	128	Ift80	intraflagellar transport 80	protein-coding	1
chr14-19	chr14	75769197	75769377	100.7	intron (NM_026232, intron 6 of 9)	-14794	Cog3	component of oligomeric golgi complex 3	protein-coding	2
chr11-87	chr11	98944081	98944261	100.7	intron (NM_001177303, intron 1 of 8)	4460	Rara	retinoic acid receptor, alpha	protein-coding	1
chr3-43	chr3	59098600	59098780	100.7	intron (NM_173398, intron 1 of 1)	3131	Gpr171	G protein-coupled receptor 171	protein-coding	2
chr9-64	chr9	120039367	120039547	100.4	Intergenic	-15859	Xirp1	xin actin-binding repeat containing 1	protein-coding	1
chr18-24	chr18	80492607	80492787	100.4	Intergenic	-23005	Ctdp1	CTD (carboxy-terminal domain, RNA polymerase II, polypeptide A) phosphatase, subunit 1	protein-coding	1
chr4-47	chr4	47319748	47319928	100.4	Intergenic	-33384	Tgfbr1	transforming growth factor, beta receptor I	protein-coding	1
chr17-47	chr17	12758146	12758326	100	intron (NM_010515, intron 1 of 47)	11470	Igf2r	insulin-like growth factor 2 receptor	protein-coding	1
chr12-28	chr12	73631423	73631603	99.7	intron (NM_001313977, intron 2 of 14)	46717	Prkch	protein kinase C, eta	protein-coding	1
chr12-43	chr12	56327543	56327723	99.7	TTS (NM_145442)	18261	Mbip	MAP3K12 binding inhibitory protein 1	protein-coding	1
chr10-46	chr10	19566086	19566266	99.7	Intergenic	-25773	Ifngr1	interferon gamma receptor 1	protein-coding	2
chr11-82	chr11	98949728	98949908	99.7	intron (NM_001177302, intron 2 of 9)	10107	Rara	retinoic acid receptor, alpha	protein-coding	1
chr10-44	chr10	108118932	108119112	99.7	Intergenic	-43076	Ppp1r12a	protein phosphatase 1, regulatory subunit 12A	protein-coding	2
chr5-50	chr5	64883662	64883842	99.7	Intergenic	48947	Tlr1	toll-like receptor 1	protein-coding	1
chr6-56	chr6	83312526	83312706	99.3	intron (NM_008638, intron 2 of 7)	4988	Mthfd2	methylenetetrahydrofolate dehydrogenase (NAD+ dependent), methenyltetrahydrofolate cyclohydrolase	protein-coding	1
chr6-55	chr6	67376207	67376387	99.3	promoter-TSS (NM_008354)	-109	Il12rb2	interleukin 12 receptor, beta 2	protein-coding	1
chr11-80	chr11	117881917	117882097	99	Intergenic	-8481	Tha1	threonine aldolase 1	protein-coding	1
chr2-96	chr2	28521995	28522175	99	intron (NM_001145834, intron 1 of 17)	8918	Ralgds	ral guanine nucleotide dissociation stimulator	protein-coding	1
chr10-50	chr10	81633671	81633851	99	intron (NM_027480, intron 2 of 19)	5221	Ankrd24	ankyrin repeat domain 24	protein-coding	1
chr11-75	chr11	54464813	54464993	99	intron (NM_173753, intron 1 of 17)	26724	Fnip1	folliculin interacting protein 1	protein-coding	1
chr4-44	chr4	145342264	145342444	98.6	Intergenic	-27190	Tnfrsf8	tumor necrosis factor receptor superfamily, member 8	protein-coding	1
chr9-68	chr9	44013112	44013292	98.6	Intergenic	-30182	Thy1	thymus cell antigen 1, theta	protein-coding	1
chr1-94	chr1	128368774	128368954	98.6	intron (NM_177445, intron 12 of 15)	-9159	Mcm6	minichromosome maintenance complex component 6	protein-coding	2
chr1-84	chr1	182990317	182990497	98.3	Intergenic	35619	Tlr5	toll-like receptor 5	protein-coding	2
chr6-62	chr6	134048057	134048237	98	intron (NM_007961, intron 1 of 7)	12447	Etv6	ets variant 6	protein-coding	1
chr9-60	chr9	21321658	21321838	98	intron (NM_001199186, intron 1 of 21)	1029	Slc44a2	solute carrier family 44, member 2	protein-coding	1
chr17-45	chr17	51854779	51854959	98	Intergenic	-21579	Satb1	special AT-rich sequence binding protein 1	protein-coding	2
chr8-41	chr8	23256194	23256374	97.6	intron (NM_020585, intron 1 of 4)	796	Golga7	golgi autoantigen, golgin subfamily a, 7	protein-coding	1
chr1-80	chr1	135579747	135579927	97.6	intron (NM_173437, intron 1 of 28)	5518	Nav1	neuron navigator 1	protein-coding	2
chr16-44	chr16	32520530	32520710	97.6	Intergenic	24339	Zdhhc19	zinc finger, DHHC domain containing 19	protein-coding	1
chr13-44	chr13	56507203	56507383	97.6	Intergenic	-15179	Fbxl21	F-box and leucine-rich repeat protein 21	protein-coding	1
chr5-48	chr5	62909323	62909503	97.6	Intergenic	97757	Dthd1	death domain containing 1	protein-coding	2
chr2-99	chr2	31060776	31060956	97.3	intron (NM_001038700, intron 6 of 14)	35634	Fnbp1	formin binding protein 1	protein-coding	1
chr9-65	chr9	14967002	14967182	97.3	Intergenic	-63141	Izumo1r	IZUMO1 receptor, JUNO	protein-coding	1
chr1-81	chr1	61139821	61140001	97.3	Intergenic	161997	Icos	inducible T cell co-stimulator	protein-coding	1
chr1-88	chr1	44042234	44042414	97.3	Intergenic	-22318	Mettl21c	methyltransferase like 21C	protein-coding	1
chr14-31	chr14	27022955	27023135	96.9	Intergenic	-15956	Il17rd	interleukin 17 receptor D	protein-coding	1
chr3-53	chr3	95669073	95669253	96.6	Intergenic	10442	Mcl1	myeloid cell leukemia sequence 1	protein-coding	1
chr9-71	chr9	106822655	106822835	95.9	intron (NM_001015507, intron 1 of 22)	769	Dcaf1	DDB1 and CUL4 associated factor 1	protein-coding	1
chr2-90	chr2	120578417	120578597	95.9	intron (NM_009222, intron 1 of 7)	10836	Snap23	synaptosomal-associated protein 23	protein-coding	1
chr10-48	chr10	93041996	93042176	95.9	intron (NM_001347060, intron 9 of 67)	39536	Cfap54	cilia and flagella associated protein 54	protein-coding	1
chr18-23	chr18	20982555	20982735	95.5	intron (NM_001364973, intron 5 of 5)	-18655	Rnf138	ring finger protein 138	protein-coding	1
chr4-49	chr4	150949279	150949459	95.5	Intergenic	21370	Tnfrsf9	tumor necrosis factor receptor superfamily, member 9	protein-coding	1
chr9-74	chr9	119976686	119976866	95.2	intron (NM_001357560, intron 2 of 4)	6247	Csrnp1	cysteine-serine-rich nuclear protein 1	protein-coding	1
chr13-46	chr13	104625097	104625277	95.2	Intergenic	191766	Cwc27	CWC27 spliceosome-associated protein	protein-coding	1
chr14-23	chr14	121366283	121366463	95.2	intron (NM_145465, intron 1 of 10)	12857	Stk24	serine/threonine kinase 24	protein-coding	1
chr19-28	chr19	23135908	23136088	95.2	Intergenic	-5228	Klf9	Kruppel-like factor 9	protein-coding	1
chr2-79	chr2	13560563	13560743	94.8	Intergenic	-13658	Vim	vimentin	protein-coding	1
chr15-40	chr15	60136796	60136976	94.5	Intergenic	-120268	4933412E24Rik	RIKEN cDNA 4933412E24 gene	protein-coding	1
chr1-86	chr1	39205128	39205308	94.5	intron (NM_008719, intron 1 of 20)	10946	Npas2	neuronal PAS domain protein 2	protein-coding	1
chr6-53	chr6	87524393	87524573	94.5	intron (NM_001037727, intron 1 of 10)	8776	Arhgap25	Rho GTPase activating protein 25	protein-coding	2
chr7-69	chr7	4663748	4663928	94.1	intron (NM_001360629, intron 6 of 7)	-4888	Ppp6r1	protein phosphatase 6, regulatory subunit 1	protein-coding	1
chr12-38	chr12	70219382	70219562	94.1	intron (NM_133198, intron 3 of 19)	8211	Pygl	liver glycogen phosphorylase	protein-coding	1
chr2-82	chr2	131885890	131886070	93.4	Intergenic	-23948	Prnp	prion protein	protein-coding	1
chr18-31	chr18	55548414	55548594	93.4	Intergenic	-555913	Zfp608	zinc finger protein 608	protein-coding	1
chr13-48	chr13	45872229	45872409	93.4	intron (NM_001199304, intron 2 of 6)	92672	Atxn1	ataxin 1	protein-coding	1
chr9-55	chr9	45055373	45055553	93.1	intron (NM_001093749, intron 1 of 5)	282	Mpzl3	myelin protein zero-like 3	protein-coding	1
chr16-45	chr16	91373104	91373284	92.7	intron (NM_001110498, intron 1 of 6)	411	Ifnar2	interferon (alpha and beta) receptor 2	protein-coding	1
chr8-51	chr8	84982527	84982707	92.7	Intergenic	-3869	Junb	jun B proto-oncogene	protein-coding	1
chr13-47	chr13	9428101	9428281	92.7	intron (NM_001081426, intron 1 of 36)	151666	Dip2c	disco interacting protein 2 homolog C	protein-coding	2
chr14-25	chr14	122011945	122012125	92.7	intron (NM_026861, intron 8 of 8)	-22639	Timm8a2	translocase of inner mitochondrial membrane 8A2	protein-coding	2
chr10-53	chr10	105841369	105841549	92.7	promoter-TSS (NM_025602)	-20	Ccdc59	coiled-coil domain containing 59	protein-coding	1
chr8-54	chr8	85624427	85624607	92.4	Intergenic	66492	Neto2	neuropilin (NRP) and tolloid (TLL)-like 2	protein-coding	1
chr12-44	chr12	84175582	84175762	92.4	intron (NM_001163501, intron 1 of 12)	18343	Elmsan1	ELM2 and Myb/SANT-like domain containing 1	protein-coding	1
chr15-46	chr15	96757602	96757782	92.4	Intergenic	-57964	Slc38a2	solute carrier family 38, member 2	protein-coding	1
chr17-42	chr17	71485846	71486026	92	Intergenic	-10593	Smchd1	SMC hinge domain containing 1	protein-coding	1
chr15-41	chr15	66560922	66561102	92	promoter-TSS (NM_172514)	34	Tmem71	transmembrane protein 71	protein-coding	1
chr8-47	chr8	25625527	25625707	91.7	intron (NM_001001735, intron 1 of 9)	-14960	Nsd3	nuclear receptor binding SET domain protein 3	protein-coding	1
chr15-42	chr15	11533073	11533253	91.7	Intergenic	-133505	Tars	threonyl-tRNA synthetase	protein-coding	1
chr2-97	chr2	71941512	71941692	91.7	Intergenic	-39613	Rapgef4	Rap guanine nucleotide exchange factor (GEF) 4	protein-coding	1
chrX-10	chrX	7649021	7649201	91.4	intron (NM_009305, intron 6 of 6)	-8268	Prickle3	prickle planar cell polarity protein 3	protein-coding	1
chr11-88	chr11	65794932	65795112	91.4	Intergenic	-6663	Map2k4	mitogen-activated protein kinase kinase 4	protein-coding	1
chr2-84	chr2	166655783	166655963	91	intron (NM_177782, intron 1 of 39)	57959	Prex1	phosphatidylinositol-3,4,5-trisphosphate-dependent Rac exchange factor 1	protein-coding	1
chr11-94	chr11	79992381	79992561	90.7	promoter-TSS (NM_001163018)	-635	Suz12	SUZ12 polycomb repressive complex 2 subunit	protein-coding	1
chr5-51	chr5	134229605	134229785	90.7	promoter-TSS (NR_104383)	-70	Ncf1	neutrophil cytosolic factor 1	protein-coding	1
chr17-46	chr17	50519387	50519567	90.7	intron (NM_013880, intron 1 of 5)	9930	Plcl2	phospholipase C-like 2	protein-coding	1
chr8-61	chr8	46921294	46921474	90.7	Intergenic	-65503	Enpp6	ectonucleotide pyrophosphatase/phosphodiesterase 6	protein-coding	1
chr11-96	chr11	6560860	6561040	90.7	intron (NM_001190344, intron 1 of 9)	767	Ccm2	cerebral cavernous malformation 2	protein-coding	1
chr11-84	chr11	108311888	108312068	90.7	intron (NM_011101, intron 2 of 16)	31910	Prkca	protein kinase C, alpha	protein-coding	1
chr6-65	chr6	47593675	47593855	90.7	intron (NM_007971, intron 1 of 19)	1265	Ezh2	enhancer of zeste 2 polycomb repressive complex 2 subunit	protein-coding	1
chr7-62	chr7	107664308	107664488	90.3	intron (NM_008905, intron 3 of 24)	-1080	Ppfibp2	PTPRF interacting protein, binding protein 2 (liprin beta 2)	protein-coding	1
chr15-43	chr15	36303593	36303773	90	Intergenic	-20536	Rnf19a	ring finger protein 19A	protein-coding	1
chr4-59	chr4	107890042	107890222	90	exon (NM_001347160, exon 2 of 8)	233	Czib	CXXC motif containing zinc binding protein	protein-coding	1
chr18-30	chr18	38440755	38440935	90	intron (NM_022996, intron 1 of 7)	21938	Ndfip1	Nedd4 family interacting protein 1	protein-coding	1
chr10-54	chr10	119199866	119200046	90	3' UTR (NM_027994, exon 15 of 15)	40099	Cand1	cullin associated and neddylation disassociated 1	protein-coding	1
chr7-59	chr7	45704090	45704270	90	intron (NM_001368349, intron 7 of 7)	-1067	Dbp	D site albumin promoter binding protein	protein-coding	1
chr11-91	chr11	11726175	11726355	89.6	intron (NM_001301865, intron 3 of 6)	36088	Ikzf1	IKAROS family zinc finger 1	protein-coding	1
chr1-95	chr1	40465585	40465765	89.6	promoter-TSS (NM_001161843)	54	Il18r1	interleukin 18 receptor 1	protein-coding	1
chr15-47	chr15	100457472	100457652	89.6	Intergenic	-11449	Letmd1	LETM1 domain containing 1	protein-coding	1
chr2-91	chr2	156877966	156878146	89.6	intron (NM_001356495, intron 5 of 7)	9165	Sla2	Src-like-adaptor 2	protein-coding	1
chr7-72	chr7	38189599	38189779	89.3	intron (NM_028166, intron 2 of 3)	5902	1600014C10Rik	RIKEN cDNA 1600014C10 gene	protein-coding	1
chr3-63	chr3	20142200	20142380	89.3	intron (NM_001355261, intron 4 of 7)	12826	Gyg	glycogenin	protein-coding	1
chr11-98	chr11	70389539	70389719	89.3	Intergenic	20402	Pelp1	proline, glutamic acid and leucine rich protein 1	protein-coding	1
chr9-70	chr9	15015411	15015591	88.9	intron (NM_019482, intron 2 of 4)	29977	Panx1	pannexin 1	protein-coding	1
chr9-82	chr9	63275240	63275420	88.9	intron (NM_001364493, intron 13 of 20)	102572	Map2k5	mitogen-activated protein kinase kinase 5	protein-coding	1
chr11-89	chr11	5435624	5435804	88.9	intron (NM_001080924, intron 1 of 8)	9133	Znrf3	zinc and ring finger 3	protein-coding	1
chr15-45	chr15	81875708	81875888	88.9	intron (NM_080633, intron 1 of 17)	3335	Aco2	aconitase 2, mitochondrial	protein-coding	1
chr6-67	chr6	54956457	54956637	88.6	intron (NM_172729, intron 1 of 11)	15114	Nod1	nucleotide-binding oligomerization domain containing 1	protein-coding	1
chr12-35	chr12	83631871	83632051	88.6	promoter-TSS (NM_027349)	-282	Rbm25	RNA binding motif protein 25	protein-coding	1
chr5-59	chr5	148619992	148620172	88.6	Intergenic	-67294	Ubl3	ubiquitin-like 3	protein-coding	1
chr8-60	chr8	13703914	13704094	88.6	Intergenic	-1885	Cfap97d2	CFAP97 domain containing 2	protein-coding	1
chr5-53	chr5	124079860	124080040	88.6	intron (NM_019875, intron 6 of 11)	15848	Abcb9	ATP-binding cassette, sub-family B (MDR/TAP), member 9	protein-coding	1
chr11-135	chr11	58199370	58199550	88.6	promoter-TSS (NM_018738)	-96	Igtp	interferon gamma induced GTPase	protein-coding	1
chr9-80	chr9	64564364	64564544	88.6	intron (NM_001134399, intron 5 of 24)	173302	Rab11a	RAB11A, member RAS oncogene family	protein-coding	1
chr5-56	chr5	53948750	53948930	88.6	Intergenic	-49683	Stim2	stromal interaction molecule 2	protein-coding	2
chr2-85	chr2	180249067	180249247	88.6	Intergenic	-8222	Rps21	ribosomal protein S21	protein-coding	2
chr17-54	chr17	26715567	26715747	88.2	promoter-TSS (NM_029870)	7	Crebrf	CREB3 regulatory factor	protein-coding	1
chr11-81	chr11	88690960	88691140	88.2	intron (NM_001201341, intron 5 of 7)	27179	Msi2	musashi RNA-binding protein 2	protein-coding	1
chr1-101	chr1	58806754	58806934	88.2	intron (NM_001277926, intron 2 of 9)	4342	Casp8	caspase 8	protein-coding	1
chr2-78	chr2	71801003	71801183	88.2	intron (NM_008397, intron 1 of 25)	14154	Itga6	integrin alpha 6	protein-coding	1
chr1-96	chr1	120055399	120055579	87.9	intron (NM_001311077, intron 10 of 12)	18291	Tmem37	transmembrane protein 37	protein-coding	1
chr5-54	chr5	36373272	36373452	87.9	intron (NM_030889, intron 1 of 26)	24777	Sorcs2	sortilin-related VPS10 domain containing receptor 2	protein-coding	1
chr15-54	chr15	25884575	25884755	87.9	intron (NM_001034851, intron 1 of 8)	41367	Retreg1	reticulophagy regulator 1	protein-coding	1
chr7-71	chr7	27609790	27609970	87.9	intron (NM_007434, intron 2 of 13)	2544	Akt2	thymoma viral proto-oncogene 2	protein-coding	1
chr2-98	chr2	165954901	165955081	87.9	Intergenic	-37646	Ncoa3	nuclear receptor coactivator 3	protein-coding	1
chr15-56	chr15	100905151	100905331	87.2	intron (NM_001077499, intron 1 of 26)	-31030	Scn8a	sodium channel, voltage-gated, type VIII, alpha	protein-coding	1
chr1-113	chr1	87755797	87755977	87.2	promoter-TSS (NM_001205391)	-124	Atg16l1	autophagy related 16-like 1 (S. cerevisiae)	protein-coding	1
chr14-29	chr14	121949860	121950040	86.8	intron (NM_026861, intron 4 of 8)	15243	Gpr183	G protein-coupled receptor 183	protein-coding	1
chr1-93	chr1	58795487	58795667	86.8	5' UTR (NM_009812, exon 1 of 9)	203	Casp8	caspase 8	protein-coding	1
chr9-78	chr9	61658507	61658687	86.8	Intergenic	255913	Rplp1	ribosomal protein, large, P1	protein-coding	2
chr4-53	chr4	106920323	106920503	86.8	intron (NM_198438, intron 4 of 16)	-2772	Ssbp3	single-stranded DNA binding protein 3	protein-coding	1
chr18-26	chr18	50009112	50009292	86.5	intron (NM_001177759, intron 1 of 1)	-21782	Tnfaip8	tumor necrosis factor, alpha-induced protein 8	protein-coding	2
chr4-57	chr4	44963208	44963388	86.5	Intergenic	-18096	Grhpr	glyoxylate reductase/hydroxypyruvate reductase	protein-coding	2
chr15-57	chr15	101258660	101258840	86.1	Intergenic	-8096	Nr4a1	nuclear receptor subfamily 4, group A, member 1	protein-coding	1
chr17-49	chr17	7939845	7940025	86.1	Intergenic	-5679	Rsph3a	radial spoke 3A homolog (Chlamydomonas)	protein-coding	1
chr15-51	chr15	79933893	79934073	86.1	Intergenic	-1337	Cbx7	chromobox 7	protein-coding	1
chr9-76	chr9	63711900	63712080	86.1	intron (NM_016769, intron 1 of 8)	46004	Smad3	SMAD family member 3	protein-coding	1
chr15-49	chr15	9748706	9748886	86.1	promoter-TSS (NM_001305044)	72	Spef2	sperm flagellar 2	protein-coding	1
chr2-93	chr2	151996320	151996500	86.1	promoter-TSS (NM_027172)	-101	Slc52a3	solute carrier protein family 52, member 3	protein-coding	1
chr11-85	chr11	5297767	5297947	85.8	intron (NM_001080924, intron 2 of 8)	-36247	Kremen1	kringle containing transmembrane protein 1	protein-coding	1
chr11-95	chr11	97625529	97625709	85.8	Intergenic	4097	Epop	elongin BC and polycomb repressive complex 2 associated protein	protein-coding	2
chr7-67	chr7	3451148	3451328	85.8	Intergenic	26576	Cacng6	calcium channel, voltage-dependent, gamma subunit 6	protein-coding	2
chr14-28	chr14	56262248	56262428	85.4	promoter-TSS (NM_013542)	-4	Gzmb	granzyme B	protein-coding	1
chr16-54	chr16	10690083	10690263	85.4	intron (NM_177562, intron 19 of 22)	95363	Socs1	suppressor of cytokine signaling 1	protein-coding	1
chr16-50	chr16	94596247	94596427	85.1	intron (NM_001113389, intron 1 of 11)	-15082	Dyrk1a	dual-specificity tyrosine-(Y)-phosphorylation regulated kinase 1a	protein-coding	1
chr6-73	chr6	137558987	137559167	85.1	intron (NM_001271588, intron 1 of 20)	11932	Eps8	epidermal growth factor receptor pathway substrate 8	protein-coding	1
chr2-100	chr2	31727888	31728068	85.1	intron (NM_001283047, intron 2 of 11)	-31961	Abl1	c-abl oncogene 1, non-receptor tyrosine kinase	protein-coding	1
chr7-64	chr7	80417216	80417396	85.1	Intergenic	-11870	Furin	furin (paired basic amino acid cleaving enzyme)	protein-coding	2
chrX-11	chrX	140531397	140531577	84.8	Intergenic	11181	Tsc22d3	TSC22 domain family, member 3	protein-coding	1
chr9-84	chr9	83577384	83577564	84.8	exon (NM_172507, exon 2 of 4)	29136	Sh3bgrl2	SH3 domain binding glutamic acid-rich protein like 2	protein-coding	1
chr15-48	chr15	39913332	39913512	84.8	intron (NM_172814, intron 1 of 6)	30572	Lrp12	low density lipoprotein-related protein 12	protein-coding	1
chr7-74	chr7	119854912	119855092	84.4	3' UTR (NM_001163703, exon 3 of 3)	40456	Dcun1d3	DCN1, defective in cullin neddylation 1, domain containing 3 (S. cerevisiae)	protein-coding	1
chr1-92	chr1	165701227	165701407	84.4	intron (NM_178593, intron 1 of 6)	6777	Rcsd1	RCSD domain containing 1	protein-coding	1
chr19-30	chr19	42022981	42023161	84.4	intron (NM_145500, intron 1 of 2)	-12956	Ankrd2	ankyrin repeat domain 2 (stretch responsive muscle)	protein-coding	2
chr11-97	chr11	118200352	118200532	84.1	intron (NM_001112699, intron 1 of 12)	12300	Cyth1	cytohesin 1	protein-coding	1
chr13-53	chr13	45693230	45693410	83.7	intron (NM_001199304, intron 5 of 6)	185876	Gmpr	guanosine monophosphate reductase	protein-coding	1
chr8-50	chr8	125458804	125458984	83.7	intron (NM_001357372, intron 10 of 21)	33939	Sipa1l2	signal-induced proliferation-associated 1 like 2	protein-coding	1
chr11-90	chr11	32013703	32013883	83.7	intron (NM_001290680, intron 2 of 4)	12516	Nsg2	neuron specific gene family member 2	protein-coding	1
chr19-31	chr19	6363258	6363438	83.7	promoter-TSS (NM_001360393)	-342	Sf1	splicing factor 1	protein-coding	1
chr17-50	chr17	7877990	7878170	83.4	Intergenic	-47920	Tagap	T cell activation Rho GTPase activating protein	protein-coding	1
chr16-51	chr16	32332001	32332181	83.4	promoter-TSS (NM_177633)	-161	Ubxn7	UBX domain protein 7	protein-coding	2
chr11-104	chr11	98596109	98596289	83	Intergenic	-2092	Lrrc3c	leucine rich repeat containing 3C	protein-coding	1
chr19-29	chr19	23141070	23141250	83	promoter-TSS (NM_010638)	-66	Klf9	Kruppel-like factor 9	protein-coding	1
chr17-56	chr17	57031927	57032107	83	promoter-TSS (NM_010613)	-510	Khsrp	KH-type splicing regulatory protein	protein-coding	1
chr11-99	chr11	62576778	62576958	83	intron (NM_011706, intron 2 of 15)	2382	Trpv2	transient receptor potential cation channel, subfamily V, member 2	protein-coding	1
chr15-60	chr15	53216515	53216695	83	intron (NM_010162, intron 1 of 10)	129578	Ext1	exostoses (multiple) 1	protein-coding	1
chr11-110	chr11	16983358	16983538	83	intron (NM_019549, intron 7 of 9)	25270	Plek	pleckstrin	protein-coding	1
chr8-66	chr8	122436173	122436353	82.7	intron (NM_138656, intron 8 of 9)	-3323	Cyba	cytochrome b-245, alpha polypeptide	protein-coding	1
chr7-60	chr7	43436849	43437029	82.7	promoter-TSS (NM_024253)	-199	Nkg7	natural killer cell group 7 sequence	protein-coding	1
chr15-55	chr15	27625393	27625573	82.7	intron (NM_001013792, intron 1 of 6)	5210	Otulin	OTU deubiquitinase with linear linkage specificity	protein-coding	1
chr4-58	chr4	121002515	121002695	82.3	intron (NM_133716, intron 1 of 9)	14642	Smap2	small ArfGAP 2	protein-coding	1
chr2-103	chr2	153632715	153632895	82.3	promoter-TSS (NM_001195390)	-24	Commd7	COMM domain containing 7	protein-coding	1
chr1-102	chr1	164135379	164135559	82	intron (NM_011347, intron 8 of 15)	-16366	F5	coagulation factor V	protein-coding	1
chr11-92	chr11	109417519	109417699	82	Intergenic	-8337	Amz2	archaelysin family metallopeptidase 2	protein-coding	1
chr13-54	chr13	96388084	96388264	81.6	promoter-TSS (NM_026173)	-120	Poc5	POC5 centriolar protein	protein-coding	1
chr11-103	chr11	78177152	78177332	81.6	promoter-TSS (NM_080849)	-576	Nek8	NIMA (never in mitosis gene a)-related expressed kinase 8	protein-coding	1
chr3-72	chr3	103494176	103494356	81.6	Intergenic	-80979	Syt6	synaptotagmin VI	protein-coding	1
chr4-60	chr4	15300070	15300250	81.6	Intergenic	34340	Tmem64	transmembrane protein 64	protein-coding	2
chr7-65	chr7	75486133	75486313	81.6	intron (NM_029332, intron 1 of 36)	30689	Akap13	A kinase (PRKA) anchor protein 13	protein-coding	1
chr4-69	chr4	87984515	87984695	81.6	intron (NM_027326, intron 2 of 10)	48802	Mllt3	myeloid/lymphoid or mixed-lineage leukemia; translocated to, 3	protein-coding	2
chr5-60	chr5	148645399	148645579	81.6	Intergenic	-92701	Ubl3	ubiquitin-like 3	protein-coding	1
chr5-63	chr5	65955602	65955782	81.3	Intergenic	-11432	Chrna9	cholinergic receptor, nicotinic, alpha polypeptide 9	protein-coding	1
chr16-56	chr16	49503784	49503964	81.3	Intergenic	-195420	Ift57	intraflagellar transport 57	protein-coding	1
chr5-127	chr5	105145792	105145972	80.9	Intergenic	-6296	Gbp4	guanylate binding protein 4	protein-coding	2
chr15-64	chr15	84331308	84331488	80.9	intron (NM_022321, intron 6 of 12)	5279	Parvg	parvin, gamma	protein-coding	1
chr4-66	chr4	129461267	129461447	80.9	promoter-TSS (NM_133889)	-322	Bsdc1	BSD domain containing 1	protein-coding	1
chr4-54	chr4	121197137	121197317	80.6	intron (NM_001346660, intron 1 of 7)	17857	Rlf	rearranged L-myc fusion sequence	protein-coding	1
chr19-32	chr19	21737487	21737667	80.6	Intergenic	-40763	Cemip2	cell migration inducing hyaluronidase 2	protein-coding	1
chr14-35	chr14	54675369	54675549	80.2	intron (NM_001085473, intron 4 of 18)	-10712	1700123O20Rik	RIKEN cDNA 1700123O20 gene	protein-coding	1
chr13-52	chr13	114895974	114896154	80.2	intron (NM_008396, intron 2 of 29)	36036	Itga2	integrin alpha 2	protein-coding	1
chr14-30	chr14	14088244	14088424	80.2	intron (NM_139227, intron 5 of 11)	32611	Psmd6	proteasome (prosome, macropain) 26S subunit, non-ATPase, 6	protein-coding	1
chr16-46	chr16	24629328	24629508	79.9	intron (NM_178665, intron 5 of 12)	-92437	Lpp	LIM domain containing preferred translocation partner in lipoma	protein-coding	1
chr6-77	chr6	72558561	72558741	79.9	intron (NM_001042534, intron 7 of 9)	9004	Capg	capping protein (actin filament), gelsolin-like	protein-coding	1
chr14-37	chr14	54219766	54219946	79.9	Intergenic	34073	Dad1	defender against cell death 1	protein-coding	1
chr9-79	chr9	71165155	71165335	79.9	Intergenic	-1956	Aqp9	aquaporin 9	protein-coding	1
chr18-36	chr18	84872468	84872648	79.5	intron (NM_001348159, intron 2 of 5)	21220	Cyb5a	cytochrome b5 type A (microsomal)	protein-coding	1
chr13-63	chr13	95960545	95960725	79.5	3' UTR (NM_029210, exon 13 of 13)	-68713	Iqgap2	IQ motif containing GTPase activating protein 2	protein-coding	1
chr12-41	chr12	25096596	25096776	79.5	promoter-TSS (NM_010496)	-594	Id2	inhibitor of DNA binding 2	protein-coding	1
chr11-106	chr11	57966822	57967002	79.5	Intergenic	-42152	Larp1	La ribonucleoprotein domain family, member 1	protein-coding	1
chr2-89	chr2	34938925	34939105	79.5	Intergenic	22757	Traf1	TNF receptor-associated factor 1	protein-coding	1
chr6-70	chr6	134035567	134035747	79.2	promoter-TSS (NM_001303102)	-43	Etv6	ets variant 6	protein-coding	1
chr3-65	chr3	103398558	103398738	79.2	Intergenic	119355	Trim33	tripartite motif-containing 33	protein-coding	1
chr15-58	chr15	80572345	80572525	79.2	promoter-TSS (NM_001289442)	-162	Grap2	GRB2-related adaptor protein 2	protein-coding	1
chr4-63	chr4	134842050	134842230	78.8	intron (NM_001355500, intron 1 of 9)	11205	Maco1	macoilin 1	protein-coding	2
chr1-117	chr1	131049337	131049517	78.8	Intergenic	29582	Il10	interleukin 10	protein-coding	1
chr5-62	chr5	149068273	149068453	78.5	Intergenic	-15306	Hmgb1	high mobility group box 1	protein-coding	1
chr14-36	chr14	77904255	77904435	78.5	5' UTR (NM_029495, exon 1 of 12)	106	Epsti1	epithelial stromal interaction 1 (breast)	protein-coding	1
chr16-52	chr16	38755977	38756157	78.2	intron (NM_019804, intron 3 of 6)	13808	B4galt4	UDP-Gal:betaGlcNAc beta 1,4-galactosyltransferase, polypeptide 4	protein-coding	2
chr10-56	chr10	24673028	24673208	78.2	intron (NM_001308327, intron 5 of 24)	39041	Enpp1	ectonucleotide pyrophosphatase/phosphodiesterase 1	protein-coding	1
chr9-92	chr9	21015844	21016024	77.8	promoter-TSS (NM_010493)	-6	Icam1	intercellular adhesion molecule 1	protein-coding	1
chr6-80	chr6	120193361	120193541	77.8	promoter-TSS (NM_001347432)	-372	Ninj2	ninjurin 2	protein-coding	1
chr1-112	chr1	144307074	144307254	77.8	Intergenic	-58060	Rgs1	regulator of G-protein signaling 1	protein-coding	1
chrX-12	chrX	48712931	48713111	77.8	Intergenic	18017	Rbmx2	RNA binding motif protein, X-linked 2	protein-coding	1
chr2-111	chr2	103684842	103685022	77.8	intron (NM_178890, intron 3 of 16)	76338	Nat10	N-acetyltransferase 10	protein-coding	1
chr16-55	chr16	10783297	10783477	77.8	TTS (NM_009896)	2149	Socs1	suppressor of cytokine signaling 1	protein-coding	1
chr11-100	chr11	54287865	54288045	77.8	Intergenic	-15869	Acsl6	acyl-CoA synthetase long-chain family member 6	protein-coding	1
chr6-68	chr6	88756955	88757135	77.8	intron (NM_001166249, intron 2 of 7)	32341	Mgll	monoglyceride lipase	protein-coding	1
chr7-79	chr7	75780936	75781116	77.8	Intergenic	-67312	Klhl25	kelch-like 25	protein-coding	1
chr18-35	chr18	65329932	65330112	77.8	intron (NM_001037294, intron 4 of 12)	63866	Alpk2	alpha-kinase 2	protein-coding	1
chr2-105	chr2	57268849	57269029	77.5	intron (NM_001145820, intron 2 of 16)	30557	Gpd2	glycerol phosphate dehydrogenase 2, mitochondrial	protein-coding	1
chr19-35	chr19	11505251	11505431	77.5	intron (NM_001164202, intron 3 of 4)	-13218	Ms4a6b	membrane-spanning 4-domains, subfamily A, member 6B	protein-coding	1
chr8-71	chr8	81770617	81770797	77.5	intron (NM_001297591, intron 5 of 24)	428145	Inpp4b	inositol polyphosphate-4-phosphatase, type II	protein-coding	1
chr15-53	chr15	58685102	58685282	77.5	Intergenic	138235	Tmem65	transmembrane protein 65	protein-coding	1
chr4-56	chr4	107925650	107925830	77.5	Intergenic	-2151	Cpt2	carnitine palmitoyltransferase 2	protein-coding	2
chr17-52	chr17	71195789	71195969	77.1	intron (NM_022882, intron 1 of 19)	-8775	Lpin2	lipin 2	protein-coding	1
chr2-115	chr2	160740860	160741040	77.1	intron (NM_021280, intron 2 of 33)	9640	Plcg1	phospholipase C, gamma 1	protein-coding	1
chr3-67	chr3	84065860	84066040	77.1	Intergenic	-25789	Tmem131l	transmembrane 131 like	protein-coding	1
chr11-111	chr11	106778888	106779068	77.1	exon (NM_001353435, exon 1 of 8)	488	Polg2	polymerase (DNA directed), gamma 2, accessory subunit	protein-coding	1
chr10-62	chr10	80320442	80320622	76.8	promoter-TSS (NM_025521)	16	2310011J03Rik	RIKEN cDNA 2310011J03 gene	protein-coding	1
chr5-99	chr5	137857080	137857260	76.8	exon (NM_133209, exon 2 of 5)	879	Pilrb1	paired immunoglobin-like type 2 receptor beta 1	protein-coding	1
chr17-57	chr17	53478592	53478772	76.4	promoter-TSS (NM_025887)	-552	Rab5a	RAB5A, member RAS oncogene family	protein-coding	1
chr1-116	chr1	39535256	39535436	76.4	promoter-TSS (NM_028043)	-355	Cnot11	CCR4-NOT transcription complex, subunit 11	protein-coding	1
chr5-65	chr5	100636904	100637084	76.4	Intergenic	37262	Coq2	coenzyme Q2 4-hydroxybenzoate polyprenyltransferase	protein-coding	2
chr18-40	chr18	79329988	79330168	76.4	Intergenic	-220687	Setbp1	SET binding protein 1	protein-coding	1
chr11-108	chr11	78262208	78262388	76.4	intron (NM_001002004, intron 1 of 38)	544	2610507B11Rik	RIKEN cDNA 2610507B11 gene	protein-coding	1
chr10-57	chr10	61538171	61538351	76.4	intron (NM_153542, intron 3 of 4)	-57034	Npffr1	neuropeptide FF receptor 1	protein-coding	1
chr4-67	chr4	95052865	95053045	76.4	promoter-TSS (NM_010591)	-733	Jun	jun proto-oncogene	protein-coding	1
chr9-85	chr9	88362216	88362396	76.4	intron (NM_011851, intron 3 of 8)	34697	Nt5e	5' nucleotidase, ecto	protein-coding	1
chr8-72	chr8	84656780	84656960	76.4	Intergenic	5982	Ier2	immediate early response 2	protein-coding	1
chr3-60	chr3	83795869	83796049	76.1	Intergenic	29638	Sfrp2	secreted frizzled-related protein 2	protein-coding	2
chr1-166	chr1	173599131	173599311	76.1	promoter-TSS (NM_001368798)	51	Ifi213	interferon activated gene 213	protein-coding	1
chr16-59	chr16	97948863	97949043	76.1	3' UTR (NM_001081684, exon 2 of 2)	13669	Zbtb21	zinc finger and BTB domain containing 21	protein-coding	1
chr1-122	chr1	161767360	161767540	76.1	Intergenic	21045	Fasl	Fas ligand (TNF superfamily, member 6)	protein-coding	1
chr11-117	chr11	5416003	5416183	76.1	intron (NM_001080924, intron 1 of 8)	28754	Znrf3	zinc and ring finger 3	protein-coding	1
chr7-75	chr7	67353745	67353925	76.1	intron (NM_001357324, intron 1 of 11)	19023	Mef2a	myocyte enhancer factor 2A	protein-coding	1
chr12-52	chr12	102730431	102730611	75.7	Intergenic	13140	Moap1	modulator of apoptosis 1	protein-coding	1
chr3-74	chr3	38485159	38485339	75.7	promoter-TSS (NM_001167883)	-433	Ankrd50	ankyrin repeat domain 50	protein-coding	1
chr5-69	chr5	21372557	21372737	75.4	promoter-TSS (NM_008013)	-26	Fgl2	fibrinogen-like protein 2	protein-coding	1
chr3-73	chr3	60485725	60485905	75.4	intron (NM_001253713, intron 2 of 9)	12985	Mbnl1	muscleblind like splicing factor 1	protein-coding	1
chr3-79	chr3	51227588	51227768	75.4	intron (NM_009834, intron 1 of 2)	3231	Noct	nocturnin	protein-coding	2
chr13-72	chr13	67375699	67375879	75	promoter-TSS (NM_001001186)	-26	Zfp456	zinc finger protein 456	protein-coding	1
chr3-61	chr3	103857566	103857746	75	Intergenic	-2139	Ptpn22	protein tyrosine phosphatase, non-receptor type 22 (lymphoid)	protein-coding	1
chr8-62	chr8	35426057	35426237	74.7	Intergenic	49485	Ppp1r3b	protein phosphatase 1, regulatory subunit 3B	protein-coding	1
chr14-43	chr14	75787927	75788107	74.7	promoter-TSS (NM_026232)	-980	Slc25a30	solute carrier family 25, member 30	protein-coding	1
chr17-64	chr17	35301668	35301848	74.7	Intergenic	-18789	H2-Q1	histocompatibility 2, Q region locus 1	protein-coding	1
chr6-82	chr6	143115211	143115391	74.7	intron (NR_153819, intron 7 of 8)	-15149	C2cd5	C2 calcium-dependent domain containing 5	protein-coding	1
chr19-40	chr19	53527426	53527606	74.3	Intergenic	-1629	Dusp5	dual specificity phosphatase 5	protein-coding	1
chr6-84	chr6	120190470	120190650	74.3	intron (NM_016718, intron 1 of 3)	-3263	Ninj2	ninjurin 2	protein-coding	1
chr4-61	chr4	32343895	32344075	74.3	Intergenic	-73450	Bach2	BTB and CNC homology, basic leucine zipper transcription factor 2	protein-coding	1
chr7-93	chr7	123322905	123323085	74.3	intron (NM_001122642, intron 4 of 19)	46920	Arhgap17	Rho GTPase activating protein 17	protein-coding	1
chr16-64	chr16	62854125	62854305	74	promoter-TSS (NM_011173)	-92	Pros1	protein S (alpha)	protein-coding	1
chr2-108	chr2	61503700	61503880	74	Intergenic	-74796	Tank	TRAF family member-associated Nf-kappa B activator	protein-coding	1
chr3-62	chr3	142496624	142496804	74	promoter-TSS (NM_153564)	-220	Gbp5	guanylate binding protein 5	protein-coding	1
chr6-95	chr6	134863247	134863427	74	Intergenic	24448	Gpr19	G protein-coupled receptor 19	protein-coding	1
chr2-106	chr2	104590165	104590345	73.6	promoter-TSS (NM_145529)	-229	Cstf3	cleavage stimulation factor, 3' pre-RNA, subunit 3	protein-coding	1
chr15-61	chr15	81465978	81466158	73.6	promoter-TSS (NM_019712)	-248	Rbx1	ring-box 1	protein-coding	1
chr8-69	chr8	121848575	121848755	73.6	Intergenic	-19096	Klhdc4	kelch domain containing 4	protein-coding	1
chr15-63	chr15	86343092	86343272	73.6	intron (NM_001358062, intron 5 of 9)	65507	Tbc1d22a	TBC1 domain family, member 22a	protein-coding	1
chr3-64	chr3	115907580	115907760	73.6	intron (NM_027193, intron 4 of 7)	19487	Dph5	diphthamide biosynthesis 5	protein-coding	1
chr12-59	chr12	73842530	73842710	73.6	Intergenic	-58704	Hif1a	hypoxia inducible factor 1, alpha subunit	protein-coding	1
chr1-114	chr1	127638075	127638255	73.3	intron (NM_028135, intron 2 of 7)	39856	Tmem163	transmembrane protein 163	protein-coding	1
chr16-60	chr16	52055283	52055463	73.3	intron (NM_001033238, intron 3 of 17)	23824	Cblb	Casitas B-lineage lymphoma b	protein-coding	1
chr18-34	chr18	32990536	32990716	73.3	intron (NM_009793, intron 1 of 10)	51585	Camk4	calcium/calmodulin-dependent protein kinase IV	protein-coding	1
chr10-61	chr10	98897618	98897798	73.3	Intergenic	-16934	Atp2b1	ATPase, Ca++ transporting, plasma membrane 1	protein-coding	1
chr9-90	chr9	73089470	73089650	72.9	intron (NM_001301232, intron 5 of 5)	-12838	Khdc3	KH domain containing 3, subcortical maternal complex member	protein-coding	1
chr11-116	chr11	54533975	54534155	72.9	intron (NM_001252496, intron 1 of 28)	11220	Rapgef6	Rap guanine nucleotide exchange factor (GEF) 6	protein-coding	1
chr6-89	chr6	38756017	38756197	72.9	intron (NM_001294144, intron 2 of 14)	81204	Hipk2	homeodomain interacting protein kinase 2	protein-coding	2
chr15-59	chr15	53157165	53157345	72.9	intron (NM_010162, intron 1 of 10)	188928	Ext1	exostoses (multiple) 1	protein-coding	1
chr4-75	chr4	149665526	149665706	72.9	intron (NM_001029837, intron 2 of 23)	-2300	Pik3cd	phosphatidylinositol-4,5-bisphosphate 3-kinase catalytic subunit delta	protein-coding	1
chr5-75	chr5	123151250	123151430	72.9	intron (NM_001040398, intron 6 of 16)	9147	Setd1b	SET domain containing 1B	protein-coding	1
chr3-90	chr3	144628344	144628524	72.9	Intergenic	58007	Selenof	selenoprotein F	protein-coding	1
chr9-97	chr9	19622065	19622245	72.6	promoter-TSS (NM_172918)	64	Zfp317	zinc finger protein 317	protein-coding	1
chr8-74	chr8	86808487	86808667	72.6	Intergenic	-62571	Siah1a	siah E3 ubiquitin protein ligase 1A	protein-coding	1
chr14-45	chr14	45082709	45082889	72.6	Intergenic	94688	Ptger2	prostaglandin E receptor 2 (subtype EP2)	protein-coding	1
chr1-124	chr1	54924013	54924193	72.6	intron (NM_001081433, intron 1 of 27)	2284	Ankrd44	ankyrin repeat domain 44	protein-coding	1
chr8-64	chr8	125067265	125067445	72.6	intron (NM_174853, intron 1 of 11)	13160	Disc1	disrupted in schizophrenia 1	protein-coding	1
chr10-67	chr10	75697031	75697211	72.6	intron (NM_172549, intron 27 of 36)	-53113	Susd2	sushi domain containing 2	protein-coding	1
chr10-68	chr10	84632099	84632279	72.2	intron (NM_027423, intron 5 of 27)	9891	Polr3b	polymerase (RNA) III (DNA directed) polypeptide B	protein-coding	1
chr12-53	chr12	107993191	107993371	72.2	intron (NM_001079883, intron 1 of 3)	10133	Bcl11b	B cell leukemia/lymphoma 11B	protein-coding	1
chr7-82	chr7	140203630	140203810	72.2	promoter-TSS (NM_001011814)	-952	Olfr524	olfactory receptor 524	protein-coding	1
chr2-122	chr2	102382607	102382787	72.2	intron (NM_020267, intron 1 of 4)	18203	Trim44	tripartite motif-containing 44	protein-coding	1
chr13-61	chr13	46696959	46697139	71.9	intron (NM_175749, intron 14 of 21)	27527	Fam8a1	family with sequence similarity 8, member A1	protein-coding	1
chr7-80	chr7	139968547	139968727	71.9	Intergenic	10118	6430531B16Rik	RIKEN cDNA 6430531B16 gene	protein-coding	1
chr17-59	chr17	84303021	84303201	71.9	intron (NM_183021, intron 29 of 37)	-115164	Zfp36l2	zinc finger protein 36, C3H type-like 2	protein-coding	2
chr2-123	chr2	118669220	118669400	71.9	intron (NM_001033254, intron 2 of 10)	5733	Pak6	p21 (RAC1) activated kinase 6	protein-coding	1
chr1-133	chr1	161674469	161674649	71.6	Intergenic	113936	Fasl	Fas ligand (TNF superfamily, member 6)	protein-coding	1
chr16-58	chr16	49798931	49799111	71.6	Intergenic	-56633	Cd47	CD47 antigen (Rh-related antigen, integrin-associated signal transducer)	protein-coding	1
chr2-128	chr2	101781376	101781556	71.6	intron (NM_001355625, intron 1 of 8)	16241	Prr5l	proline rich 5 like	protein-coding	1
chr18-44	chr18	65698425	65698605	71.6	intron (NM_177028, intron 1 of 14)	247	Oacyl	O-acyltransferase like	protein-coding	1
chr3-76	chr3	101606894	101607074	71.2	Intergenic	-2277	Atp1a1	ATPase, Na+/K+ transporting, alpha 1 polypeptide	protein-coding	1
chr11-123	chr11	106675349	106675529	71.2	intron (NM_008816, intron 13 of 14)	39842	Pecam1	platelet/endothelial cell adhesion molecule 1	protein-coding	1
chr3-69	chr3	83797136	83797316	71.2	Intergenic	30905	Sfrp2	secreted frizzled-related protein 2	protein-coding	1
chr1-123	chr1	164078671	164078851	71.2	intron (NM_011346, intron 8 of 8)	16685	Sell	selectin, lymphocyte	protein-coding	1
chr19-36	chr19	57097665	57097845	71.2	intron (NM_001362445, intron 6 of 20)	21269	Ablim1	actin-binding LIM protein 1	protein-coding	1
chr5-80	chr5	44181848	44182028	70.9	intron (NM_173764, intron 12 of 13)	44668	Tapt1	transmembrane anterior posterior transformation 1	protein-coding	1
chr14-40	chr14	27192460	27192640	70.9	intron (NM_001289686, intron 2 of 12)	-45460	Arhgef3	Rho guanine nucleotide exchange factor (GEF) 3	protein-coding	1
chr9-107	chr9	64716861	64717041	70.9	exon (NM_017382, exon 5 of 5)	20805	Rab11a	RAB11A, member RAS oncogene family	protein-coding	1
chr5-67	chr5	65900948	65901128	70.9	Intergenic	37454	Rhoh	ras homolog family member H	protein-coding	1
chr11-126	chr11	61930346	61930526	70.5	promoter-TSS (NM_019921)	-179	Akap10	A kinase (PRKA) anchor protein 10	protein-coding	1
chr18-37	chr18	79459621	79459801	70.5	Intergenic	-350320	Setbp1	SET binding protein 1	protein-coding	3
chr6-100	chr6	119908175	119908355	70.5	intron (NR_149727, intron 1 of 10)	5567	Rad52	RAD52 homolog, DNA repair protein	protein-coding	1
chr6-90	chr6	38895839	38896019	70.5	Intergenic	-19739	Hipk2	homeodomain interacting protein kinase 2	protein-coding	1
chr9-96	chr9	13303850	13304030	70.5	Intergenic	56984	Ccdc82	coiled-coil domain containing 82	protein-coding	1
chr11-113	chr11	83079440	83079620	70.2	Intergenic	14418	Slfn2	schlafen 2	protein-coding	1
chr4-71	chr4	63869369	63869549	70.2	Intergenic	-8175	Tnfsf8	tumor necrosis factor (ligand) superfamily, member 8	protein-coding	1
chr4-68	chr4	101199822	101200002	70.2	intron (NM_013567, intron 1 of 22)	65311	Jak1	Janus kinase 1	protein-coding	1
chr7-83	chr7	104400745	104400925	70.2	Intergenic	-42189	Trim30b	tripartite motif-containing 30B	protein-coding	1
chr14-47	chr14	47357956	47358136	70.2	Intergenic	-15814	Lgals3	lectin, galactose binding, soluble 3	protein-coding	1
chr4-70	chr4	155200761	155200941	69.8	intron (NM_011385, intron 1 of 6)	21684	Ski	ski sarcoma viral oncogene homolog (avian)	protein-coding	1
chr4-76	chr4	53012201	53012381	69.5	intron (NM_001347099, intron 1 of 4)	411	Nipsnap3b	nipsnap homolog 3B	protein-coding	1
chr17-62	chr17	32424119	32424299	69.5	promoter-TSS (NM_001271476)	-42	Pglyrp2	peptidoglycan recognition protein 2	protein-coding	1
chr13-60	chr13	74808440	74808620	69.5	promoter-TSS (NM_009817)	230	Cast	calpastatin	protein-coding	2
chr5-79	chr5	37036997	37037177	69.5	Intergenic	-13770	Jakmip1	janus kinase and microtubule interacting protein 1	protein-coding	1
chr4-74	chr4	133659877	133660057	69.5	Intergenic	12680	Pigv	phosphatidylinositol glycan anchor biosynthesis, class V	protein-coding	1
chr7-78	chr7	135591611	135591791	69.5	intron (NM_001316678, intron 1 of 19)	-1780	Ptpre	protein tyrosine phosphatase, receptor type, E	protein-coding	1
chr11-127	chr11	76879897	76880077	69.1	Intergenic	-24558	Tmigd1	transmembrane and immunoglobulin domain containing 1	protein-coding	1
chr18-41	chr18	58659139	58659319	69.1	promoter-TSS (NM_025478)	-253	Isoc1	isochorismatase domain containing 1	protein-coding	1
chr12-56	chr12	73632844	73633024	69.1	intron (NM_001313977, intron 2 of 14)	48138	Prkch	protein kinase C, eta	protein-coding	1
chr4-78	chr4	149850088	149850268	69.1	Intergenic	-75911	Slc25a33	solute carrier family 25, member 33	protein-coding	1
chr14-46	chr14	31684631	31684811	68.8	Intergenic	43664	Btd	biotinidase	protein-coding	2
chr7-85	chr7	128238514	128238694	68.8	promoter-TSS (NM_177001)	-573	9130023H24Rik	RIKEN cDNA 9130023H24 gene	protein-coding	1
chr17-58	chr17	45217157	45217337	68.8	Intergenic	216460	Cdc5l	cell division cycle 5-like (S. pombe)	protein-coding	1
chr4-81	chr4	151048601	151048781	68.8	3' UTR (NM_009498, exon 5 of 5)	-4026	Per3	period circadian clock 3	protein-coding	2
chr1-160	chr1	21333689	21333869	68.8	Intergenic	-15898	Khdc1a	KH domain containing 1A	protein-coding	1
chr2-127	chr2	103583361	103583541	68.8	intron (NM_178890, intron 1 of 16)	17141	Abtb2	ankyrin repeat and BTB (POZ) domain containing 2	protein-coding	1
chr17-63	chr17	35105830	35106010	68.8	Intergenic	-2374	Ly6g5c	lymphocyte antigen 6 complex, locus G5C	protein-coding	2
chr8-65	chr8	70675414	70675594	68.8	intron (NM_015816, intron 1 of 4)	2273	Lsm4	LSM4 homolog, U6 small nuclear RNA and mRNA degradation associated	protein-coding	1
chr18-45	chr18	36415520	36415700	68.4	intron (NM_026027, intron 3 of 3)	38885	Pfdn1	prefoldin 1	protein-coding	1
chr6-91	chr6	114873780	114873960	68.4	intron (NM_177683, intron 2 of 4)	47951	Vgll4	vestigial like family member 4	protein-coding	1
chr10-58	chr10	96654563	96654743	68.4	Intergenic	37652	Btg1	B cell translocation gene 1, anti-proliferative	protein-coding	1
chr2-194	chr2	150307266	150307446	68.4	Intergenic	49839	Gm14124	predicted gene 14124	protein-coding	1
chr6-87	chr6	113649129	113649309	68.4	intron (NM_001113553, intron 2 of 11)	10752	Irak2	interleukin-1 receptor-associated kinase 2	protein-coding	1
chr7-91	chr7	66197303	66197483	68.1	Intergenic	87901	Chsy1	chondroitin sulfate synthase 1	protein-coding	1
chr6-78	chr6	136494520	136494700	68.1	Intergenic	-24241	Atf7ip	activating transcription factor 7 interacting protein	protein-coding	1
chr11-128	chr11	67604489	67604669	68.1	intron (NM_001109657, intron 2 of 13)	8024	Gas7	growth arrest specific 7	protein-coding	1
chr12-54	chr12	32795768	32795948	68.1	Intergenic	-24477	Nampt	nicotinamide phosphoribosyltransferase	protein-coding	1
chr9-95	chr9	35264612	35264792	68.1	intron (NM_001286604, intron 2 of 9)	3103	Fam118b	family with sequence similarity 118, member B	protein-coding	1
chr11-125	chr11	78169115	78169295	68.1	intron (NM_080849, intron 9 of 14)	-3655	Traf4	TNF receptor associated factor 4	protein-coding	1
chr2-116	chr2	117440073	117440253	68.1	Intergenic	-97286	Rasgrp1	RAS guanyl releasing protein 1	protein-coding	2
chr3-75	chr3	59132558	59132738	68.1	promoter-TSS (NM_001287120)	-186	P2ry14	purinergic receptor P2Y, G-protein coupled, 14	protein-coding	1
chr5-84	chr5	123014800	123014980	67.7	promoter-TSS (NM_175423)	-184	Orai1	ORAI calcium release-activated calcium modulator 1	protein-coding	1
chr15-69	chr15	80607456	80607636	67.7	intron (NM_001289442, intron 1 of 7)	-15937	Grap2	GRB2-related adaptor protein 2	protein-coding	1
chr3-80	chr3	115673457	115673637	67.7	Intergenic	41508	S1pr1	sphingosine-1-phosphate receptor 1	protein-coding	1
chr4-72	chr4	150927803	150927983	67.7	promoter-TSS (NM_001077509)	-106	Tnfrsf9	tumor necrosis factor receptor superfamily, member 9	protein-coding	1
chr13-71	chr13	60936676	60936856	67.7	promoter-TSS (NM_001145799)	-141	Ctla2a	cytotoxic T lymphocyte-associated protein 2 alpha	protein-coding	1
chr16-65	chr16	24659221	24659401	67.4	intron (NM_178665, intron 5 of 12)	-62544	Lpp	LIM domain containing preferred translocation partner in lipoma	protein-coding	1
chr2-124	chr2	127318208	127318388	67.4	Intergenic	-17861	Dusp2	dual specificity phosphatase 2	protein-coding	1
chr3-83	chr3	89228438	89228618	67.4	promoter-TSS (NM_013605)	-528	Muc1	mucin 1, transmembrane	protein-coding	1
chr19-37	chr19	57107384	57107564	67.4	intron (NM_001362445, intron 6 of 20)	11550	Ablim1	actin-binding LIM protein 1	protein-coding	1
chr15-65	chr15	63658021	63658201	67.4	Intergenic	150628	Gsdmc	gasdermin C	protein-coding	1
chr1-129	chr1	40383024	40383204	67.4	Intergenic	-46456	Il1rl1	interleukin 1 receptor-like 1	protein-coding	1
chr3-81	chr3	96499837	96500017	67	Intergenic	-25258	Hjv	hemojuvelin BMP co-receptor	protein-coding	1
chr10-82	chr10	80143522	80143702	67	intron (NM_001347092, intron 1 of 2)	1297	Atp5d	ATP synthase, H+ transporting, mitochondrial F1 complex, delta subunit	protein-coding	1
chr17-69	chr17	35218961	35219141	67	Intergenic	-13700	Lta	lymphotoxin A	protein-coding	1
chr19-34	chr19	36378612	36378792	67	promoter-TSS (NM_029508)	-365	Pcgf5	polycomb group ring finger 5	protein-coding	1
chr1-137	chr1	165193485	165193665	67	intron (NM_145512, intron 1 of 7)	858	Sft2d2	SFT2 domain containing 2	protein-coding	1
chr5-76	chr5	110653300	110653480	67	promoter-TSS (NM_027156)	-8	Noc4l	NOC4 like	protein-coding	1
chr9-117	chr9	57970313	57970493	66.7	Intergenic	-27621	Cyp11a1	cytochrome P450, family 11, subfamily a, polypeptide 1	protein-coding	2
chr13-62	chr13	45115683	45115863	66.7	Intergenic	-113677	Dtnbp1	dystrobrevin binding protein 1	protein-coding	1
chr16-66	chr16	75855523	75855703	66.7	Intergenic	53653	Samsn1	SAM domain, SH3 domain and nuclear localization signals, 1	protein-coding	1
chr18-76	chr18	40308153	40308333	66.7	intron (NM_026135, intron 2 of 2)	51244	Kctd16	potassium channel tetramerisation domain containing 16	protein-coding	1
chr3-86	chr3	130894348	130894528	66.7	Intergenic	-164040	Rpl34	ribosomal protein L34	protein-coding	1
chr3-87	chr3	88913927	88914107	66.7	promoter-TSS (NM_144898)	-67	Msto1	misato 1, mitochondrial distribution and morphology regulator	protein-coding	1
chr6-92	chr6	48770776	48770956	66.7	promoter-TSS (NM_031247)	-15	Gimap3	GTPase, IMAP family member 3	protein-coding	1
chr4-77	chr4	86886403	86886583	66.3	intron (NM_139306, intron 2 of 5)	12079	Acer2	alkaline ceramidase 2	protein-coding	1
chr7-90	chr7	66104639	66104819	66.3	Intergenic	-4763	Chsy1	chondroitin sulfate synthase 1	protein-coding	1
chr5-81	chr5	73904212	73904392	66.3	Intergenic	164109	Usp46	ubiquitin specific peptidase 46	protein-coding	1
chr8-70	chr8	70036901	70037081	66.3	intron (NM_028993, intron 1 of 18)	5743	Mau2	MAU2 sister chromatid cohesion factor	protein-coding	1
chr12-57	chr12	76765519	76765699	66.3	promoter-TSS (NM_206534)	71	Churc1	churchill domain containing 1	protein-coding	1
chr17-70	chr17	29532160	29532340	66	intron (NM_001162902, intron 1 of 1)	17343	Tmem217	transmembrane protein 217	protein-coding	1
chr5-82	chr5	38864697	38864877	66	intron (NM_013748, intron 1 of 18)	11906	Clnk	cytokine-dependent hematopoietic cell linker	protein-coding	1
chr3-89	chr3	90504015	90504195	66	intron (NM_023215, intron 2 of 4)	5393	Chtop	chromatin target of PRMT1	protein-coding	1
chr9-102	chr9	21652254	21652434	66	intron (NM_001174079, intron 13 of 33)	36175	Smarca4	SWI/SNF related, matrix associated, actin dependent regulator of chromatin, subfamily a, member 4	protein-coding	1
chr13-59	chr13	9749469	9749649	66	intron (NM_001347474, intron 1 of 14)	14251	Zmynd11	zinc finger, MYND domain containing 11	protein-coding	1
chr3-70	chr3	104777446	104777626	66	promoter-TSS (NM_183224)	11	Tafa3	TAFA chemokine like family member 3	protein-coding	1
chr19-41	chr19	4227530	4227710	66	intron (NR_132308, intron 2 of 3)	-4273	Pold4	polymerase (DNA-directed), delta 4	protein-coding	1
chr11-143	chr11	70803755	70803935	65.6	intron (NM_001045526, intron 1 of 4)	8716	Scimp	SLP adaptor and CSK interacting membrane protein	protein-coding	1
chr9-114	chr9	21327702	21327882	65.6	intron (NM_001199186, intron 1 of 21)	7073	Slc44a2	solute carrier family 44, member 2	protein-coding	1
chr12-60	chr12	80065170	80065350	65.6	Intergenic	47753	Zfp36l1	zinc finger protein 36, C3H type-like 1	protein-coding	1
chr8-77	chr8	23193454	23193634	65.6	intron (NM_018743, intron 1 of 12)	14909	Gpat4	glycerol-3-phosphate acyltransferase 4	protein-coding	1
chr3-95	chr3	95898095	95898275	65.6	exon (NM_001355750, exon 11 of 11)	4264	Aph1a	aph1 homolog A, gamma secretase subunit	protein-coding	1
chr19-43	chr19	44388044	44388224	65.3	Intergenic	19575	Scd1	stearoyl-Coenzyme A desaturase 1	protein-coding	2
chr11-115	chr11	108249535	108249715	65.3	intron (NM_011101, intron 2 of 16)	94263	Prkca	protein kinase C, alpha	protein-coding	1
chr13-67	chr13	30042832	30043012	65.3	Intergenic	-56859	E2f3	E2F transcription factor 3	protein-coding	1
chr11-124	chr11	16768122	16768302	65	intron (NM_207655, intron 1 of 27)	16009	Egfr	epidermal growth factor receptor	protein-coding	1
chr2-140	chr2	6338322	6338502	65	intron (NM_001080548, intron 2 of 14)	-14324	Usp6nl	USP6 N-terminal like	protein-coding	1
chr2-120	chr2	93461280	93461460	65	intron (NR_040532, intron 2 of 4)	481	Cd82	CD82 antigen	protein-coding	1
chr9-101	chr9	65831442	65831622	65	3' UTR (NM_001170907, exon 12 of 12)	-3968	Zfp609	zinc finger protein 609	protein-coding	1
chr12-55	chr12	55464974	55465154	65	Intergenic	27583	Nfkbia	nuclear factor of kappa light polypeptide gene enhancer in B cells inhibitor, alpha	protein-coding	1
chr8-81	chr8	94871413	94871593	65	intron (NM_053246, intron 1 of 8)	4809	Dok4	docking protein 4	protein-coding	1
chr12-67	chr12	16509508	16509688	65	Intergenic	80172	Lpin1	lipin 1	protein-coding	1
chr1-145	chr1	87813711	87813891	65	intron (NM_009118, intron 4 of 15)	10121	Sag	S-antigen, retina and pineal gland (arrestin)	protein-coding	1
chr18-48	chr18	82509285	82509465	65	intron (NM_001025245, intron 2 of 3)	34252	Mbp	myelin basic protein	protein-coding	1
chr16-57	chr16	23326658	23326838	64.6	intron (NM_145933, intron 4 of 7)	36278	St6gal1	beta galactoside alpha 2,6 sialyltransferase 1	protein-coding	2
chr4-80	chr4	89388207	89388387	64.6	intron (NR_132431, intron 4 of 9)	-77265	Cdkn2b	cyclin dependent kinase inhibitor 2B	protein-coding	1
chr11-139	chr11	34047075	34047255	64.6	5' UTR (NM_010696, exon 1 of 21)	237	Lcp2	lymphocyte cytosolic protein 2	protein-coding	1
chr2-126	chr2	166744857	166745037	64.6	Intergenic	-31115	Prex1	phosphatidylinositol-3,4,5-trisphosphate-dependent Rac exchange factor 1	protein-coding	2
chr5-71	chr5	34544136	34544316	64.6	intron (NM_001145858, intron 1 of 12)	861	Sh3bp2	SH3-domain binding protein 2	protein-coding	1
chr15-74	chr15	101145926	101146106	64.6	TTS (NM_001277258)	17494	Acvrl1	activin A receptor, type II-like 1	protein-coding	1
chr3-88	chr3	107076698	107076878	64.6	Intergenic	-24779	Kcna2	potassium voltage-gated channel, shaker-related subfamily, member 2	protein-coding	1
chr5-74	chr5	103693221	103693401	64.6	Intergenic	-37579	1700016H13Rik	RIKEN cDNA 1700016H13 gene	protein-coding	1
chr18-46	chr18	39083939	39084119	64.6	intron (NM_175164, intron 1 of 22)	90884	Arhgap26	Rho GTPase activating protein 26	protein-coding	1
chr4-87	chr4	132947331	132947511	64.6	Intergenic	-24870	Fam76a	family with sequence similarity 76, member A	protein-coding	1
chr13-65	chr13	92029252	92029432	64.3	intron (NM_009027, intron 5 of 23)	102486	Rasgrf2	RAS protein-specific guanine nucleotide-releasing factor 2	protein-coding	1
chr16-73	chr16	10785973	10786153	64.3	promoter-TSS (NM_009896)	-527	Socs1	suppressor of cytokine signaling 1	protein-coding	1
chr5-93	chr5	134187466	134187646	64.3	intron (NM_053266, intron 1 of 15)	3518	Gtf2ird2	GTF2I repeat domain containing 2	protein-coding	1
chr10-77	chr10	19598193	19598373	63.9	intron (NM_010511, intron 2 of 6)	6334	Ifngr1	interferon gamma receptor 1	protein-coding	1
chr11-146	chr11	67564296	67564476	63.9	intron (NM_008088, intron 1 of 13)	-22114	Gas7	growth arrest specific 7	protein-coding	1
chr9-105	chr9	101034940	101035120	63.9	promoter-TSS (NM_001311149)	-146	Pccb	propionyl Coenzyme A carboxylase, beta polypeptide	protein-coding	1
chr5-94	chr5	72559663	72559843	63.6	promoter-TSS (NM_133921)	-108	Nfxl1	nuclear transcription factor, X-box binding-like 1	protein-coding	1
chr5-90	chr5	3669926	3670106	63.6	intron (NM_029154, intron 7 of 10)	13012	Tmbim7	transmembrane BAX inhibitor motif containing 7	protein-coding	1
chr14-52	chr14	121478473	121478653	63.6	intron (NM_053079, intron 11 of 22)	26691	Slc15a1	solute carrier family 15 (oligopeptide transporter), member 1	protein-coding	1
chr19-48	chr19	53535411	53535591	63.6	intron (NM_001085390, intron 2 of 3)	6356	Dusp5	dual specificity phosphatase 5	protein-coding	1
chr2-119	chr2	17671830	17672010	63.2	intron (NM_028757, intron 2 of 6)	-1755	Nebl	nebulette	protein-coding	1
chr8-79	chr8	13595542	13595722	63.2	intron (NM_009025, intron 6 of 23)	-33171	1700029H14Rik	RIKEN cDNA 1700029H14 gene	protein-coding	1
chr3-92	chr3	60480518	60480698	63.2	intron (NM_001253713, intron 2 of 9)	7778	Mbnl1	muscleblind like splicing factor 1	protein-coding	2
chr2-139	chr2	165956474	165956654	62.9	Intergenic	-36073	Ncoa3	nuclear receptor coactivator 3	protein-coding	1
chr7-95	chr7	118119321	118119501	62.9	3' UTR (NM_019419, exon 6 of 6)	-3264	Rps15a	ribosomal protein S15A	protein-coding	1
chr5-77	chr5	125391591	125391771	62.9	Intergenic	-1664	Ubc	ubiquitin C	protein-coding	1
chr9-106	chr9	114740454	114740634	62.5	intron (NM_026036, intron 3 of 3)	9341	Cmtm6	CKLF-like MARVEL transmembrane domain containing 6	protein-coding	1
chr15-72	chr15	36647973	36648153	62.5	Intergenic	-39090	Pabpc1	poly(A) binding protein, cytoplasmic 1	protein-coding	1
chr6-104	chr6	136497917	136498097	62.5	Intergenic	-20844	Atf7ip	activating transcription factor 7 interacting protein	protein-coding	1
chr6-96	chr6	48718557	48718737	62.5	promoter-TSS (NM_146167)	26	Gimap7	GTPase, IMAP family member 7	protein-coding	1
chr10-72	chr10	116895157	116895337	62.5	intron (NM_001033333, intron 1 of 24)	1632	Myrfl	myelin regulatory factor-like	protein-coding	1
chr2-125	chr2	32514445	32514625	62.2	Intergenic	-20824	Fam102a	family with sequence similarity 102, member A	protein-coding	1
chr6-113	chr6	38320799	38320979	62.2	intron (NM_028864, intron 7 of 8)	-21630	Zc3hav1l	zinc finger CCCH-type, antiviral 1-like	protein-coding	1
chr3-94	chr3	89730617	89730797	62.2	promoter-TSS (NM_019655)	-11	Adar	adenosine deaminase, RNA-specific	protein-coding	1
chr19-39	chr19	6390031	6390211	62.2	intron (NM_011224, intron 11 of 19)	5713	Pygm	muscle glycogen phosphorylase	protein-coding	1
chr1-143	chr1	85961049	85961229	62.2	promoter-TSS (NM_001033290)	-84	Gpr55	G protein-coupled receptor 55	protein-coding	1
chr7-94	chr7	126928640	126928820	62.2	promoter-TSS (NM_172747)	-149	Kctd13	potassium channel tetramerisation domain containing 13	protein-coding	1
chr14-49	chr14	78306766	78306946	62.2	intron (NM_011613, intron 1 of 4)	1187	Tnfsf11	tumor necrosis factor (ligand) superfamily, member 11	protein-coding	1
chr10-89	chr10	89744837	89745017	62.2	promoter-TSS (NM_029166)	-64	Uhrf1bp1l	UHRF1 (ICBP90) binding protein 1-like	protein-coding	1
chr1-156	chr1	138290159	138290339	61.8	TTS (NM_177397)	16511	Atp6v1g3	ATPase, H+ transporting, lysosomal V1 subunit G3	protein-coding	1
chr11-136	chr11	73101426	73101606	61.8	intron (NM_008399, intron 1 of 30)	10933	Itgae	integrin alpha E, epithelial-associated	protein-coding	1
chr7-101	chr7	131410593	131410773	61.8	promoter-TSS (NM_175115)	82	Acadsb	acyl-Coenzyme A dehydrogenase, short/branched chain	protein-coding	1
chr8-78	chr8	46990998	46991178	61.8	intron (NM_177304, intron 1 of 7)	4201	Enpp6	ectonucleotide pyrophosphatase/phosphodiesterase 6	protein-coding	1
chr9-118	chr9	118875497	118875677	61.8	intron (NM_001113514, intron 11 of 13)	-50949	Ctdspl	CTD (carboxy-terminal domain, RNA polymerase II, polypeptide A) small phosphatase-like	protein-coding	2
chr4-88	chr4	134052525	134052705	61.8	Intergenic	-15837	Crybg2	crystallin beta-gamma domain containing 2	protein-coding	1
chr7-108	chr7	132763077	132763257	61.5	intron (NM_175268, intron 3 of 4)	13749	Fam53b	family with sequence similarity 53, member B	protein-coding	2
chr16-71	chr16	38678953	38679133	61.5	intron (NM_020260, intron 1 of 11)	33992	Arhgap31	Rho GTPase activating protein 31	protein-coding	1
chr2-134	chr2	170157848	170158028	61.5	Intergenic	-15263	Zfp217	zinc finger protein 217	protein-coding	1
chr15-70	chr15	62008394	62008574	61.5	Intergenic	23143	Myc	myelocytomatosis oncogene	protein-coding	1
chr5-86	chr5	35166059	35166239	61.5	Intergenic	-60450	Lrpap1	low density lipoprotein receptor-related protein associated protein 1	protein-coding	1
chr4-83	chr4	107171927	107172107	61.5	intron (NM_025617, intron 2 of 4)	6349	Tceanc2	transcription elongation factor A (SII) N-terminal and central domain containing 2	protein-coding	1
chr19-42	chr19	3731140	3731320	61.5	Intergenic	22819	1810055G02Rik	RIKEN cDNA 1810055G02 gene	protein-coding	1
chr18-49	chr18	65007859	65008039	61.5	intron (NM_001114386, intron 2 of 30)	-15578	Nedd4l	neural precursor cell expressed, developmentally down-regulated gene 4-like	protein-coding	1
chr12-71	chr12	100857838	100858018	61.5	intron (NM_001361020, intron 11 of 13)	41596	Gpr68	G protein-coupled receptor 68	protein-coding	1
chr14-51	chr14	52022881	52023061	61.5	Intergenic	-2238	Zfp219	zinc finger protein 219	protein-coding	1
chr1-151	chr1	43934515	43934695	61.5	intron (NM_001310540, intron 1 of 28)	611	Tpp2	tripeptidyl peptidase II	protein-coding	1
chr1-144	chr1	59608363	59608543	61.1	intron (NM_001013771, intron 13 of 19)	62381	Sumo1	small ubiquitin-like modifier 1	protein-coding	1
chr16-83	chr16	64873864	64874044	61.1	Intergenic	21953	Cggbp1	CGG triplet repeat binding protein 1	protein-coding	1
chr13-68	chr13	41532708	41532888	61.1	Intergenic	-45438	Nedd9	neural precursor cell expressed, developmentally down-regulated gene 9	protein-coding	1
chr3-93	chr3	69182510	69182690	61.1	Intergenic	-39819	Arl14	ADP-ribosylation factor-like 14	protein-coding	1
chr10-83	chr10	82860181	82860361	61.1	promoter-TSS (NM_001042514)	-70	Txnrd1	thioredoxin reductase 1	protein-coding	1
chr7-98	chr7	16246065	16246245	61.1	TTS (NM_001173550)	-2001	C5ar2	complement component 5a receptor 2	protein-coding	1
chr10-74	chr10	95255370	95255550	60.8	intron (NM_001330175, intron 2 of 2)	68249	Cradd	CASP2 and RIPK1 domain containing adaptor with death domain	protein-coding	1
chr11-181	chr11	4206039	4206219	60.8	intron (NM_134023, intron 2 of 8)	-12096	Castor1	cytosolic arginine sensor for mTORC1 subunit 1	protein-coding	1
chr5-91	chr5	21784727	21784907	60.8	promoter-TSS (NM_011188)	348	Dnajc2	DnaJ heat shock protein family (Hsp40) member C2	protein-coding	1
chr17-73	chr17	48293613	48293793	60.4	Intergenic	-6335	Treml2	triggering receptor expressed on myeloid cells-like 2	protein-coding	1
chr2-145	chr2	160735865	160736045	60.4	intron (NM_021280, intron 2 of 33)	4645	Plcg1	phospholipase C, gamma 1	protein-coding	1
chr4-86	chr4	11721771	11721951	60.4	Intergenic	17414	Gem	GTP binding protein (gene overexpressed in skeletal muscle)	protein-coding	1
chr5-95	chr5	97010146	97010326	60.4	intron (NM_080708, intron 1 of 15)	12547	Bmp2k	BMP2 inducible kinase	protein-coding	2
chr9-113	chr9	57646667	57646847	60.4	intron (NM_001304761, intron 2 of 14)	-1104	Csk	c-src tyrosine kinase	protein-coding	1
chr6-97	chr6	38346011	38346191	60.4	intron (NM_028864, intron 1 of 8)	8502	Zc3hav1	zinc finger CCCH type, antiviral 1	protein-coding	1
chr5-83	chr5	103753451	103753631	60.1	promoter-TSS (NM_133919)	-621	Aff1	AF4/FMR2 family, member 1	protein-coding	1
chr11-132	chr11	45856229	45856409	60.1	intron (NM_001045520, intron 1 of 11)	4350	Clint1	clathrin interactor 1	protein-coding	2
chr1-155	chr1	156040718	156040898	60.1	promoter-TSS (NM_001358627)	-32	Tor1aip2	torsin A interacting protein 2	protein-coding	1
chr7-107	chr7	89954406	89954586	60.1	TTS (NM_021876)	-13292	Hikeshi	heat shock protein nuclear import factor	protein-coding	1
chr19-45	chr19	18615869	18616049	60.1	intron (NM_017375, intron 1 of 9)	15854	Ostf1	osteoclast stimulating factor 1	protein-coding	1
chr2-153	chr2	152779538	152779718	59.7	intron (NM_001289739, intron 2 of 4)	25455	Cox4i2	cytochrome c oxidase subunit 4I2	protein-coding	1
chr2-141	chr2	31116386	31116566	59.7	intron (NM_001038700, intron 1 of 14)	-19976	Fnbp1	formin binding protein 1	protein-coding	2
chr7-96	chr7	74497318	74497498	59.7	intron (NM_001038643, intron 2 of 10)	57372	Slco3a1	solute carrier organic anion transporter family, member 3a1	protein-coding	1
chr18-52	chr18	36512958	36513138	59.7	intron (NM_010415, intron 2 of 5)	2757	Hbegf	heparin-binding EGF-like growth factor	protein-coding	1
chr13-64	chr13	104825627	104825807	59.7	intron (NM_026075, intron 1 of 4)	8547	Srek1ip1	splicing regulatory glutamine/lysine-rich protein 1interacting protein 1	protein-coding	1
chr1-134	chr1	183180408	183180588	59.7	intron (NM_001278218, intron 1 of 8)	-32941	Disp1	dispatched RND transporter family member 1	protein-coding	1
chr16-69	chr16	91538538	91538718	59.7	Intergenic	-8431	Ifngr2	interferon gamma receptor 2	protein-coding	1
chr9-108	chr9	123271884	123272064	59.4	Intergenic	-11185	Tmem158	transmembrane protein 158	protein-coding	1
chr5-72	chr5	65956010	65956190	59.4	Intergenic	-11024	Chrna9	cholinergic receptor, nicotinic, alpha polypeptide 9	protein-coding	1
chr9-123	chr9	44039981	44040161	59	Intergenic	-3313	Thy1	thymus cell antigen 1, theta	protein-coding	1
chr6-115	chr6	71369525	71369705	59	Intergenic	-3812	Cd8a	CD8 antigen, alpha chain	protein-coding	1
chr18-53	chr18	32997088	32997268	59	intron (NM_009793, intron 1 of 10)	58137	Camk4	calcium/calmodulin-dependent protein kinase IV	protein-coding	1
chr17-79	chr17	47269682	47269862	59	intron (NM_172622, intron 1 of 16)	39542	Trerf1	transcriptional regulating factor 1	protein-coding	1
chr15-76	chr15	98830626	98830806	59	TTS (NM_001033276)	792	Prkag1	protein kinase, AMP-activated, gamma 1 non-catalytic subunit	protein-coding	1
chr2-138	chr2	58822551	58822731	59	3' UTR (NM_001362393, exon 14 of 14)	67457	Upp2	uridine phosphorylase 2	protein-coding	1
chr5-88	chr5	64297175	64297355	59	intron (NM_019636, intron 12 of 19)	66908	Tbc1d1	TBC1 domain family, member 1	protein-coding	1
chr11-164	chr11	51805292	51805472	59	Intergenic	41719	Sar1b	secretion associated Ras related GTPase 1B	protein-coding	2
chr4-91	chr4	57916537	57916717	59	promoter-TSS (NM_178727)	-363	D630039A03Rik	RIKEN cDNA D630039A03 gene	protein-coding	1
chr5-92	chr5	75070584	75070764	59	Intergenic	-4927	Gsx2	GS homeobox 2	protein-coding	1
chr11-167	chr11	60114217	60114397	59	intron (NM_009021, intron 1 of 5)	9294	Rai1	retinoic acid induced 1	protein-coding	1
chr2-143	chr2	76133081	76133261	58.7	intron (NM_001081033, intron 9 of 19)	-151204	Ttc30a1	tetratricopeptide repeat domain 30A1	protein-coding	1
chr10-93	chr10	93876939	93877119	58.7	intron (NM_019648, intron 5 of 11)	14173	Metap2	methionine aminopeptidase 2	protein-coding	1
chr5-87	chr5	124019992	124020172	58.7	intron (NM_177876, intron 1 of 3)	12178	Vps37b	vacuolar protein sorting 37B	protein-coding	1
chr18-50	chr18	74288014	74288194	58.7	intron (NR_029424, intron 2 of 8)	5004	Cfap53	cilia and flagella associated protein 53	protein-coding	1
chr11-168	chr11	98458235	98458415	58.7	Intergenic	11491	Grb7	growth factor receptor bound protein 7	protein-coding	1
chr8-87	chr8	124265934	124266114	58.4	intron (NM_139272, intron 1 of 15)	34630	Galnt2	polypeptide N-acetylgalactosaminyltransferase 2	protein-coding	1
chr8-88	chr8	115496106	115496286	58.4	Intergenic	210698	Maf	avian musculoaponeurotic fibrosarcoma oncogene homolog	protein-coding	1
chr10-78	chr10	128744900	128745080	58.4	promoter-TSS (NM_001358746)	94	Dgka	diacylglycerol kinase, alpha	protein-coding	2
chr17-74	chr17	34144945	34145125	58.4	promoter-TSS (NM_010388)	-214	H2-DMb2	histocompatibility 2, class II, locus Mb2	protein-coding	1
chr13-78	chr13	104286742	104286922	58	Intergenic	-1003	Adamts6	a disintegrin-like and metallopeptidase (reprolysin type) with thrombospondin type 1 motif, 6	protein-coding	1
chr16-85	chr16	8806835	8807015	58	Intergenic	-23175	1810013L24Rik	RIKEN cDNA 1810013L24 gene	protein-coding	2
chr2-135	chr2	93192172	93192352	58	intron (NM_001356535, intron 2 of 8)	4714	Trp53i11	transformation related protein 53 inducible protein 11	protein-coding	1
chr10-100	chr10	86727941	86728121	58	intron (NM_001003910, intron 4 of 15)	15266	Ttc41	tetratricopeptide repeat domain 41	protein-coding	1
chr2-147	chr2	68434661	68434841	58	intron (NM_016866, intron 1 of 17)	37230	Stk39	serine/threonine kinase 39	protein-coding	1
chr1-159	chr1	172311241	172311421	58	Intergenic	-1036	Igsf8	immunoglobulin superfamily, member 8	protein-coding	1
chr3-103	chr3	139073838	139074018	58	intron (NM_001356388, intron 1 of 13)	1273	Rap1gds1	RAP1, GTP-GDP dissociation stimulator 1	protein-coding	1
chr7-106	chr7	78923962	78924142	57.7	Intergenic	9817	Isg20	interferon-stimulated protein	protein-coding	1
chr7-92	chr7	99483493	99483673	57.7	promoter-TSS (NR_002172)	126	Rps3	ribosomal protein S3	protein-coding	1
chr2-151	chr2	61497098	61497278	57.7	Intergenic	-81398	Tank	TRAF family member-associated Nf-kappa B activator	protein-coding	1
chr1-148	chr1	180428402	180428582	57.7	Intergenic	55012	Stum	mechanosensory transduction mediator	protein-coding	1
chr6-102	chr6	66414929	66415109	57.7	Intergenic	-120202	Mad2l1	MAD2 mitotic arrest deficient-like 1	protein-coding	1
chr17-75	chr17	31220163	31220343	57.7	intron (NM_177823, intron 6 of 13)	12187	Ubash3a	ubiquitin associated and SH3 domain containing, A	protein-coding	1
chr10-80	chr10	61536113	61536293	57.7	intron (NM_153542, intron 3 of 4)	-59092	Npffr1	neuropeptide FF receptor 1	protein-coding	1
chr16-77	chr16	87713144	87713324	57.3	intron (NM_007520, intron 1 of 4)	14280	Bach1	BTB and CNC homology 1, basic leucine zipper transcription factor 1	protein-coding	1
chr8-80	chr8	13671758	13671938	57.3	intron (NM_009025, intron 1 of 23)	5739	Rasa3	RAS p21 protein activator 3	protein-coding	2
chr5-101	chr5	24445166	24445346	57.3	promoter-TSS (NM_023229)	-21	Fastk	Fas-activated serine/threonine kinase	protein-coding	1
chr1-154	chr1	84823576	84823756	57.3	intron (NM_133975, intron 1 of 40)	15638	Trip12	thyroid hormone receptor interactor 12	protein-coding	2
chr3-101	chr3	109342648	109342828	57	intron (NM_020505, intron 1 of 26)	2055	Vav3	vav 3 oncogene	protein-coding	1
chr10-97	chr10	39479354	39479534	57	intron (NM_001122893, intron 3 of 13)	109645	Fyn	Fyn proto-oncogene	protein-coding	1
chr6-94	chr6	99397862	99398042	57	intron (NM_053202, intron 1 of 18)	37393	Foxp1	forkhead box P1	protein-coding	1
chr16-78	chr16	46020540	46020720	57	Intergenic	-10217	Plcxd2	phosphatidylinositol-specific phospholipase C, X domain containing 2	protein-coding	2
chr17-80	chr17	32037248	32037428	57	intron (NM_028244, intron 1 of 15)	1176	Rrp1b	ribosomal RNA processing 1 homolog B (S. cerevisiae)	protein-coding	1
chr5-104	chr5	107164206	107164386	57	intron (NM_011578, intron 4 of 16)	125333	Tgfbr3	transforming growth factor, beta receptor III	protein-coding	1
chr6-107	chr6	41177240	41177420	57	Intergenic	-124942	Try4	trypsin 4	protein-coding	1
chr7-132	chr7	106236757	106236937	56.6	Intergenic	-21507	Gvin1	GTPase, very large interferon inducible 1	protein-coding	1
chr15-75	chr15	79347444	79347624	56.6	promoter-TSS (NM_001304831)	14	Maff	v-maf musculoaponeurotic fibrosarcoma oncogene family, protein F (avian)	protein-coding	1
chr19-47	chr19	7317741	7317921	56.6	intron (NM_001080388, intron 1 of 16)	-22384	Mark2	MAP/microtubule affinity regulating kinase 2	protein-coding	1
chr10-104	chr10	75744139	75744319	56.6	intron (NM_172549, intron 10 of 36)	20128	Cabin1	calcineurin binding protein 1	protein-coding	1
chr15-73	chr15	85233078	85233258	56.6	intron (NM_001347088, intron 8 of 14)	27160	Fbln1	fibulin 1	protein-coding	1
chr9-121	chr9	90244458	90244638	56.6	intron (NM_194334, intron 2 of 12)	26221	Tbc1d2b	TBC1 domain family, member 2B	protein-coding	1
chr17-84	chr17	80112698	80112878	56.3	Intergenic	-14683	Galm	galactose mutarotase	protein-coding	1
chr10-79	chr10	8130106	8130286	56.3	Intergenic	-174073	Tab2	TGF-beta activated kinase 1/MAP3K7 binding protein 2	protein-coding	1
chr13-73	chr13	19356285	19356465	56.3	Intergenic	39438	Stard3nl	STARD3 N-terminal like	protein-coding	1
chr10-91	chr10	14057257	14057437	56.3	intron (NM_001358783, intron 2 of 12)	90968	Hivep2	human immunodeficiency virus type I enhancer binding protein 2	protein-coding	1
chr5-108	chr5	72736260	72736440	56.3	intron (NM_013698, intron 1 of 13)	252	Txk	TXK tyrosine kinase	protein-coding	1
chr11-183	chr11	96996395	96996575	56.3	Intergenic	-13526	Sp2	Sp2 transcription factor	protein-coding	1
chr12-70	chr12	33056694	33056874	56.3	intron (NM_001024478, intron 8 of 19)	36091	Cdhr3	cadherin-related family member 3	protein-coding	2
chr12-75	chr12	21480244	21480424	55.9	Intergenic	-62898	Ywhaq	tyrosine 3-monooxygenase/tryptophan 5-monooxygenase activation protein theta	protein-coding	1
chr4-84	chr4	62552101	62552281	55.9	Intergenic	-7656	Rgs3	regulator of G-protein signaling 3	protein-coding	1
chr1-149	chr1	86006584	86006764	55.6	Intergenic	-15268	Spata3	spermatogenesis associated 3	protein-coding	1
chr4-121	chr4	155210282	155210462	55.6	intron (NM_011385, intron 1 of 6)	12163	Ski	ski sarcoma viral oncogene homolog (avian)	protein-coding	1
chr14-57	chr14	31662890	31663070	55.6	intron (NM_025295, intron 2 of 3)	21923	Btd	biotinidase	protein-coding	1
chr11-156	chr11	96034739	96034919	55.6	promoter-TSS (NM_001356362)	-56	Snf8	SNF8, ESCRT-II complex subunit, homolog (S. cerevisiae)	protein-coding	1
chr1-168	chr1	43225039	43225219	55.6	Intergenic	-28368	Fhl2	four and a half LIM domains 2	protein-coding	1
chr5-103	chr5	140153312	140153492	55.6	intron (NM_001359025, intron 11 of 17)	21516	Mad1l1	MAD1 mitotic arrest deficient 1-like 1	protein-coding	1
chr16-79	chr16	92824909	92825089	55.2	intron (NM_001111021, intron 2 of 7)	1075	Runx1	runt related transcription factor 1	protein-coding	1
chr13-81	chr13	107918156	107918336	55.2	Intergenic	-28182	Zswim6	zinc finger SWIM-type containing 6	protein-coding	1
chr16-81	chr16	43655282	43655462	55.2	intron (NM_001146325, intron 3 of 3)	8812	Tigit	T cell immunoreceptor with Ig and ITIM domains	protein-coding	1
chr19-51	chr19	11485801	11485981	54.9	Intergenic	-6147	Gm8369	predicted gene 8369	protein-coding	1
chr16-94	chr16	57402986	57403166	54.9	intron (NM_001040397, intron 1 of 4)	49799	Filip1l	filamin A interacting protein 1-like	protein-coding	1
chr13-79	chr13	22051080	22051260	54.9	Intergenic	7972	Hist1h2bj	histone cluster 1, H2bj	protein-coding	1
chr1-153	chr1	80637175	80637355	54.9	intron (NM_175291, intron 2 of 55)	28087	Dock10	dedicator of cytokinesis 10	protein-coding	1
chr11-193	chr11	87720066	87720246	54.9	intron (NM_172448, intron 3 of 9)	-17395	Supt4a	suppressor of Ty 4A	protein-coding	1
chr4-105	chr4	102515012	102515192	54.9	intron (NM_019840, intron 5 of 14)	-54958	Pde4b	phosphodiesterase 4B, cAMP specific	protein-coding	2
chr16-87	chr16	48627368	48627548	54.9	intron (NM_010816, intron 26 of 26)	144604	Trat1	T cell receptor associated transmembrane adaptor 1	protein-coding	1
chrX-14	chrX	7977976	7978156	54.5	Intergenic	-10156	Gata1	GATA binding protein 1	protein-coding	1
chr7-115	chr7	66690045	66690225	54.5	promoter-TSS (NR_003961)	246	Lins1	lines homolog 1	protein-coding	1
chr2-162	chr2	166000332	166000512	54.5	intron (NM_008679, intron 1 of 22)	7785	Ncoa3	nuclear receptor coactivator 3	protein-coding	1
chr2-175	chr2	157219296	157219476	54.5	intron (NM_001039557, intron 19 of 24)	-14852	Rbl1	RB transcriptional corepressor like 1	protein-coding	1
chr9-128	chr9	71163005	71163185	54.5	promoter-TSS (NM_001271843)	194	Aqp9	aquaporin 9	protein-coding	1
chr5-156	chr5	105263397	105263577	54.2	Intergenic	-23954	Gbp10	guanylate-binding protein 10	protein-coding	2
chr7-100	chr7	38215984	38216164	54.2	Intergenic	11920	Plekhf1	pleckstrin homology domain containing, family F (with FYVE domain) member 1	protein-coding	1
chr10-105	chr10	78069770	78069950	54.2	intron (NM_015790, intron 1 of 6)	492	Icosl	icos ligand	protein-coding	1
chr15-84	chr15	55883266	55883446	53.8	intron (NM_016667, intron 1 of 6)	23593	Sntb1	syntrophin, basic 1	protein-coding	1
chr19-50	chr19	5059541	5059721	53.8	Intergenic	-8447	Cd248	CD248 antigen, endosialin	protein-coding	1
chr15-80	chr15	81534643	81534823	53.8	Intergenic	-51481	Ep300	E1A binding protein p300	protein-coding	2
chr10-102	chr10	17485639	17485819	53.8	Intergenic	-237499	Cited2	Cbp/p300-interacting transactivator, with Glu/Asp-rich carboxy-terminal domain, 2	protein-coding	1
chr2-174	chr2	132578286	132578466	53.8	promoter-TSS (NM_001355648)	-128	Gpcpd1	glycerophosphocholine phosphodiesterase 1	protein-coding	1
chr19-52	chr19	9055775	9055955	53.8	intron (NM_001286518, intron 6 of 6)	32091	Scgb1a1	secretoglobin, family 1A, member 1 (uteroglobin)	protein-coding	1
chr10-98	chr10	20182255	20182435	53.8	intron (NM_001358787, intron 1 of 17)	11323	Map7	microtubule-associated protein 7	protein-coding	2
chr7-134	chr7	119836472	119836652	53.8	intron (NM_001004187, intron 12 of 12)	42375	Rexo5	RNA exonuclease 5	protein-coding	1
chr11-166	chr11	5434804	5434984	53.8	intron (NM_001080924, intron 1 of 8)	9953	Znrf3	zinc and ring finger 3	protein-coding	1
chr10-110	chr10	95779702	95779882	53.8	Intergenic	-160871	Eea1	early endosome antigen 1	protein-coding	1
chr17-72	chr17	29430588	29430768	53.8	Intergenic	-60107	Pim1	proviral integration site 1	protein-coding	1
chr1-161	chr1	153751761	153751941	53.8	intron (NM_011882, intron 1 of 8)	2425	Rnasel	ribonuclease L (2', 5'-oligoisoadenylate synthetase-dependent)	protein-coding	1
chr2-156	chr2	72083022	72083202	53.5	intron (NM_001355478, intron 1 of 26)	28495	Rapgef4	Rap guanine nucleotide exchange factor (GEF) 4	protein-coding	1
chr10-109	chr10	39776853	39777033	53.5	intron (NM_011264, intron 1 of 31)	44783	Rev3l	REV3 like, DNA directed polymerase zeta catalytic subunit	protein-coding	3
chr6-123	chr6	87547956	87548136	53.5	Intergenic	-14787	Arhgap25	Rho GTPase activating protein 25	protein-coding	1
chr5-175	chr5	105062556	105062736	53.5	Intergenic	-9085	Gbp8	guanylate-binding protein 8	protein-coding	2
chr15-81	chr15	66860824	66861004	53.5	Intergenic	-29085	Sla	src-like adaptor	protein-coding	1
chr16-100	chr16	10676701	10676881	53.5	intron (NM_177562, intron 18 of 22)	108745	Socs1	suppressor of cytokine signaling 1	protein-coding	1
chr19-54	chr19	11484555	11484735	53.5	Intergenic	-7393	Gm8369	predicted gene 8369	protein-coding	1
chr7-110	chr7	28446580	28446760	53.5	3' UTR (NM_001039192, exon 7 of 7)	-5315	Lrfn1	leucine rich repeat and fibronectin type III domain containing 1	protein-coding	1
chr12-83	chr12	76841000	76841180	53.1	intron (NM_145927, intron 1 of 11)	3623	Fntb	farnesyltransferase, CAAX box, beta	protein-coding	1
chr11-154	chr11	4266160	4266340	53.1	promoter-TSS (NM_001039537)	-546	Lif	leukemia inhibitory factor	protein-coding	1
chr17-78	chr17	56990166	56990346	53.1	promoter-TSS (NM_017393)	-8	Clpp	caseinolytic mitochondrial matrix peptidase proteolytic subunit	protein-coding	1
chr11-190	chr11	34833693	34833873	53.1	promoter-TSS (NM_027411)	-142	Spdl1	spindle apparatus coiled-coil protein 1	protein-coding	1
chr16-76	chr16	45998311	45998491	53.1	intron (NM_001134480, intron 1 of 3)	12012	Plcxd2	phosphatidylinositol-specific phospholipase C, X domain containing 2	protein-coding	2
chr8-105	chr8	84826632	84826812	53.1	intron (NR_033145, intron 1 of 1)	-3899	Dand5	DAN domain family member 5, BMP antagonist	protein-coding	1
chr4-116	chr4	136028894	136029074	53.1	Intergenic	-7335	Eloa	elongin A	protein-coding	1
chr18-56	chr18	5593684	5593864	53.1	5' UTR (NM_001360981, exon 2 of 9)	1127	Zeb1	zinc finger E-box binding homeobox 1	protein-coding	1
chrX-19	chrX	7877957	7878137	53.1	promoter-TSS (NM_138606)	-259	Pim2	proviral integration site 2	protein-coding	1
chr2-149	chr2	35461178	35461358	53.1	5' UTR (NM_010283, exon 1 of 9)	181	Ggta1	glycoprotein galactosyltransferase alpha 1, 3	protein-coding	1
chr8-84	chr8	84723424	84723604	53.1	intron (NM_010906, intron 6 of 8)	22057	Lyl1	lymphoblastomic leukemia 1	protein-coding	1
chr9-122	chr9	119456090	119456270	52.8	intron (NR_153320, intron 6 of 6)	11220	Exog	endo/exonuclease (5'-3'), endonuclease G-like	protein-coding	1
chr15-87	chr15	51877338	51877518	52.8	promoter-TSS (NM_030132)	-13	Utp23	UTP23 small subunit processome component	protein-coding	1
chr2-164	chr2	34982448	34982628	52.8	TTS (NM_010406)	-20766	Traf1	TNF receptor-associated factor 1	protein-coding	1
chr16-92	chr16	91931545	91931725	52.8	promoter-TSS (NM_138597)	-5	Atp5o	ATP synthase, H+ transporting, mitochondrial F1 complex, O subunit	protein-coding	1
chr2-150	chr2	48949351	48949531	52.8	promoter-TSS (NM_011958)	-67	Mbd5	methyl-CpG binding domain protein 5	protein-coding	1
chr13-94	chr13	51472737	51472917	52.8	exon (NM_009167, exon 5 of 12)	64209	S1pr3	sphingosine-1-phosphate receptor 3	protein-coding	1
chr2-168	chr2	32078670	32078850	52.8	intron (NM_175511, intron 1 of 1)	4945	Fam78a	family with sequence similarity 78, member A	protein-coding	1
chr13-89	chr13	51935982	51936162	52.8	Intergenic	89397	Gadd45g	growth arrest and DNA-damage-inducible 45 gamma	protein-coding	1
chr7-111	chr7	66547807	66547987	52.8	Intergenic	-120420	Aldh1a3	aldehyde dehydrogenase family 1, subfamily A3	protein-coding	2
chr7-117	chr7	141072199	141072379	52.8	3' UTR (NM_177897, exon 20 of 20)	-5940	Pkp3	plakophilin 3	protein-coding	1
chr3-122	chr3	101289476	101289656	52.4	Intergenic	-1627	Cd2	CD2 antigen	protein-coding	1
chr13-74	chr13	111655903	111656083	52.4	Intergenic	-30185	Mier3	MIER family member 3	protein-coding	1
chr14-60	chr14	121823191	121823371	52.4	Intergenic	-25547	Dock9	dedicator of cytokinesis 9	protein-coding	1
chr11-178	chr11	76131331	76131511	52.4	intron (NM_026664, intron 7 of 21)	48217	Vps53	VPS53 GARP complex subunit	protein-coding	1
chr4-94	chr4	147848864	147849044	52.4	promoter-TSS (NM_198619)	-536	Zfp933	zinc finger protein 933	protein-coding	2
chr10-92	chr10	60290447	60290627	52.4	intron (NM_001146124, intron 1 of 13)	6076	Psap	prosaposin	protein-coding	1
chr19-56	chr19	18771160	18771340	52.1	intron (NR_157571, intron 1 of 38)	21520	Trpm6	transient receptor potential cation channel, subfamily M, member 6	protein-coding	1
chr3-109	chr3	130899999	130900179	52.1	Intergenic	-169691	Rpl34	ribosomal protein L34	protein-coding	1
chr6-116	chr6	72345774	72345954	52.1	promoter-TSS (NM_138592)	-689	Usp39	ubiquitin specific peptidase 39	protein-coding	1
chr3-108	chr3	95760786	95760966	52.1	3' UTR (NM_001081293, exon 11 of 11)	-5899	Tars2	threonyl-tRNA synthetase 2, mitochondrial (putative)	protein-coding	1
chr6-108	chr6	71358941	71359121	52.1	Intergenic	-14396	Cd8a	CD8 antigen, alpha chain	protein-coding	1
chr11-200	chr11	49250025	49250205	52.1	promoter-TSS (NM_001110150)	-437	Mgat1	mannoside acetylglucosaminyltransferase 1	protein-coding	1
chr14-70	chr14	73162227	73162407	52.1	intron (NR_033185, intron 6 of 15)	19532	Rcbtb2	regulator of chromosome condensation (RCC1) and BTB (POZ) domain containing protein 2	protein-coding	2
chr16-89	chr16	35776716	35776896	52.1	intron (NR_152314, intron 1 of 8)	6420	Hspbap1	Hspb associated protein 1	protein-coding	1
chr2-159	chr2	73281376	73281556	52.1	Intergenic	9540	Sp9	trans-acting transcription factor 9	protein-coding	1
chr4-109	chr4	122808239	122808419	52.1	Intergenic	-27898	Ppt1	palmitoyl-protein thioesterase 1	protein-coding	1
chr8-91	chr8	115188524	115188704	51.8	intron (NM_019573, intron 8 of 8)	518280	Maf	avian musculoaponeurotic fibrosarcoma oncogene homolog	protein-coding	1
chr1-163	chr1	154791398	154791578	51.8	Intergenic	-65568	Cacna1e	calcium channel, voltage-dependent, R type, alpha 1E subunit	protein-coding	1
chr10-103	chr10	40351014	40351194	51.8	intron (NM_001291816, intron 1 of 11)	1796	Cdk19	cyclin-dependent kinase 19	protein-coding	1
chr12-72	chr12	84245902	84246082	51.8	Intergenic	-27111	Elmsan1	ELM2 and Myb/SANT-like domain containing 1	protein-coding	1
chr4-114	chr4	132775061	132775241	51.8	intron (NM_011284, intron 6 of 8)	6791	Rpa2	replication protein A2	protein-coding	1
chr7-123	chr7	127175292	127175472	51.8	Intergenic	20695	Cd2bp2	CD2 cytoplasmic tail binding protein 2	protein-coding	1
chr9-126	chr9	70284704	70284884	51.4	intron (NM_181072, intron 1 of 27)	77444	Myo1e	myosin IE	protein-coding	1
chr10-127	chr10	28567570	28567750	51.4	intron (NM_001359355, intron 19 of 33)	-100700	Themis	thymocyte selection associated	protein-coding	1
chr13-97	chr13	30166186	30166366	51.4	intron (NM_153546, intron 1 of 12)	29786	Mboat1	membrane bound O-acyltransferase domain containing 1	protein-coding	1
chr17-96	chr17	24886056	24886236	51.4	promoter-TSS (NM_001163751)	204	Nubp2	nucleotide binding protein 2	protein-coding	1
chr3-110	chr3	97930143	97930323	51.4	promoter-TSS (NM_001033779)	60	Gm5544	predicted gene 5544	protein-coding	2
chr13-88	chr13	51471249	51471429	51.4	intron (NM_009167, intron 5 of 11)	62721	S1pr3	sphingosine-1-phosphate receptor 3	protein-coding	3
chr3-98	chr3	98029683	98029863	51.4	intron (NM_010928, intron 1 of 33)	16235	Notch2	notch 2	protein-coding	1
chr16-84	chr16	36931989	36932169	51.4	3' UTR (NM_030035, exon 22 of 22)	-2904	Hcls1	hematopoietic cell specific Lyn substrate 1	protein-coding	1
chr19-59	chr19	40588402	40588582	51.4	promoter-TSS (NM_153554)	-29	Aldh18a1	aldehyde dehydrogenase 18 family, member A1	protein-coding	1
chr9-145	chr9	32522027	32522207	51.4	intron (NM_008026, intron 1 of 8)	19335	Fli1	Friend leukemia integration 1	protein-coding	1
chr17-83	chr17	74769957	74770137	51.4	intron (NM_152817, intron 9 of 19)	52297	Ttc27	tetratricopeptide repeat domain 27	protein-coding	1
chr6-122	chr6	121271531	121271711	51.4	TTS (NM_011909)	25715	Usp18	ubiquitin specific peptidase 18	protein-coding	1
chr17-93	chr17	29171163	29171343	51.4	intron (NM_001360239, intron 13 of 21)	57072	Rab44	RAB44, member RAS oncogene family	protein-coding	1
chr14-59	chr14	75178879	75179059	51.1	intron (NM_008879, intron 2 of 16)	42544	Lcp1	lymphocyte cytosolic protein 1	protein-coding	1
chr3-120	chr3	19310411	19310591	51.1	intron (NM_001122759, intron 1 of 12)	821	Pde7a	phosphodiesterase 7A	protein-coding	1
chr15-83	chr15	9677968	9678148	51.1	intron (NM_001305042, intron 15 of 36)	70810	Spef2	sperm flagellar 2	protein-coding	1
chr1-176	chr1	80389671	80389851	51.1	Intergenic	-49071	Cul3	cullin 3	protein-coding	1
chr12-86	chr12	69371639	69371819	51.1	promoter-TSS (NM_007481)	-421	Arf6	ADP-ribosylation factor 6	protein-coding	1
chr11-174	chr11	101194713	101194893	51.1	intron (NM_007970, intron 17 of 20)	18686	Cntnap1	contactin associated protein-like 1	protein-coding	1
chr7-119	chr7	24316620	24316800	51.1	promoter-TSS (NM_009568)	-44	Zfp94	zinc finger protein 94	protein-coding	2
chr2-178	chr2	25424019	25424199	51.1	intron (NM_001177366, intron 1 of 1)	415	Fut7	fucosyltransferase 7	protein-coding	1
chr3-105	chr3	129658837	129659017	51.1	Intergenic	66159	Egf	epidermal growth factor	protein-coding	1
chr10-94	chr10	95313765	95313945	51.1	intron (NM_001330175, intron 2 of 2)	9854	Cradd	CASP2 and RIPK1 domain containing adaptor with death domain	protein-coding	1
chr9-129	chr9	121452701	121452881	51.1	intron (NM_001357970, intron 11 of 15)	42903	Cck	cholecystokinin	protein-coding	1
chr9-136	chr9	118149509	118149689	51.1	promoter-TSS (NR_155294)	597	Cmc1	COX assembly mitochondrial protein 1	protein-coding	2
chr11-185	chr11	62815615	62815795	50.7	Intergenic	-4548	Trim16	tripartite motif-containing 16	protein-coding	1
chr9-137	chr9	90242948	90243128	50.7	intron (NM_194334, intron 2 of 12)	27731	Tbc1d2b	TBC1 domain family, member 2B	protein-coding	1
chr3-111	chr3	142578483	142578663	50.7	Intergenic	-16274	Gbp2b	guanylate binding protein 2b	protein-coding	1
chr4-97	chr4	133814091	133814271	50.7	Intergenic	-57412	Arid1a	AT rich interactive domain 1A (SWI-like)	protein-coding	1
chr18-62	chr18	80468052	80468232	50.7	intron (NM_026295, intron 1 of 12)	1550	Ctdp1	CTD (carboxy-terminal domain, RNA polymerase II, polypeptide A) phosphatase, subunit 1	protein-coding	1
chr8-108	chr8	120489585	120489765	50.7	intron (NM_198671, intron 1 of 15)	809	Gse1	genetic suppressor element 1, coiled-coil protein	protein-coding	1
chr14-58	chr14	34314069	34314249	50.4	intron (NM_008133, intron 1 of 12)	3432	Glud1	glutamate dehydrogenase 1	protein-coding	1
chr2-179	chr2	167951962	167952142	50.4	intron (NM_011201, intron 1 of 8)	19725	Ptpn1	protein tyrosine phosphatase, non-receptor type 1	protein-coding	1
chr4-102	chr4	59416465	59416645	50.4	intron (NM_001163288, intron 3 of 16)	22078	Susd1	sushi domain containing 1	protein-coding	1
chr12-78	chr12	73779357	73779537	50.4	Intergenic	-121877	Hif1a	hypoxia inducible factor 1, alpha subunit	protein-coding	1
chr15-92	chr15	64018552	64018732	50.4	intron (NM_144846, intron 1 of 11)	-20576	Fam49b	family with sequence similarity 49, member B	protein-coding	1
chr8-103	chr8	46748075	46748255	50.4	intron (NM_008391, intron 1 of 8)	8420	Irf2	interferon regulatory factor 2	protein-coding	1
chr1-192	chr1	143466202	143466382	50.4	Intergenic	-174405	B3galt2	UDP-Gal:betaGlcNAc beta 1,3-galactosyltransferase, polypeptide 2	protein-coding	1
chr1-170	chr1	191193869	191194049	50.4	Intergenic	-10626	Atf3	activating transcription factor 3	protein-coding	1
chr7-122	chr7	117639182	117639362	50.4	intron (NM_175645, intron 8 of 11)	258293	Xylt1	xylosyltransferase 1	protein-coding	1
chr17-90	chr17	53650213	53650393	50.4	intron (NR_151733, intron 9 of 16)	39012	Sgo1	shugoshin 1	protein-coding	1
chr8-96	chr8	14986675	14986855	50.4	intron (NM_172751, intron 26 of 28)	-24260	Kbtbd11	kelch repeat and BTB (POZ) domain containing 11	protein-coding	1
chr11-212	chr11	22849453	22849633	50.4	intron (NM_001169114, intron 1 of 1)	10192	B3gnt2	UDP-GlcNAc:betaGal beta-1,3-N-acetylglucosaminyltransferase 2	protein-coding	1
chr2-165	chr2	48473202	48473382	50.4	Intergenic	-340817	Acvr2a	activin receptor IIA	protein-coding	1
chr11-196	chr11	94071052	94071232	50.4	intron (NM_001363157, intron 7 of 29)	27012	Spag9	sperm associated antigen 9	protein-coding	2
chr8-100	chr8	83699778	83699958	50	promoter-TSS (NM_177262)	-689	Pkn1	protein kinase N1	protein-coding	1
chr3-97	chr3	51701168	51701348	50	intron (NM_001004176, intron 2 of 4)	40079	Mgst2	microsomal glutathione S-transferase 2	protein-coding	2
chr6-112	chr6	71352131	71352311	50	Intergenic	-21206	Cd8a	CD8 antigen, alpha chain	protein-coding	1
chr12-84	chr12	85969737	85969917	50	intron (NM_001364627, intron 29 of 31)	109214	Tgfb3	transforming growth factor, beta 3	protein-coding	1
chr2-163	chr2	11629766	11629946	50	Intergenic	-12936	Il2ra	interleukin 2 receptor, alpha chain	protein-coding	2
chr11-194	chr11	98546348	98546528	50	promoter-TSS (NM_011771)	-407	Ikzf3	IKAROS family zinc finger 3	protein-coding	2
chr1-186	chr1	189816474	189816654	50	intron (NM_008976, intron 3 of 18)	88296	Ptpn14	protein tyrosine phosphatase, non-receptor type 14	protein-coding	2
chr4-132	chr4	136060167	136060347	50	Intergenic	-6864	Rpl11	ribosomal protein L11	protein-coding	1
chr5-117	chr5	107079987	107080167	50	Intergenic	115516	Cdc7	cell division cycle 7 (S. cerevisiae)	protein-coding	1
chr15-88	chr15	60130806	60130986	50	Intergenic	-114278	4933412E24Rik	RIKEN cDNA 4933412E24 gene	protein-coding	1
chr3-106	chr3	60472517	60472697	49.7	promoter-TSS (NM_001253713)	-223	Mbnl1	muscleblind like splicing factor 1	protein-coding	1
chr1-184	chr1	182519835	182520015	49.7	Intergenic	-2315	Capn2	calpain 2	protein-coding	1
chr2-186	chr2	181334083	181334263	49.7	intron (NM_001001882, intron 8 of 33)	13367	Rtel1	regulator of telomere elongation helicase 1	protein-coding	1
chr3-124	chr3	37657152	37657332	49.7	Intergenic	17295	Spry1	sprouty RTK signaling antagonist 1	protein-coding	1
chr7-118	chr7	30593544	30593724	49.3	promoter-TSS (NM_021397)	-692	Zbtb32	zinc finger and BTB domain containing 32	protein-coding	1
chr1-165	chr1	171766810	171766990	49.3	promoter-TSS (NM_001360898)	-232	Slamf1	signaling lymphocytic activation molecule family member 1	protein-coding	1
chr13-91	chr13	95688778	95688958	49.3	intron (NM_027711, intron 14 of 35)	-8052	F2rl2	coagulation factor II (thrombin) receptor-like 2	protein-coding	1
chr11-208	chr11	57445406	57445586	49.3	Intergenic	73148	Fam114a2	family with sequence similarity 114, member A2	protein-coding	1
chr13-77	chr13	5890137	5890317	49.3	Intergenic	28738	Klf6	Kruppel-like factor 6	protein-coding	2
chr7-113	chr7	16841846	16842026	49.3	promoter-TSS (NM_001252458)	-966	Prkd2	protein kinase D2	protein-coding	1
chr16-122	chr16	64766904	64767084	49.3	intron (NM_026273, intron 2 of 2)	3945	4930453N24Rik	RIKEN cDNA 4930453N24 gene	protein-coding	1
chr13-99	chr13	44982892	44983072	49.3	intron (NM_025772, intron 4 of 9)	19114	Dtnbp1	dystrobrevin binding protein 1	protein-coding	1
chr12-92	chr12	17450629	17450809	49.3	Intergenic	-94154	Odc1	ornithine decarboxylase, structural 1	protein-coding	2
chr4-123	chr4	155223136	155223316	49.3	promoter-TSS (NM_011385)	-691	Ski	ski sarcoma viral oncogene homolog (avian)	protein-coding	1
chr8-101	chr8	13263550	13263730	49.3	intron (NM_001024504, intron 4 of 6)	-9478	Adprhl1	ADP-ribosylhydrolase like 1	protein-coding	1
chr6-114	chr6	50394232	50394412	49.3	intron (NM_001347213, intron 2 of 23)	-11485	Osbpl3	oxysterol binding protein-like 3	protein-coding	1
chr6-120	chr6	135362763	135362943	49.3	promoter-TSS (NM_010128)	-78	Emp1	epithelial membrane protein 1	protein-coding	2
chr2-172	chr2	167505275	167505455	49.3	intron (NR_153838, intron 1 of 4)	1922	Rnf114	ring finger protein 114	protein-coding	1
chr6-130	chr6	50433769	50433949	49	intron (NM_001347213, intron 1 of 23)	22311	Osbpl3	oxysterol binding protein-like 3	protein-coding	1
chr1-182	chr1	64617165	64617345	49	5' UTR (NM_001368283, exon 1 of 4)	509	Mettl21a	methyltransferase like 21A	protein-coding	1
chr15-97	chr15	80127285	80127465	49	Intergenic	-5771	Tab1	TGF-beta activated kinase 1/MAP3K7 binding protein 1	protein-coding	1
chr14-65	chr14	50998439	50998619	49	Intergenic	-9222	Rnase10	ribonuclease, RNase A family, 10 (non-active)	protein-coding	1
chr12-81	chr12	103331633	103331813	49	intron (NM_023049, intron 6 of 9)	16764	Fam181a	family with sequence similarity 181, member A	protein-coding	1
chr2-170	chr2	31062361	31062541	49	intron (NM_001038700, intron 6 of 14)	34049	Fnbp1	formin binding protein 1	protein-coding	1
chr15-102	chr15	102178387	102178567	49	intron (NM_001359127, intron 12 of 12)	10566	Csad	cysteine sulfinic acid decarboxylase	protein-coding	1
chr3-137	chr3	96032501	96032681	49	intron (NM_013841, intron 12 of 14)	25864	Vps45	vacuolar protein sorting 45	protein-coding	1
chr15-94	chr15	89355611	89355791	49	promoter-TSS (NM_001271600)	-18	Ncaph2	non-SMC condensin II complex, subunit H2	protein-coding	1
chr16-98	chr16	11157831	11158011	49	intron (NM_145931, intron 7 of 22)	18420	Zc3h7a	zinc finger CCCH type containing 7 A	protein-coding	1
chr9-134	chr9	75630829	75631009	48.6	intron (NM_027309, intron 1 of 2)	5187	Lysmd2	LysM, putative peptidoglycan-binding, domain containing 2	protein-coding	1
chr2-210	chr2	36049331	36049511	48.6	promoter-TSS (NM_026703)	-52	Morn5	MORN repeat containing 5	protein-coding	1
chr6-124	chr6	39289713	39289893	48.6	Intergenic	-83030	Kdm7a	lysine (K)-specific demethylase 7A	protein-coding	1
chr2-187	chr2	71793482	71793662	48.6	intron (NM_008397, intron 1 of 25)	6633	Itga6	integrin alpha 6	protein-coding	1
chr16-95	chr16	13780472	13780652	48.6	promoter-TSS (NM_001039521)	-137	Rrn3	RRN3 RNA polymerase I transcription factor homolog (yeast)	protein-coding	1
chr17-99	chr17	53664416	53664596	48.6	intron (NR_151733, intron 14 of 16)	24809	Sgo1	shugoshin 1	protein-coding	1
chr3-115	chr3	101236899	101237079	48.6	Intergenic	50950	Cd2	CD2 antigen	protein-coding	1
chr4-104	chr4	40853984	40854164	48.6	5' UTR (NM_022305, exon 1 of 6)	463	B4galt1	UDP-Gal:betaGlcNAc beta 1,4- galactosyltransferase, polypeptide 1	protein-coding	1
chr5-118	chr5	120584652	120584832	48.6	intron (NM_145853, intron 2 of 27)	3871	Tpcn1	two pore channel 1	protein-coding	1
chr6-121	chr6	48685051	48685231	48.6	intron (NM_175048, intron 1 of 4)	563	Gimap4	GTPase, IMAP family member 4	protein-coding	1
chr2-188	chr2	117375048	117375228	48.6	Intergenic	-32261	Rasgrp1	RAS guanyl releasing protein 1	protein-coding	1
chr7-131	chr7	96951309	96951489	48.6	promoter-TSS (NM_153591)	-128	Nars2	asparaginyl-tRNA synthetase 2 (mitochondrial)(putative)	protein-coding	1
chr7-135	chr7	73479669	73479849	48.6	intron (NM_001081345, intron 19 of 38)	61987	Chd2	chromodomain helicase DNA binding protein 2	protein-coding	1
chr18-60	chr18	6108063	6108243	48.3	intron (NM_001039692, intron 3 of 18)	27945	Arhgap12	Rho GTPase activating protein 12	protein-coding	1
chr4-113	chr4	107803903	107804083	48.3	intron (NM_001369052, intron 2 of 18)	1108	Lrp8	low density lipoprotein receptor-related protein 8, apolipoprotein e receptor	protein-coding	1
chr19-67	chr19	6018206	6018386	48.3	non-coding (NR_045783, exon 5 of 5)	-2471	Capn1	calpain 1	protein-coding	1
chr4-111	chr4	135102869	135103049	48.3	Intergenic	-17686	Runx3	runt related transcription factor 3	protein-coding	1
chr6-139	chr6	83512568	83512748	48.3	TTS (NM_009610)	-5689	Dguok	deoxyguanosine kinase	protein-coding	1
chr8-116	chr8	94485375	94485555	48.3	intron (NM_001033207, intron 11 of 48)	12702	Nlrc5	NLR family, CARD domain containing 5	protein-coding	1
chr7-130	chr7	43579389	43579569	47.9	promoter-TSS (NM_172482)	-107	Zfp719	zinc finger protein 719	protein-coding	1
chr17-107	chr17	29280502	29280682	47.9	intron (NM_030561, intron 2 of 8)	11804	BC004004	cDNA sequence BC004004	protein-coding	1
chr15-95	chr15	96827633	96827813	47.9	Intergenic	-127995	Slc38a2	solute carrier family 38, member 2	protein-coding	2
chr9-135	chr9	63721807	63721987	47.9	intron (NM_016769, intron 1 of 8)	36097	Smad3	SMAD family member 3	protein-coding	1
chr5-145	chr5	140538391	140538571	47.9	Intergenic	26586	Grifin	galectin-related inter-fiber protein	protein-coding	1
chr5-120	chr5	115347707	115347887	47.9	intron (NM_007748, intron 2 of 2)	1161	Cox6a1	cytochrome c oxidase subunit 6A1	protein-coding	1
chr11-205	chr11	53769849	53770029	47.9	promoter-TSS (NM_008390)	-75	Irf1	interferon regulatory factor 1	protein-coding	1
chr11-213	chr11	51755752	51755932	47.6	intron (NM_001290785, intron 1 of 22)	992	Sec24a	Sec24 related gene family, member A (S. cerevisiae)	protein-coding	1
chr12-94	chr12	86894489	86894669	47.6	Intergenic	-9765	Irf2bpl	interferon regulatory factor 2 binding protein-like	protein-coding	1
chr16-97	chr16	46120171	46120351	47.6	promoter-TSS (NM_032465)	-13	Cd96	CD96 antigen	protein-coding	1
chr5-124	chr5	72161104	72161284	47.6	intron (NM_001356612, intron 2 of 3)	6995	Commd8	COMM domain containing 8	protein-coding	1
chr7-128	chr7	16242055	16242235	47.6	intron (NM_176912, intron 1 of 1)	186	C5ar2	complement component 5a receptor 2	protein-coding	1
chr9-141	chr9	13302592	13302772	47.6	Intergenic	55726	Ccdc82	coiled-coil domain containing 82	protein-coding	1
chr11-209	chr11	115164442	115164622	47.6	intron (NM_012030, intron 1 of 5)	1191	Slc9a3r1	solute carrier family 9 (sodium/hydrogen exchanger), member 3 regulator 1	protein-coding	1
chr8-93	chr8	72189879	72190059	47.6	intron (NM_197944, intron 1 of 5)	301	Hsh2d	hematopoietic SH2 domain containing	protein-coding	2
chr5-141	chr5	77144671	77144851	47.6	Intergenic	-29638	Hopx	HOP homeobox	protein-coding	1
chr2-177	chr2	11626012	11626192	47.6	Intergenic	-16690	Il2ra	interleukin 2 receptor, alpha chain	protein-coding	1
chr5-110	chr5	136691173	136691353	47.6	Intergenic	-1883	Myl10	myosin, light chain 10, regulatory	protein-coding	1
chr18-58	chr18	84798593	84798773	47.2	exon (NM_001370919, exon 12 of 13)	39958	Gm17266	predicted gene, 17266	protein-coding	2
chr18-61	chr18	36512329	36512509	47.2	intron (NM_010415, intron 3 of 5)	3386	Hbegf	heparin-binding EGF-like growth factor	protein-coding	1
chr5-129	chr5	8798223	8798403	47.2	non-coding (NR_152133, exon 1 of 3)	166	Abcb1b	ATP-binding cassette, sub-family B (MDR/TAP), member 1B	protein-coding	1
chr4-136	chr4	155516975	155517155	47.2	intron (NM_001160016, intron 2 of 11)	25704	Gnb1	guanine nucleotide binding protein (G protein), beta 1	protein-coding	1
chr10-114	chr10	94523567	94523747	47.2	intron (NM_172051, intron 1 of 3)	8800	Tmcc3	transmembrane and coiled coil domains 3	protein-coding	2
chr17-112	chr17	44569822	44570002	47.2	intron (NR_073425, intron 5 of 5)	166264	Runx2	runt related transcription factor 2	protein-coding	1
chr9-155	chr9	85324886	85325066	47.2	exon (NM_001160379, exon 3 of 3)	2148	Tent5a	terminal nucleotidyltransferase 5A	protein-coding	2
chr14-68	chr14	79246600	79246780	47.2	intron (NM_001033215, intron 1 of 2)	677	Zfp957	zinc finger protein 957	protein-coding	1
chr11-206	chr11	21219938	21220118	47.2	Intergenic	-19004	Vps54	VPS54 GARP complex subunit	protein-coding	2
chr5-113	chr5	115636471	115636651	46.9	intron (NM_198163, intron 1 of 5)	4574	Rab35	RAB35, member RAS oncogene family	protein-coding	1
chr11-233	chr11	70581048	70581228	46.9	intron (NM_001045964, intron 1 of 32)	18257	Mink1	misshapen-like kinase 1 (zebrafish)	protein-coding	1
chr2-190	chr2	57123327	57123507	46.9	intron (NM_001139509, intron 1 of 7)	586	Nr4a2	nuclear receptor subfamily 4, group A, member 2	protein-coding	1
chr9-146	chr9	95280077	95280257	46.9	Intergenic	127103	Chst2	carbohydrate sulfotransferase 2	protein-coding	1
chr5-114	chr5	142367207	142367387	46.9	Intergenic	-34200	Foxk1	forkhead box K1	protein-coding	1
chr13-104	chr13	17693919	17694099	46.9	intron (NM_138654, intron 1 of 13)	756	Sugct	succinyl-CoA glutarate-CoA transferase	protein-coding	1
chr19-57	chr19	45058560	45058740	46.9	Intergenic	11074	Sfxn3	sideroflexin 3	protein-coding	1
chr18-67	chr18	32067695	32067875	46.9	promoter-TSS (NM_173441)	51	Iws1	IWS1, SUPT6 interacting protein	protein-coding	1
chr7-150	chr7	58674554	58674734	46.5	intron (NM_009728, intron 1 of 20)	16442	Atp10a	ATPase, class V, type 10A	protein-coding	1
chr3-123	chr3	133387215	133387395	46.5	Intergenic	77195	Ppa2	pyrophosphatase (inorganic) 2	protein-coding	1
chr7-136	chr7	106556545	106556725	46.5	Intergenic	88010	Gm1966	predicted gene 1966	protein-coding	1
chr1-189	chr1	171849542	171849722	46.5	intron (NM_001289470, intron 2 of 8)	9935	Cd84	CD84 antigen	protein-coding	1
chr17-104	chr17	32947304	32947484	46.5	promoter-TSS (NM_130882)	-33	Cyp4f13	cytochrome P450, family 4, subfamily f, polypeptide 13	protein-coding	1
chr9-148	chr9	69073385	69073565	46.5	intron (NM_013646, intron 1 of 10)	-216366	Rora	RAR-related orphan receptor alpha	protein-coding	1
chr11-231	chr11	11724537	11724717	46.5	intron (NM_001301865, intron 3 of 6)	34450	Ikzf1	IKAROS family zinc finger 1	protein-coding	1
chrX-17	chrX	167037976	167038156	46.5	Intergenic	32304	Gm8817	predicted gene 8817	protein-coding	2
chr12-88	chr12	100446794	100446974	46.5	exon (NM_001033213, exon 5 of 20)	73938	Ttc7b	tetratricopeptide repeat domain 7B	protein-coding	1
chr8-104	chr8	61451433	61451613	46.5	Intergenic	-36211	Cbr4	carbonyl reductase 4	protein-coding	1
chr8-117	chr8	33608635	33608815	46.5	intron (NM_017374, intron 1 of 6)	9104	Ppp2cb	protein phosphatase 2 (formerly 2A), catalytic subunit, beta isoform	protein-coding	1
chr4-108	chr4	32481665	32481845	46.5	intron (NM_001109661, intron 1 of 4)	64320	Bach2	BTB and CNC homology, basic leucine zipper transcription factor 2	protein-coding	1
chr11-237	chr11	61175374	61175554	46.2	promoter-TSS (NM_001004143)	-405	Usp22	ubiquitin specific peptidase 22	protein-coding	1
chr9-138	chr9	45039605	45039785	46.2	Intergenic	-2649	Mpzl2	myelin protein zero-like 2	protein-coding	1
chr5-131	chr5	100598018	100598198	46.2	Intergenic	-25903	Plac8	placenta-specific 8	protein-coding	1
chr13-92	chr13	20198498	20198678	46.2	intron (NM_080288, intron 2 of 21)	108081	Elmo1	engulfment and cell motility 1	protein-coding	1
chr13-96	chr13	41367386	41367566	46.2	intron (NM_001111324, intron 2 of 7)	-8475	Nedd9	neural precursor cell expressed, developmentally down-regulated gene 9	protein-coding	1
chr13-93	chr13	51911712	51911892	45.8	Intergenic	65127	Gadd45g	growth arrest and DNA-damage-inducible 45 gamma	protein-coding	2
chr2-180	chr2	119156129	119156309	45.8	intron (NM_001033136, intron 2 of 12)	815	Rmdn3	regulator of microtubule dynamics 3	protein-coding	1
chr7-126	chr7	75787469	75787649	45.8	Intergenic	-60779	Klhl25	kelch-like 25	protein-coding	1
chr13-106	chr13	36802427	36802607	45.8	Intergenic	-68040	Nrn1	neuritin 1	protein-coding	2
chr1-207	chr1	46923025	46923205	45.8	intron (NM_001356417, intron 1 of 10)	2661	Slc39a10	solute carrier family 39 (zinc transporter), member 10	protein-coding	1
chr5-128	chr5	142923452	142923632	45.8	Intergenic	-16788	Actb	actin, beta	protein-coding	2
chr11-222	chr11	97661419	97661599	45.8	Intergenic	-1903	Mllt6	myeloid/lymphoid or mixed-lineage leukemia; translocated to, 6	protein-coding	1
chr7-151	chr7	100992122	100992302	45.8	Intergenic	19786	P2ry2	purinergic receptor P2Y, G-protein coupled 2	protein-coding	1
chr6-126	chr6	117917702	117917882	45.8	intron (NM_001166431, intron 2 of 2)	498	Hnrnpf	heterogeneous nuclear ribonucleoprotein F	protein-coding	1
chr7-138	chr7	120634788	120634968	45.8	promoter-TSS (NM_025899)	-311	Uqcrc2	ubiquinol cytochrome c reductase core protein 2	protein-coding	1
chr2-197	chr2	3764126	3764306	45.8	intron (NM_025626, intron 1 of 3)	50758	Fam107b	family with sequence similarity 107, member B	protein-coding	1
chr11-244	chr11	106193648	106193828	45.5	promoter-TSS (NM_001252448)	-135	Strada	STE20-related kinase adaptor alpha	protein-coding	1
chr10-96	chr10	39368621	39368801	45.5	Intergenic	-1088	Fyn	Fyn proto-oncogene	protein-coding	1
chr6-133	chr6	117906754	117906934	45.5	promoter-TSS (NM_001166431)	62	Hnrnpf	heterogeneous nuclear ribonucleoprotein F	protein-coding	1
chr2-198	chr2	140051747	140051927	45.5	intron (NM_175225, intron 2 of 13)	14968	Tasp1	taspase, threonine aspartase 1	protein-coding	2
chr2-207	chr2	59180812	59180992	45.5	intron (NM_001362996, intron 1 of 22)	19033	Pkp4	plakophilin 4	protein-coding	1
chr15-115	chr15	88662197	88662377	45.5	Intergenic	61985	Zdhhc25	zinc finger, DHHC domain containing 25	protein-coding	1
chr5-126	chr5	103501258	103501438	45.5	intron (NM_011204, intron 6 of 47)	76156	Ptpn13	protein tyrosine phosphatase, non-receptor type 13	protein-coding	1
chr16-107	chr16	10665289	10665469	45.5	intron (NM_177562, intron 18 of 22)	120040	Clec16a	C-type lectin domain family 16, member A	protein-coding	1
chr2-199	chr2	6761657	6761837	45.5	intron (NM_001110230, intron 2 of 14)	-40085	Celf2	CUGBP, Elav-like family member 2	protein-coding	1
chr19-89	chr19	34588178	34588358	45.5	3' UTR (NM_010501, exon 2 of 2)	4739	Ifit3	interferon-induced protein with tetratricopeptide repeats 3	protein-coding	1
chr10-129	chr10	94551936	94552116	45.5	intron (NM_001359760, intron 1 of 3)	1106	Tmcc3	transmembrane and coiled coil domains 3	protein-coding	1
chr3-125	chr3	90608878	90609058	45.5	intron (NM_011312, intron 1 of 2)	446	S100a5	S100 calcium binding protein A5	protein-coding	1
chr3-127	chr3	101291055	101291235	45.5	Intergenic	-3206	Cd2	CD2 antigen	protein-coding	1
chr8-127	chr8	111528302	111528482	45.5	Intergenic	-6285	Wdr59	WD repeat domain 59	protein-coding	1
chr15-98	chr15	97676055	97676235	45.2	intron (NM_028003, intron 16 of 16)	29677	Rpap3	RNA polymerase II associated protein 3	protein-coding	1
chr11-197	chr11	114885293	114885473	45.2	Intergenic	-4658	Cd300a	CD300A molecule	protein-coding	1
chr8-94	chr8	119789726	119789906	45.2	Intergenic	-11400	Meak7	MTOR associated protein , eak-7 homolog	protein-coding	1
chr4-117	chr4	47272707	47272887	45.2	intron (NM_009928, intron 14 of 39)	64785	Col15a1	collagen, type XV, alpha 1	protein-coding	1
chr19-66	chr19	8893164	8893344	45.2	intron (NM_176843, intron 1 of 1)	267	Ints5	integrator complex subunit 5	protein-coding	1
chr12-96	chr12	85311668	85311848	45.2	intron (NM_145138, intron 14 of 21)	23167	Zc2hc1c	zinc finger, C2HC-type containing 1C	protein-coding	1
chr10-126	chr10	17522116	17522296	45.2	Intergenic	-201022	Cited2	Cbp/p300-interacting transactivator, with Glu/Asp-rich carboxy-terminal domain, 2	protein-coding	1
chr19-71	chr19	29400596	29400776	45.2	Intergenic	-10233	Pdcd1lg2	programmed cell death 1 ligand 2	protein-coding	1
chr2-182	chr2	10343567	10343747	45.2	Intergenic	-26794	Sfmbt2	Scm-like with four mbt domains 2	protein-coding	2
chr9-158	chr9	35173325	35173505	44.8	intron (NM_027030, intron 1 of 5)	2572	Dcps	decapping enzyme, scavenger	protein-coding	1
chr13-101	chr13	52914775	52914955	44.8	intron (NM_016709, intron 3 of 9)	14812	Auh	AU RNA binding protein/enoyl-coenzyme A hydratase	protein-coding	1
chr10-131	chr10	34019823	34020003	44.8	promoter-TSS (NM_025614)	-297	Rwdd1	RWD domain containing 1	protein-coding	1
chr17-105	chr17	50097917	50098097	44.8	intron (NM_181397, intron 3 of 9)	92490	Rftn1	raftlin lipid raft linker 1	protein-coding	1
chr1-197	chr1	13465054	13465234	44.8	Intergenic	-91061	Ncoa2	nuclear receptor coactivator 2	protein-coding	1
chr7-142	chr7	131052661	131052841	44.8	intron (NM_001347632, intron 9 of 47)	20682	Dmbt1	deleted in malignant brain tumors 1	protein-coding	1
chr2-209	chr2	140784722	140784902	44.8	intron (NM_001013802, intron 3 of 18)	-113336	Flrt3	fibronectin leucine rich transmembrane protein 3	protein-coding	1
chr10-124	chr10	118407165	118407345	44.5	Intergenic	-33791	Ifng	interferon gamma	protein-coding	1
chr15-106	chr15	9472274	9472454	44.5	Intergenic	36336	Capsl	calcyphosine-like	protein-coding	1
chr15-99	chr15	59480727	59480907	44.5	intron (NM_026746, intron 4 of 6)	106619	Nsmce2	NSE2/MMS21 homolog, SMC5-SMC6 complex SUMO ligase	protein-coding	1
chr7-159	chr7	101310858	101311038	44.5	Intergenic	-6138	Stard10	START domain containing 10	protein-coding	1
chr19-68	chr19	38010585	38010765	44.5	intron (NM_001099634, intron 3 of 52)	32902	Myof	myoferlin	protein-coding	1
chr9-154	chr9	63086787	63086967	44.5	Intergenic	60103	Skor1	SKI family transcriptional corepressor 1	protein-coding	1
chr19-65	chr19	44283106	44283286	44.5	Intergenic	-10480	Scd2	stearoyl-Coenzyme A desaturase 2	protein-coding	1
chr14-71	chr14	72753017	72753197	44.5	Intergenic	-43104	Fndc3a	fibronectin type III domain containing 3A	protein-coding	1
chr2-202	chr2	28242142	28242322	44.5	Intergenic	36543	Olfm1	olfactomedin 1	protein-coding	1
chr12-98	chr12	85365695	85365875	44.5	intron (NM_026775, intron 1 of 4)	8932	Tmed10	transmembrane p24 trafficking protein 10	protein-coding	1
chr1-205	chr1	43880472	43880652	44.5	Intergenic	-52723	Uxs1	UDP-glucuronate decarboxylase 1	protein-coding	1
chr11-241	chr11	46300143	46300323	44.5	intron (NM_001252459, intron 1 of 30)	12125	Cyfip2	cytoplasmic FMR1 interacting protein 2	protein-coding	1
chr1-185	chr1	185201198	185201378	44.5	Intergenic	-2880	Rab3gap2	RAB3 GTPase activating protein subunit 2	protein-coding	2
chr13-144	chr13	67173000	67173180	44.1	promoter-TSS (NM_001013769)	-92	Rsl1	regulator of sex limited protein 1	protein-coding	1
chr11-217	chr11	70970285	70970465	44.1	promoter-TSS (NM_001083331)	176	Rpain	RPA interacting protein	protein-coding	1
chr10-135	chr10	62506387	62506567	44.1	intron (NM_001358965, intron 2 of 3)	1280	Srgn	serglycin	protein-coding	1
chr18-65	chr18	12224986	12225166	44.1	intron (NM_008720, intron 1 of 24)	11310	Npc1	NPC intracellular cholesterol transporter 1	protein-coding	1
chr1-195	chr1	180777967	180778147	44.1	Intergenic	35548	H3f3a	H3 histone, family 3A	protein-coding	1
chr17-102	chr17	44702552	44702732	44.1	intron (NM_001146038, intron 5 of 8)	33534	Runx2	runt related transcription factor 2	protein-coding	1
chr15-89	chr15	5241866	5242046	44.1	intron (NM_001136079, intron 2 of 2)	2231	Ptger4	prostaglandin E receptor 4 (subtype EP4)	protein-coding	2
chr1-179	chr1	189855292	189855472	44.1	intron (NM_008976, intron 14 of 18)	66909	Smyd2	SET and MYND domain containing 2	protein-coding	1
chr9-161	chr9	72027782	72027962	44.1	intron (NM_001253862, intron 3 of 19)	83329	Tcf12	transcription factor 12	protein-coding	1
chr14-76	chr14	64229233	64229413	44.1	intron (NM_001347639, intron 4 of 5)	125000	Prss52	protease, serine 52	protein-coding	1
chr8-112	chr8	70679368	70679548	43.8	TTS (NM_015816)	6227	Lsm4	LSM4 homolog, U6 small nuclear RNA and mRNA degradation associated	protein-coding	1
chr2-173	chr2	172405034	172405214	43.8	intron (NM_001276422, intron 1 of 5)	11330	Cass4	Cas scaffolding protein family member 4	protein-coding	1
chr11-236	chr11	49247910	49248090	43.8	intron (NM_001110149, intron 1 of 1)	523	Mgat1	mannoside acetylglucosaminyltransferase 1	protein-coding	1
chr1-177	chr1	160045939	160046119	43.8	intron (NM_001162896, intron 1 of 2)	1649	4930523C07Rik	RIKEN cDNA 4930523C07 gene	protein-coding	1
chr10-123	chr10	117818268	117818448	43.8	intron (NM_024457, intron 6 of 7)	-25653	Nup107	nucleoporin 107	protein-coding	1
chr7-129	chr7	42490885	42491065	43.8	intron (NM_001309388, intron 2 of 6)	14778	Zfp141	zinc finger protein 141	protein-coding	1
chr10-122	chr10	42896941	42897121	43.8	intron (NM_001359265, intron 1 of 6)	36519	Scml4	Scm polycomb group protein like 4	protein-coding	1
chr8-113	chr8	105347703	105347883	43.8	promoter-TSS (NM_001081332)	177	Fhod1	formin homology 2 domain containing 1	protein-coding	1
chr8-129	chr8	117248289	117248469	43.4	Intergenic	-8640	Cmip	c-Maf inducing protein	protein-coding	1
chr16-132	chr16	55963163	55963343	43.4	Intergenic	-3022	Rpl24	ribosomal protein L24	protein-coding	1
chr10-151	chr10	89680589	89680769	43.4	intron (NM_198021, intron 1 of 17)	5615	Scyl2	SCY1-like 2 (S. cerevisiae)	protein-coding	1
chr11-259	chr11	69268224	69268404	43.4	Intergenic	-31292	Gucy2e	guanylate cyclase 2e	protein-coding	1
chr15-124	chr15	80566826	80567006	43.4	Intergenic	-5681	Grap2	GRB2-related adaptor protein 2	protein-coding	1
chr17-111	chr17	46138966	46139146	43.1	intron (NM_029338, intron 2 of 4)	5144	Rsph9	radial spoke head 9 homolog (Chlamydomonas)	protein-coding	2
chr6-137	chr6	120465600	120465780	43.1	intron (NM_008359, intron 1 of 12)	2493	Il17ra	interleukin 17 receptor A	protein-coding	1
chr5-138	chr5	100911526	100911706	43.1	Intergenic	65387	Gpat3	glycerol-3-phosphate acyltransferase 3	protein-coding	1
chr5-143	chr5	148310765	148310945	43.1	intron (NM_001359511, intron 6 of 6)	45638	Mtus2	microtubule associated tumor suppressor candidate 2	protein-coding	1
chr3-130	chr3	84731852	84732032	43.1	Intergenic	65750	Tmem154	transmembrane protein 154	protein-coding	1
chr15-116	chr15	76198627	76198807	43.1	promoter-TSS (NM_201393)	-508	Plec	plectin	protein-coding	1
chr5-132	chr5	141084646	141084826	43.1	Intergenic	-84140	Card11	caspase recruitment domain family, member 11	protein-coding	1
chr3-135	chr3	146047764	146047944	43.1	intron (NM_172864, intron 19 of 22)	59984	Syde2	synapse defective 1, Rho GTPase, homolog 2 (C. elegans)	protein-coding	2
chr11-242	chr11	83639331	83639511	42.7	Intergenic	9957	Ccl3	chemokine (C-C motif) ligand 3	protein-coding	2
chr9-156	chr9	57831433	57831613	42.7	intron (NM_019689, intron 1 of 7)	2711	Arid3b	AT rich interactive domain 3B (BRIGHT-like)	protein-coding	1
chr11-232	chr11	59162896	59163076	42.7	intron (NM_001270791, intron 1 of 1)	759	Iba57	IBA57 homolog, iron-sulfur cluster assembly	protein-coding	2
chr5-125	chr5	105345319	105345499	42.7	intron (NM_001039647, intron 1 of 10)	1063	Gbp11	guanylate binding protein 11	protein-coding	1
chr2-204	chr2	32722826	32723006	42.7	intron (NM_013781, intron 1 of 11)	1861	Sh2d3c	SH2 domain containing 3C	protein-coding	1
chr7-154	chr7	109741497	109741677	42.7	intron (NM_020050, intron 4 of 4)	-9855	Ascl3	achaete-scute family bHLH transcription factor 3	protein-coding	1
chr9-165	chr9	123931675	123931855	42.7	Intergenic	36927	Ccr1	chemokine (C-C motif) receptor 1	protein-coding	1
chr6-140	chr6	71364110	71364290	42.4	Intergenic	-9227	Cd8a	CD8 antigen, alpha chain	protein-coding	1
chr4-135	chr4	126202144	126202324	42.4	intron (NM_001356455, intron 1 of 11)	476	Thrap3	thyroid hormone receptor associated protein 3	protein-coding	1
chr17-109	chr17	50454118	50454298	42.4	Intergenic	-55339	Plcl2	phospholipase C-like 2	protein-coding	1
chr4-124	chr4	46556983	46557163	42.4	intron (NM_178893, intron 3 of 12)	9367	Coro2a	coronin, actin binding protein 2A	protein-coding	1
chr5-140	chr5	65706877	65707057	42.4	Intergenic	-8731	Pds5a	PDS5 cohesin associated factor A	protein-coding	2
chr10-128	chr10	78063281	78063461	42.4	3' UTR (NM_001284200, exon 5 of 5)	-5997	Icosl	icos ligand	protein-coding	1
chr4-128	chr4	130703600	130703780	42.4	intron (NM_001356566, intron 3 of 17)	40333	Pum1	pumilio RNA-binding family member 1	protein-coding	2
chr7-158	chr7	99978871	99979051	42.4	intron (NM_175388, intron 1 of 5)	1497	Rnf169	ring finger protein 169	protein-coding	1
chr6-148	chr6	122810572	122810752	42.4	Intergenic	-9522	Foxj2	forkhead box J2	protein-coding	1
chr17-118	chr17	70986062	70986242	42.4	intron (NM_023402, intron 1 of 3)	4364	Myl12b	myosin, light chain 12B, regulatory	protein-coding	1
chr18-63	chr18	37730929	37731109	42.4	promoter-TSS (NM_033577)	48	Pcdhgb5	protocadherin gamma subfamily B, 5	protein-coding	1
chr4-146	chr4	87836318	87836498	42	intron (NM_027326, intron 5 of 10)	-30085	Mllt3	myeloid/lymphoid or mixed-lineage leukemia; translocated to, 3	protein-coding	1
chrX-20	chrX	85573553	85573733	42	promoter-TSS (NM_001358447)	-379	Tab3	TGF-beta activated kinase 1/MAP3K7 binding protein 3	protein-coding	1
chr1-212	chr1	182369476	182369656	42	Intergenic	-27960	Fbxo28	F-box protein 28	protein-coding	1
chr10-138	chr10	80142205	80142385	42	promoter-TSS (NM_025313)	20	Atp5d	ATP synthase, H+ transporting, mitochondrial F1 complex, delta subunit	protein-coding	1
chr7-157	chr7	45154207	45154387	42	promoter-TSS (NM_001278207)	-6	Pih1d1	PIH1 domain containing 1	protein-coding	1
chr6-141	chr6	112852508	112852688	42	intron (NM_080448, intron 1 of 21)	94668	Srgap3	SLIT-ROBO Rho GTPase activating protein 3	protein-coding	1
chr11-246	chr11	49086811	49086991	42	promoter-TSS (NM_001271676)	-116	Ifi47	interferon gamma inducible protein 47	protein-coding	1
chr2-192	chr2	15049301	15049481	42	promoter-TSS (NM_001165942)	-79	Nsun6	NOL1/NOP2/Sun domain family member 6	protein-coding	1
chr7-145	chr7	138919285	138919465	41.7	Intergenic	-9869	Bnip3	BCL2/adenovirus E1B interacting protein 3	protein-coding	1
chr13-103	chr13	101719577	101719757	41.7	intron (NM_001077495, intron 2 of 15)	-27037	Pik3r1	phosphoinositide-3-kinase regulatory subunit 1	protein-coding	1
chr10-134	chr10	26322276	26322456	41.7	intron (NM_172787, intron 12 of 21)	51706	L3mbtl3	L3MBTL3 histone methyl-lysine binding protein	protein-coding	1
chrX-25	chrX	23810401	23810581	41.7	Intergenic	-82272	Gm4907	predicted gene 4907	protein-coding	1
chr11-252	chr11	54727401	54727581	41.7	intron (NM_178626, intron 3 of 5)	60212	Cdc42se2	CDC42 small effector 2	protein-coding	1
chr1-193	chr1	80613637	80613817	41.7	intron (NM_175291, intron 4 of 55)	51625	Dock10	dedicator of cytokinesis 10	protein-coding	1
chr18-66	chr18	55146614	55146794	41.7	Intergenic	-154113	Zfp608	zinc finger protein 608	protein-coding	1
chr18-74	chr18	31943496	31943676	41.7	3' UTR (NM_001025381, exon 2 of 2)	6050	Gpr17	G protein-coupled receptor 17	protein-coding	2
chr16-99	chr16	31066798	31066978	41.7	intron (NM_198626, intron 1 of 3)	14544	Xxylt1	xyloside xylosyltransferase 1	protein-coding	1
chr2-191	chr2	172401544	172401724	41.7	intron (NM_001276422, intron 1 of 5)	7840	Cass4	Cas scaffolding protein family member 4	protein-coding	1
chr11-268	chr11	4483973	4484153	41.7	intron (NM_028860, intron 17 of 17)	-42981	Hormad2	HORMA domain containing 2	protein-coding	2
chr4-129	chr4	151862024	151862204	41.7	promoter-TSS (NM_001195565)	-346	Camta1	calmodulin binding transcription activator 1	protein-coding	1
chr11-243	chr11	103183996	103184176	41.7	intron (NM_001077698, intron 6 of 25)	12948	Fmnl1	formin-like 1	protein-coding	1
chr3-134	chr3	115740824	115741004	41.3	Intergenic	-25859	S1pr1	sphingosine-1-phosphate receptor 1	protein-coding	1
chr5-137	chr5	92967236	92967416	41.3	Intergenic	69333	Shroom3	shroom family member 3	protein-coding	1
chr1-218	chr1	138190257	138190437	41.3	Intergenic	-15042	Ptprc	protein tyrosine phosphatase, receptor type, C	protein-coding	1
chr17-115	chr17	33554352	33554532	41.3	TTS (NM_001329153)	-1265	Myo1f	myosin IF	protein-coding	1
chr7-146	chr7	118129576	118129756	41.3	promoter-TSS (NM_019419)	-41	Arl6ip1	ADP-ribosylation factor-like 6 interacting protein 1	protein-coding	1
chr4-145	chr4	152447559	152447739	41.3	intron (NM_001355173, intron 1 of 16)	1206	Kcnab2	potassium voltage-gated channel, shaker-related subfamily, beta member 2	protein-coding	1
chr11-247	chr11	100570602	100570782	41	intron (NM_028918, intron 11 of 11)	-4247	Cnp	2',3'-cyclic nucleotide 3' phosphodiesterase	protein-coding	2
chr16-110	chr16	35919233	35919413	41	Intergenic	-19147	Parp9	poly (ADP-ribose) polymerase family, member 9	protein-coding	1
chr6-146	chr6	34174804	34174984	41	intron (NM_021435, intron 1 of 9)	2160	Slc35b4	solute carrier family 35, member B4	protein-coding	1
chr4-120	chr4	132008218	132008398	41	intron (NM_183428, intron 1 of 20)	40770	Epb41	erythrocyte membrane protein band 4.1	protein-coding	1
chr7-143	chr7	30973811	30973991	41	promoter-TSS (NM_001164185)	97	Fam187b	family with sequence similarity 187, member B	protein-coding	1
chr4-143	chr4	122848124	122848304	41	intron (NM_008917, intron 4 of 8)	11987	Ppt1	palmitoyl-protein thioesterase 1	protein-coding	1
chr7-139	chr7	80210089	80210269	41	intron (NM_013659, intron 2 of 14)	11738	Sema4b	sema domain, immunoglobulin domain (Ig), transmembrane domain (TM) and short cytoplasmic domain, (semaphorin) 4B	protein-coding	1
chr7-166	chr7	127278592	127278772	41	Intergenic	-4623	Sephs2	selenophosphate synthetase 2	protein-coding	1
chr11-228	chr11	75964830	75965010	41	Intergenic	-34992	1700016K19Rik	RIKEN cDNA 1700016K19 gene	protein-coding	2
chr12-91	chr12	112675428	112675608	41	promoter-TSS (NM_001331107)	-634	Akt1	thymoma viral proto-oncogene 1	protein-coding	1
chr14-95	chr14	19759155	19759335	41	intron (NM_008695, intron 2 of 20)	7988	Nid2	nidogen 2	protein-coding	1
chr19-72	chr19	6293527	6293707	41	intron (NM_010119, intron 2 of 4)	-12840	Cdc42bpg	CDC42 binding protein kinase gamma (DMPK-like)	protein-coding	1
chr7-148	chr7	19628684	19628864	41	intron (NM_009046, intron 1 of 10)	664	Relb	avian reticuloendotheliosis viral (v-rel) oncogene related B	protein-coding	1
chr9-180	chr9	110072092	110072272	40.6	intron (NM_001205330, intron 14 of 18)	20161	Map4	microtubule-associated protein 4	protein-coding	1
chr1-223	chr1	165718188	165718368	40.6	Intergenic	-10184	Rcsd1	RCSD domain containing 1	protein-coding	1
chr9-169	chr9	44041374	44041554	40.6	Intergenic	-1920	Thy1	thymus cell antigen 1, theta	protein-coding	1
chr7-141	chr7	125581505	125581685	40.6	Intergenic	-21834	Il21r	interleukin 21 receptor	protein-coding	1
chr10-136	chr10	88732020	88732200	40.6	intron (NM_025859, intron 1 of 5)	696	Arl1	ADP-ribosylation factor-like 1	protein-coding	1
chr14-80	chr14	44989921	44990101	40.6	intron (NM_008964, intron 1 of 1)	1900	Ptger2	prostaglandin E receptor 2 (subtype EP2)	protein-coding	1
chr19-73	chr19	46518415	46518595	40.6	Intergenic	16857	Trim8	tripartite motif-containing 8	protein-coding	1
chr15-119	chr15	66854783	66854963	40.6	Intergenic	-23044	Sla	src-like adaptor	protein-coding	1
chr4-131	chr4	149282468	149282648	40.6	intron (NM_008441, intron 2 of 20)	25140	Kif1b	kinesin family member 1B	protein-coding	1
chr15-125	chr15	85983264	85983444	40.3	intron (NM_009886, intron 1 of 34)	50423	Celsr1	cadherin, EGF LAG seven-pass G-type receptor 1	protein-coding	1
chr5-139	chr5	134253381	134253561	40.3	intron (NM_001080747, intron 18 of 33)	-23846	Ncf1	neutrophil cytosolic factor 1	protein-coding	1
chr1-215	chr1	34212800	34212980	40.3	intron (NM_001276764, intron 51 of 102)	52630	Dst	dystonin	protein-coding	1
chr9-170	chr9	21457309	21457489	40.3	intron (NM_001039520, intron 1 of 20)	32491	Dnm2	dynamin 2	protein-coding	1
chr2-211	chr2	34970258	34970438	40.3	Intergenic	-8576	Traf1	TNF receptor-associated factor 1	protein-coding	1
chr1-220	chr1	179511939	179512119	40.3	intron (NM_027188, intron 1 of 11)	6012	Smyd3	SET and MYND domain containing 3	protein-coding	1
chr15-121	chr15	67101325	67101505	40.3	Intergenic	75467	St3gal1	ST3 beta-galactoside alpha-2,3-sialyltransferase 1	protein-coding	1
chr18-68	chr18	74960422	74960602	40.3	intron (NM_010720, intron 1 of 9)	751	Lipg	lipase, endothelial	protein-coding	1
chr7-183	chr7	83660494	83660674	39.9	intron (NM_001360088, intron 12 of 18)	-5089	Il16	interleukin 16	protein-coding	1
chr9-159	chr9	56104440	56104620	39.9	intron (NM_011193, intron 1 of 14)	14554	Pstpip1	proline-serine-threonine phosphatase-interacting protein 1	protein-coding	1
chr15-117	chr15	96284652	96284832	39.9	Intergenic	-2780	Arid2	AT rich interactive domain 2 (ARID, RFX-like)	protein-coding	2
chr1-209	chr1	193253902	193254082	39.9	intron (NM_008288, intron 1 of 6)	10053	Hsd11b1	hydroxysteroid 11-beta dehydrogenase 1	protein-coding	1
chr11-262	chr11	119928267	119928447	39.9	intron (NR_039557, intron 2 of 2)	14547	Chmp6	charged multivesicular body protein 6	protein-coding	1
chr1-206	chr1	23399679	23399859	39.9	Intergenic	-16594	Ogfrl1	opioid growth factor receptor-like 1	protein-coding	1
chr3-138	chr3	114889792	114889972	39.9	Intergenic	-14196	Olfm3	olfactomedin 3	protein-coding	1
chr6-144	chr6	17655224	17655404	39.9	intron (NM_007604, intron 4 of 9)	18304	Capza2	capping protein (actin filament) muscle Z-line, alpha 2	protein-coding	1
chr14-83	chr14	40905223	40905403	39.9	Intergenic	-3640	Sh2d4b	SH2 domain containing 4B	protein-coding	3
chr12-108	chr12	99326337	99326517	39.9	intron (NM_183186, intron 3 of 5)	123647	Foxn3	forkhead box N3	protein-coding	1
chr4-152	chr4	46458498	46458678	39.9	intron (NM_130889, intron 1 of 6)	7662	Anp32b	acidic (leucine-rich) nuclear phosphoprotein 32 family, member B	protein-coding	1
chr3-151	chr3	60169586	60169766	39.9	Intergenic	87807	Sucnr1	succinate receptor 1	protein-coding	1
chr10-137	chr10	45020569	45020749	39.9	Intergenic	-46557	Prep	prolyl endopeptidase	protein-coding	1
chr3-136	chr3	53580622	53580802	39.9	intron (NM_172862, intron 4 of 23)	76643	Frem2	Fras1 related extracellular matrix protein 2	protein-coding	1
chr14-74	chr14	59695234	59695414	39.9	intron (NM_015803, intron 32 of 35)	70043	Shisa2	shisa family member 2	protein-coding	1
chr1-221	chr1	60749396	60749576	39.6	intron (NM_007642, intron 1 of 3)	3098	Cd28	CD28 antigen	protein-coding	1
chr5-158	chr5	121449315	121449495	39.6	intron (NM_026129, intron 1 of 2)	3069	Erp29	endoplasmic reticulum protein 29	protein-coding	1
chr18-75	chr18	34358440	34358620	39.6	intron (NM_007874, intron 2 of 4)	14885	Reep5	receptor accessory protein 5	protein-coding	1
chr7-160	chr7	45779175	45779355	39.6	Intergenic	-4682	Lmtk3	lemur tyrosine kinase 3	protein-coding	1
chr15-122	chr15	9870381	9870561	39.6	Intergenic	-121603	Spef2	sperm flagellar 2	protein-coding	1
chr14-91	chr14	121417873	121418053	39.6	Intergenic	-38733	Stk24	serine/threonine kinase 24	protein-coding	1
chr13-126	chr13	58453666	58453846	39.6	Intergenic	-50413	Hnrnpk	heterogeneous nuclear ribonucleoprotein K	protein-coding	1
chr11-281	chr11	97127004	97127184	39.6	Intergenic	-11763	Tbx21	T-box 21	protein-coding	1
chr1-227	chr1	182363666	182363846	39.6	Intergenic	-22150	Fbxo28	F-box protein 28	protein-coding	1
chr14-87	chr14	120294569	120294749	39.6	intron (NM_001360380, intron 1 of 7)	-11793	Mbnl2	muscleblind like splicing factor 2	protein-coding	1
chr12-104	chr12	17523772	17523952	39.6	Intergenic	-21011	Odc1	ornithine decarboxylase, structural 1	protein-coding	1
chr15-129	chr15	63661859	63662039	39.6	Intergenic	146790	Gsdmc	gasdermin C	protein-coding	1
chr11-275	chr11	51857030	51857210	39.6	intron (NM_001357588, intron 1 of 12)	548	Jade2	jade family PHD finger 2	protein-coding	1
chr8-125	chr8	115568531	115568711	39.6	Intergenic	138273	Maf	avian musculoaponeurotic fibrosarcoma oncogene homolog	protein-coding	1
chr11-267	chr11	79129488	79129668	39.6	intron (NM_013571, intron 1 of 17)	16895	Ksr1	kinase suppressor of ras 1	protein-coding	1
chr3-160	chr3	87499210	87499390	39.2	intron (NM_001113238, intron 11 of 11)	-26278	Etv3	ets variant 3	protein-coding	2
chr7-156	chr7	38090403	38090583	39.2	Intergenic	16997	Ccne1	cyclin E1	protein-coding	1
chr8-124	chr8	84965979	84966159	39.2	promoter-TSS (NM_001364370)	7	Rnaseh2a	ribonuclease H2, large subunit	protein-coding	1
chr7-174	chr7	3617346	3617526	39.2	promoter-TSS (NM_025348)	63	Ndufa3	NADH:ubiquinone oxidoreductase subunit A3	protein-coding	1
chr4-142	chr4	119126009	119126189	39.2	intron (NM_011400, intron 2 of 9)	17354	Slc2a1	solute carrier family 2 (facilitated glucose transporter), member 1	protein-coding	1
chr2-224	chr2	173469661	173469841	39.2	Intergenic	-52841	1700021F07Rik	RIKEN cDNA 1700021F07 gene	protein-coding	1
chr10-143	chr10	62792265	62792445	39.2	promoter-TSS (NM_026201)	13	Ccar1	cell division cycle and apoptosis regulator 1	protein-coding	1
chr2-217	chr2	70079827	70080007	39.2	intron (NM_177376, intron 2 of 34)	40791	Myo3b	myosin IIIB	protein-coding	1
chr8-128	chr8	110955299	110955479	39.2	intron (NM_009179, intron 1 of 6)	35524	St3gal2	ST3 beta-galactoside alpha-2,3-sialyltransferase 2	protein-coding	1
chr6-143	chr6	146107631	146107811	39.2	TTS (NM_010586)	173599	Sspn	sarcospan	protein-coding	1
chr1-225	chr1	54795531	54795711	39.2	intron (NM_001081433, intron 2 of 27)	130766	Ankrd44	ankyrin repeat domain 44	protein-coding	1
chr7-163	chr7	84638763	84638943	39.2	intron (NM_001360578, intron 1 of 6)	-32911	Fah	fumarylacetoacetate hydrolase	protein-coding	1
chr14-90	chr14	18301677	18301857	39.2	intron (NM_009455, intron 3 of 5)	30077	Ube2e1	ubiquitin-conjugating enzyme E2E 1	protein-coding	1
chr4-141	chr4	58902036	58902216	38.9	intron (NM_172381, intron 1 of 48)	9804	Ecpas	Ecm29 proteasome adaptor and scaffold	protein-coding	1
chr10-156	chr10	95299872	95300052	38.9	intron (NM_001330175, intron 2 of 2)	23747	Cradd	CASP2 and RIPK1 domain containing adaptor with death domain	protein-coding	1
chr17-133	chr17	32635119	32635299	38.9	exon (NM_001100187, exon 13 of 13)	13890	Cyp4f37	cytochrome P450, family 4, subfamily f, polypeptide 37	protein-coding	1
chr2-230	chr2	85034188	85034368	38.9	intron (NM_145526, intron 1 of 11)	1556	P2rx3	purinergic receptor P2X, ligand-gated ion channel, 3	protein-coding	1
chr7-167	chr7	25705797	25705977	38.9	TTS (NM_011577)	13148	Ccdc97	coiled-coil domain containing 97	protein-coding	1
chr3-157	chr3	95761304	95761484	38.9	3' UTR (NM_001081293, exon 11 of 11)	-6417	Tars2	threonyl-tRNA synthetase 2, mitochondrial (putative)	protein-coding	1
chr3-148	chr3	115899713	115899893	38.9	exon (NM_027193, exon 4 of 8)	11620	Dph5	diphthamide biosynthesis 5	protein-coding	1
chr9-167	chr9	32487876	32488056	38.9	intron (NM_008026, intron 1 of 8)	53486	Fli1	Friend leukemia integration 1	protein-coding	1
chr4-164	chr4	129067763	129067943	38.9	intron (NM_029219, intron 1 of 8)	9709	Rnf19b	ring finger protein 19B	protein-coding	1
chr6-163	chr6	131289844	131290024	38.9	intron (NM_025564, intron 1 of 4)	3310	Magohb	mago homolog B, exon junction complex core component	protein-coding	1
chr1-214	chr1	161799028	161799208	38.9	Intergenic	-10623	Fasl	Fas ligand (TNF superfamily, member 6)	protein-coding	1
chr9-189	chr9	15003305	15003485	38.9	Intergenic	42083	Panx1	pannexin 1	protein-coding	1
chr11-290	chr11	54627001	54627181	38.9	intron (NM_001252496, intron 11 of 28)	30945	Rapgef6	Rap guanine nucleotide exchange factor (GEF) 6	protein-coding	1
chr6-161	chr6	97312079	97312259	38.9	intron (NM_001346639, intron 11 of 22)	-59412	Lmod3	leiomodin 3 (fetal)	protein-coding	1
chr7-144	chr7	45016181	45016361	38.9	promoter-TSS (NM_001008422)	-22	Scaf1	SR-related CTD-associated factor 1	protein-coding	1
chr19-70	chr19	29341165	29341345	38.9	Intergenic	-6585	Rln1	relaxin 1	protein-coding	1
chr5-152	chr5	73993539	73993719	38.9	Intergenic	74782	Usp46	ubiquitin specific peptidase 46	protein-coding	1
chr4-187	chr4	83235527	83235707	38.9	intron (NM_027238, intron 17 of 19)	88572	Ttc39b	tetratricopeptide repeat domain 39B	protein-coding	1
chr12-113	chr12	91384405	91384585	38.9	promoter-TSS (NM_181815)	-86	Cep128	centrosomal protein 128	protein-coding	1
chr7-185	chr7	139400333	139400513	38.9	promoter-TSS (NM_001355162)	-71	Inpp5a	inositol polyphosphate-5-phosphatase A	protein-coding	1
chrX-29	chrX	151803039	151803219	38.6	promoter-TSS (NM_021523)	-153	Huwe1	HECT, UBA and WWE domain containing 1	protein-coding	1
chr10-155	chr10	54009678	54009858	38.6	intron (NM_008548, intron 5 of 12)	65969	Man1a	mannosidase 1, alpha	protein-coding	1
chr11-280	chr11	82870773	82870953	38.6	promoter-TSS (NM_001164570)	-119	Rffl	ring finger and FYVE like domain containing protein	protein-coding	1
chr19-77	chr19	21652839	21653019	38.6	promoter-TSS (NM_025423)	-138	1110059E24Rik	RIKEN cDNA 1110059E24 gene	protein-coding	2
chr7-152	chr7	74693458	74693638	38.6	Intergenic	-138768	Slco3a1	solute carrier organic anion transporter family, member 3a1	protein-coding	1
chr1-211	chr1	164815502	164815682	38.6	intron (NM_019759, intron 2 of 3)	18929	Dpt	dermatopontin	protein-coding	1
chr17-121	chr17	24344855	24345035	38.6	intron (NM_001031621, intron 3 of 30)	6114	Abca17	ATP-binding cassette, sub-family A (ABC1), member 17	protein-coding	1
chr13-118	chr13	51964071	51964251	38.2	Intergenic	117486	Gadd45g	growth arrest and DNA-damage-inducible 45 gamma	protein-coding	1
chr11-287	chr11	121485959	121486139	38.2	intron (NM_029878, intron 7 of 38)	33293	Zfp750	zinc finger protein 750	protein-coding	1
chr18-85	chr18	64986778	64986958	38.2	intron (NM_001114386, intron 1 of 30)	-36659	Nedd4l	neural precursor cell expressed, developmentally down-regulated gene 4-like	protein-coding	1
chr8-134	chr8	25009731	25009911	38.2	intron (NM_007404, intron 1 of 22)	7101	Adam9	a disintegrin and metallopeptidase domain 9 (meltrin gamma)	protein-coding	1
chr2-239	chr2	158135979	158136159	38.2	intron (NM_009373, intron 3 of 12)	10323	Tgm2	transglutaminase 2, C polypeptide	protein-coding	1
chr4-144	chr4	150215523	150215703	38.2	Intergenic	-14478	Car6	carbonic anhydrase 6	protein-coding	1
chr4-179	chr4	135406320	135406500	38.2	Intergenic	-8183	Ncmap	noncompact myelin associated protein	protein-coding	1
chr2-219	chr2	18989014	18989194	38.2	intron (NM_001355149, intron 1 of 10)	9017	Pip4k2a	phosphatidylinositol-5-phosphate 4-kinase, type II, alpha	protein-coding	1
chr3-158	chr3	98066616	98066796	38.2	intron (NM_010928, intron 2 of 33)	53168	Notch2	notch 2	protein-coding	1
chr18-81	chr18	35726826	35727006	38.2	promoter-TSS (NM_001033168)	-73	1700066B19Rik	RIKEN cDNA 1700066B19 gene	protein-coding	1
chr13-128	chr13	20256691	20256871	38.2	intron (NM_080288, intron 6 of 21)	166274	Elmo1	engulfment and cell motility 1	protein-coding	1
chr5-144	chr5	107162281	107162461	38.2	intron (NM_011578, intron 4 of 16)	127258	Tgfbr3	transforming growth factor, beta receptor III	protein-coding	1
chr12-138	chr12	101976193	101976373	38.2	intron (NM_016856, intron 1 of 14)	309	Cpsf2	cleavage and polyadenylation specific factor 2	protein-coding	1
chr5-146	chr5	142380749	142380929	38.2	Intergenic	-20658	Foxk1	forkhead box K1	protein-coding	1
chr9-193	chr9	111055547	111055727	38.2	exon (NM_001302377, exon 3 of 3)	1607	Ccrl2	chemokine (C-C motif) receptor-like 2	protein-coding	1
chr2-220	chr2	26902944	26903124	38.2	promoter-TSS (NM_009298)	-147	Surf6	surfeit gene 6	protein-coding	1
chr17-123	chr17	45258047	45258227	38.2	Intergenic	175570	Cdc5l	cell division cycle 5-like (S. pombe)	protein-coding	1
chr17-125	chr17	24708729	24708909	37.9	Intergenic	-1166	Tbl3	transducin (beta)-like 3	protein-coding	1
chr10-157	chr10	96570296	96570476	37.9	Intergenic	-46615	Btg1	B cell translocation gene 1, anti-proliferative	protein-coding	1
chr16-111	chr16	31148933	31149113	37.9	intron (NM_030138, intron 4 of 22)	52215	Acap2	ArfGAP with coiled-coil, ankyrin repeat and PH domains 2	protein-coding	1
chr3-144	chr3	146158477	146158657	37.9	intron (NM_001005846, intron 1 of 13)	8393	Mcoln2	mucolipin 2	protein-coding	1
chr7-176	chr7	98674288	98674468	37.9	Intergenic	-17809	Emsy	EMSY, BRCA2-interacting transcriptional repressor	protein-coding	1
chr5-151	chr5	113952425	113952605	37.9	intron (NM_198109, intron 11 of 14)	41275	Ssh1	slingshot protein phosphatase 1	protein-coding	1
chr6-177	chr6	48747813	48747993	37.9	intron (NM_175035, intron 1 of 2)	1706	Gimap5	GTPase, IMAP family member 5	protein-coding	1
chr15-131	chr15	97424367	97424547	37.9	Intergenic	-177170	Amigo2	adhesion molecule with Ig like domain 2	protein-coding	1
chr3-149	chr3	122245609	122245789	37.9	5' UTR (NM_008129, exon 1 of 7)	142	Gclm	glutamate-cysteine ligase, modifier subunit	protein-coding	1
chr17-127	chr17	50536916	50537096	37.9	intron (NM_013880, intron 1 of 5)	27459	Plcl2	phospholipase C-like 2	protein-coding	1
chr9-195	chr9	40423509	40423689	37.5	intron (NM_001357617, intron 1 of 20)	32165	Gramd1b	GRAM domain containing 1B	protein-coding	1
chr7-171	chr7	67355708	67355888	37.5	intron (NM_001357324, intron 1 of 11)	17060	Mef2a	myocyte enhancer factor 2A	protein-coding	1
chr3-153	chr3	51560831	51561011	37.5	promoter-TSS (NM_080793)	-98	Setd7	SET domain containing (lysine methyltransferase) 7	protein-coding	1
chr6-186	chr6	95621763	95621943	37.5	intron (NM_011507, intron 2 of 10)	71029	Suclg2	succinate-Coenzyme A ligase, GDP-forming, beta subunit	protein-coding	1
chr3-176	chr3	32421788	32421968	37.5	Intergenic	-14273	Pik3ca	phosphatidylinositol-4,5-bisphosphate 3-kinase catalytic subunit alpha	protein-coding	1
chr1-231	chr1	172309475	172309655	37.5	Intergenic	-2802	Igsf8	immunoglobulin superfamily, member 8	protein-coding	1
chr19-79	chr19	40356788	40356968	37.5	intron (NM_001034962, intron 10 of 22)	45432	Sorbs1	sorbin and SH3 domain containing 1	protein-coding	1
chr7-173	chr7	63957856	63958036	37.5	Intergenic	-19031	Klf13	Kruppel-like factor 13	protein-coding	1
chr9-204	chr9	45083144	45083324	37.5	intron (NM_001005421, intron 2 of 10)	4051	Jaml	junction adhesion molecule like	protein-coding	1
chr15-132	chr15	100230836	100231016	37.5	intron (NM_007497, intron 1 of 6)	3067	Atf1	activating transcription factor 1	protein-coding	1
chr4-155	chr4	143212963	143213143	37.5	promoter-TSS (NM_001256380)	-344	Prdm2	PR domain containing 2, with ZNF domain	protein-coding	1
chr13-157	chr13	67399692	67399872	37.5	promoter-TSS (NM_001080941)	-15	Zfp429	zinc finger protein 429	protein-coding	1
chr6-157	chr6	114875196	114875376	37.2	intron (NM_177683, intron 2 of 4)	46535	Vgll4	vestigial like family member 4	protein-coding	1
chr13-123	chr13	23691986	23692166	37.2	intron (NM_023422, intron 1 of 1)	-3735	Hist1h1t	histone cluster 1, H1t	protein-coding	1
chr1-238	chr1	127296791	127296971	37.2	intron (NM_145128, intron 2 of 17)	91895	Mgat5	mannoside acetylglucosaminyltransferase 5	protein-coding	1
chr9-227	chr9	32661799	32661979	37.2	Intergenic	-34153	Ets1	E26 avian leukemia oncogene 1, 5' domain	protein-coding	1
chr1-244	chr1	86516069	86516249	37.2	Intergenic	-10398	Ptma	prothymosin alpha	protein-coding	1
chr9-183	chr9	61749070	61749250	37.2	Intergenic	165350	Rplp1	ribosomal protein, large, P1	protein-coding	1
chr10-158	chr10	127337628	127337808	37.2	intron (NM_010296, intron 4 of 12)	3861	Gli1	GLI-Kruppel family member GLI1	protein-coding	1
chr7-189	chr7	106551326	106551506	37.2	Intergenic	93229	Gm1966	predicted gene 1966	protein-coding	1
chr3-171	chr3	69382992	69383172	37.2	intron (NM_178726, intron 1 of 3)	66164	Ppm1l	protein phosphatase 1 (formerly 2C)-like	protein-coding	1
chr19-76	chr19	4961839	4962019	37.2	promoter-TSS (NM_025553)	-377	Mrpl11	mitochondrial ribosomal protein L11	protein-coding	1
chr18-79	chr18	14672205	14672385	37.2	intron (NM_001161371, intron 2 of 8)	10619	Ss18	SS18, nBAF chromatin remodeling complex subunit	protein-coding	1
chr11-293	chr11	83537037	83537217	37.2	Intergenic	-6609	Ccl5	chemokine (C-C motif) ligand 5	protein-coding	1
chr10-167	chr10	117339228	117339408	37.2	Intergenic	37655	Cpsf6	cleavage and polyadenylation specific factor 6	protein-coding	1
chr19-84	chr19	53870153	53870333	37.2	Intergenic	-21988	Pdcd4	programmed cell death 4	protein-coding	1
chr13-137	chr13	95548511	95548691	36.8	Intergenic	-23361	F2rl1	coagulation factor II (thrombin) receptor-like 1	protein-coding	1
chr5-165	chr5	141044139	141044319	36.8	Intergenic	-43633	Card11	caspase recruitment domain family, member 11	protein-coding	1
chr19-80	chr19	11484036	11484216	36.8	Intergenic	-7912	Gm8369	predicted gene 8369	protein-coding	1
chr3-162	chr3	133437068	133437248	36.8	Intergenic	107232	Tet2	tet methylcytosine dioxygenase 2	protein-coding	1
chr7-190	chr7	12978075	12978255	36.8	5' UTR (NM_001168562, exon 1 of 5)	317	Zfp446	zinc finger protein 446	protein-coding	1
chr12-115	chr12	11265695	11265875	36.8	promoter-TSS (NM_001324476)	22	Gen1	GEN1, Holliday junction 5' flap endonuclease	protein-coding	1
chr3-181	chr3	152951063	152951243	36.8	intron (NM_012028, intron 2 of 4)	31057	St6galnac5	ST6 (alpha-N-acetyl-neuraminyl-2,3-beta-galactosyl-1,3)-N-acetylgalactosaminide alpha-2,6-sialyltransferase 5	protein-coding	1
chr13-114	chr13	55672840	55673020	36.8	intron (NM_001282055, intron 18 of 22)	-20194	B230219D22Rik	RIKEN cDNA B230219D22 gene	protein-coding	1
chr12-110	chr12	69419217	69419397	36.8	Intergenic	47157	Arf6	ADP-ribosylation factor 6	protein-coding	1
chr13-124	chr13	49358345	49358525	36.8	intron (NM_029791, intron 1 of 7)	16886	Bicd2	BICD cargo adaptor 2	protein-coding	1
chr12-103	chr12	59056766	59056946	36.8	intron (NM_001306217, intron 1 of 4)	4616	Trappc6b	trafficking protein particle complex 6B	protein-coding	1
chr14-96	chr14	60134698	60134878	36.8	Intergenic	-47874	Atp8a2	ATPase, aminophospholipid transporter-like, class I, type 8A, member 2	protein-coding	1
chr2-236	chr2	180445478	180445658	36.8	Intergenic	-10677	Slco4a1	solute carrier organic anion transporter family, member 4a1	protein-coding	1
chr17-129	chr17	25605593	25605773	36.8	intron (NM_029624, intron 3 of 10)	26509	Lmf1	lipase maturation factor 1	protein-coding	1
chr9-186	chr9	80305553	80305733	36.8	intron (NM_001039546, intron 31 of 32)	140609	Myo6	myosin VI	protein-coding	1
chr7-218	chr7	27482375	27482555	36.8	Intergenic	-4488	Sertad1	SERTA domain containing 1	protein-coding	1
chr14-88	chr14	60737191	60737371	36.8	intron (NM_001310594, intron 1 of 9)	4377	Spata13	spermatogenesis associated 13	protein-coding	1
chr6-164	chr6	99336541	99336721	36.8	intron (NM_053202, intron 1 of 18)	-70116	Foxp1	forkhead box P1	protein-coding	2
chr11-317	chr11	69067008	69067188	36.8	Intergenic	-3711	Tmem107	transmembrane protein 107	protein-coding	1
chr15-139	chr15	59145787	59145967	36.5	Intergenic	-63851	Mtss1	MTSS I-BAR domain containing 1	protein-coding	1
chr7-187	chr7	63939672	63939852	36.5	promoter-TSS (NM_021366)	-847	Klf13	Kruppel-like factor 13	protein-coding	1
chr16-121	chr16	10655572	10655752	36.5	intron (NM_177562, intron 18 of 22)	110323	Clec16a	C-type lectin domain family 16, member A	protein-coding	1
chr1-213	chr1	138536256	138536436	36.5	intron (NM_001311148, intron 3 of 7)	83411	Nek7	NIMA (never in mitosis gene a)-related expressed kinase 7	protein-coding	2
chr13-134	chr13	106936831	106937011	36.5	promoter-TSS (NM_001360897)	37	Ipo11	importin 11	protein-coding	1
chr9-211	chr9	107612833	107613013	36.5	Intergenic	-3682	Sema3b	sema domain, immunoglobulin domain (Ig), short basic domain, secreted, (semaphorin) 3B	protein-coding	1
chr11-301	chr11	100574277	100574457	36.5	promoter-TSS (NM_009923)	-572	Cnp	2',3'-cyclic nucleotide 3' phosphodiesterase	protein-coding	1
chr1-233	chr1	36435212	36435392	36.5	intron (NM_001310517, intron 4 of 8)	9969	Lman2l	lectin, mannose-binding 2-like	protein-coding	2
chr18-77	chr18	89241473	89241653	36.5	intron (NM_178687, intron 3 of 6)	44136	Cd226	CD226 antigen	protein-coding	1
chr2-225	chr2	36101681	36101861	36.5	intron (NM_001355125, intron 4 of 8)	2289	Lhx6	LIM homeobox protein 6	protein-coding	1
chr18-83	chr18	89206376	89206556	36.1	intron (NM_001039149, intron 1 of 5)	9039	Cd226	CD226 antigen	protein-coding	2
chr1-256	chr1	92137224	92137404	36.1	intron (NM_207225, intron 2 of 26)	43027	Hdac4	histone deacetylase 4	protein-coding	1
chr16-127	chr16	31039874	31040054	36.1	intron (NM_198626, intron 2 of 3)	41468	Xxylt1	xyloside xylosyltransferase 1	protein-coding	1
chr6-174	chr6	129275420	129275600	36.1	promoter-TSS (NM_001033122)	-141	Cd69	CD69 antigen	protein-coding	1
chr12-120	chr12	73673959	73674139	36.1	intron (NM_008856, intron 2 of 13)	89253	Prkch	protein kinase C, eta	protein-coding	1
chr3-159	chr3	68637939	68638119	36.1	Intergenic	-52615	Il12a	interleukin 12a	protein-coding	1
chr11-299	chr11	83800166	83800346	36.1	Intergenic	46619	Heatr6	HEAT repeat containing 6	protein-coding	2
chr1-239	chr1	165722662	165722842	36.1	Intergenic	-14658	Rcsd1	RCSD domain containing 1	protein-coding	1
chr3-168	chr3	68969287	68969467	36.1	intron (NM_026641, intron 5 of 19)	35193	Ift80	intraflagellar transport 80	protein-coding	1
chr11-355	chr11	58214762	58214942	36.1	promoter-TSS (NM_019440)	-125	Irgm2	immunity-related GTPase family M member 2	protein-coding	1
chr2-228	chr2	73386322	73386502	36.1	promoter-TSS (NM_001190297)	68	Gpr155	G protein-coupled receptor 155	protein-coding	1
chr9-212	chr9	123519622	123519802	36.1	3' UTR (NM_013860, exon 8 of 8)	-10041	Sacm1l	SAC1 suppressor of actin mutations 1-like (yeast)	protein-coding	1
chr2-243	chr2	11645458	11645638	36.1	intron (NM_008367, intron 1 of 7)	2756	Il2ra	interleukin 2 receptor, alpha chain	protein-coding	2
chr2-215	chr2	153292564	153292744	36.1	intron (NM_008444, intron 1 of 8)	1238	Kif3b	kinesin family member 3B	protein-coding	1
chr14-86	chr14	60592413	60592593	36.1	Intergenic	-42202	Spata13	spermatogenesis associated 13	protein-coding	2
chr4-158	chr4	155235300	155235480	36.1	Intergenic	-12855	Ski	ski sarcoma viral oncogene homolog (avian)	protein-coding	1
chr14-105	chr14	56275878	56276058	36.1	Intergenic	-13634	Gzmb	granzyme B	protein-coding	1
chr16-123	chr16	22461131	22461311	35.8	Intergenic	-21651	Etv5	ets variant 5	protein-coding	1
chr9-207	chr9	108325967	108326147	35.8	intron (NM_001313961, intron 2 of 5)	-13023	Gpx1	glutathione peroxidase 1	protein-coding	1
chr12-112	chr12	80115301	80115481	35.8	Intergenic	-2378	Zfp36l1	zinc finger protein 36, C3H type-like 1	protein-coding	1
chr19-74	chr19	29391391	29391571	35.8	Intergenic	-19438	Pdcd1lg2	programmed cell death 1 ligand 2	protein-coding	1
chr10-164	chr10	62945392	62945572	35.8	3' UTR (NM_175194, exon 9 of 9)	-1547	Dna2	DNA replication helicase/nuclease 2	protein-coding	1
chr5-167	chr5	103691601	103691781	35.8	Intergenic	-35959	1700016H13Rik	RIKEN cDNA 1700016H13 gene	protein-coding	1
chr7-177	chr7	28436993	28437173	35.4	promoter-TSS (NM_001290550)	-364	Gmfg	glia maturation factor, gamma	protein-coding	1
chr18-82	chr18	46380932	46381112	35.4	Intergenic	-69094	Ccdc112	coiled-coil domain containing 112	protein-coding	1
chr13-119	chr13	103919483	103919663	35.4	intron (NM_001005868, intron 1 of 26)	1013	Erbin	Erbb2 interacting protein	protein-coding	1
chr15-130	chr15	81077714	81077894	35.4	intron (NM_001082536, intron 2 of 13)	27243	Mrtfa	myocardin related transcription factor A	protein-coding	1
chr8-144	chr8	72139404	72139584	35.4	intron (NM_001001491, intron 2 of 7)	4206	Tpm4	tropomyosin 4	protein-coding	1
chr11-285	chr11	117960070	117960250	35.4	Intergenic	9206	Socs3	suppressor of cytokine signaling 3	protein-coding	1
chr8-142	chr8	81790396	81790576	35.4	intron (NM_001024617, intron 7 of 24)	447924	Inpp4b	inositol polyphosphate-4-phosphatase, type II	protein-coding	1
chr14-84	chr14	121929743	121929923	35.4	intron (NM_026861, intron 4 of 8)	-13945	Gpr18	G protein-coupled receptor 18	protein-coding	1
chr16-135	chr16	64757761	64757941	35.1	Intergenic	13088	4930453N24Rik	RIKEN cDNA 4930453N24 gene	protein-coding	1
chr1-232	chr1	13513715	13513895	35.1	Intergenic	76105	Tram1	translocating chain-associating membrane protein 1	protein-coding	1
chr5-150	chr5	113672560	113672740	35.1	Intergenic	-22260	Cmklr1	chemokine-like receptor 1	protein-coding	1
chr5-161	chr5	28168369	28168549	35.1	intron (NM_010134, intron 1 of 1)	2763	En2	engrailed 2	protein-coding	1
chr13-120	chr13	111491498	111491678	35.1	Intergenic	-1461	Gpbp1	GC-rich promoter binding protein 1	protein-coding	1
chr6-194	chr6	115649900	115650080	35.1	intron (NM_001356333, intron 1 of 17)	25898	Raf1	v-raf-leukemia viral oncogene 1	protein-coding	2
chr10-179	chr10	80152998	80153178	35.1	intron (NM_001305798, intron 4 of 7)	3406	Midn	midnolin	protein-coding	1
chr7-199	chr7	140990808	140990988	35.1	Intergenic	19846	Ifitm3	interferon induced transmembrane protein 3	protein-coding	1
chr7-215	chr7	120843324	120843504	35.1	promoter-TSS (NM_001267710)	-186	Eef2k	eukaryotic elongation factor-2 kinase	protein-coding	1
chr10-178	chr10	60003083	60003263	35.1	promoter-TSS (NM_001347451)	-38	Anapc16	anaphase promoting complex subunit 16	protein-coding	1
chrX-26	chrX	142461164	142461344	35.1	Intergenic	-70719	Acsl4	acyl-CoA synthetase long-chain family member 4	protein-coding	1
chr12-117	chr12	21226485	21226665	35.1	intron (NM_001004364, intron 12 of 26)	59709	Itgb1bp1	integrin beta 1 binding protein 1	protein-coding	1
chr7-184	chr7	99856775	99856955	35.1	intron (NM_025668, intron 1 of 4)	2018	Spcs2	signal peptidase complex subunit 2 homolog (S. cerevisiae)	protein-coding	1
chr12-123	chr12	102698299	102698479	35.1	intron (NM_172584, intron 1 of 9)	6480	Itpk1	inositol 1,3,4-triphosphate 5/6 kinase	protein-coding	1
chr3-164	chr3	126822488	126822668	35.1	intron (NM_001025438, intron 14 of 18)	120808	Ank2	ankyrin 2, brain	protein-coding	1
chr15-143	chr15	78558159	78558339	35.1	TTS (NM_009008)	-13904	Sstr3	somatostatin receptor 3	protein-coding	1
chr13-127	chr13	73603790	73603970	35.1	promoter-TSS (NM_146047)	-122	Clptm1l	CLPTM1-like	protein-coding	1
chr1-264	chr1	119713155	119713335	34.7	intron (NM_019933, intron 13 of 26)	-64245	Epb41l5	erythrocyte membrane protein band 4.1 like 5	protein-coding	1
chr4-159	chr4	35155607	35155787	34.7	intron (NM_178061, intron 1 of 3)	1787	Mob3b	MOB kinase activator 3B	protein-coding	1
chr3-177	chr3	69545001	69545181	34.7	intron (NM_178726, intron 2 of 3)	53869	B3galnt1	UDP-GalNAc:betaGlcNAc beta 1,3-galactosaminyltransferase, polypeptide 1	protein-coding	3
chr2-252	chr2	158794485	158794665	34.7	promoter-TSS (NM_001291144)	-232	Dhx35	DEAH (Asp-Glu-Ala-His) box polypeptide 35	protein-coding	1
chr7-193	chr7	58677593	58677773	34.7	intron (NM_009728, intron 1 of 20)	19481	Atp10a	ATPase, class V, type 10A	protein-coding	1
chr9-206	chr9	81864125	81864305	34.7	intron (NM_001357479, intron 1 of 3)	545	Mei4	meiotic double-stranded break formation protein 4	protein-coding	1
chr11-320	chr11	48994154	48994334	34.7	Intergenic	-1998	Tgtp1	T cell specific GTPase 1	protein-coding	1
chr5-179	chr5	124186055	124186235	34.7	intron (NM_011256, intron 2 of 24)	1037	Pitpnm2	phosphatidylinositol transfer protein, membrane-associated 2	protein-coding	1
chr7-188	chr7	64373924	64374104	34.7	promoter-TSS (NM_177893)	42	Fan1	FANCD2/FANCI-associated nuclease 1	protein-coding	1
chr1-252	chr1	153038160	153038340	34.7	intron (NM_175460, intron 1 of 10)	83149	Nmnat2	nicotinamide nucleotide adenylyltransferase 2	protein-coding	1
chr1-242	chr1	171680120	171680300	34.7	Intergenic	-1782	Cd48	CD48 antigen	protein-coding	2
chr1-236	chr1	74588207	74588387	34.7	promoter-TSS (NM_001310668)	8	Bcs1l	BCS1-like (yeast)	protein-coding	1
chr4-166	chr4	150915258	150915438	34.7	Intergenic	-4807	Tnfrsf9	tumor necrosis factor receptor superfamily, member 9	protein-coding	1
chr16-119	chr16	11577823	11578003	34.4	intron (NM_028964, intron 15 of 20)	172265	Snx29	sorting nexin 29	protein-coding	2
chr14-102	chr14	51090477	51090657	34.4	promoter-TSS (NM_021472)	-510	Rnase4	ribonuclease, RNase A family 4	protein-coding	1
chr10-175	chr10	128747630	128747810	34.4	promoter-TSS (NM_001253704)	-159	Pym1	PYM homolog 1, exon junction complex associated factor	protein-coding	1
chr4-157	chr4	122853877	122854057	34.4	intron (NM_008917, intron 6 of 8)	17740	Ppt1	palmitoyl-protein thioesterase 1	protein-coding	1
chr7-180	chr7	100372170	100372350	34.4	promoter-TSS (NM_001017985)	27	C2cd3	C2 calcium-dependent domain containing 3	protein-coding	1
chr11-333	chr11	4249306	4249486	34.4	Intergenic	-8172	Lif	leukemia inhibitory factor	protein-coding	1
chr15-138	chr15	37482622	37482802	34.4	intron (NM_001359841, intron 3 of 7)	-23330	Ncald	neurocalcin delta	protein-coding	1
chr7-201	chr7	68190193	68190373	34.4	intron (NM_010513, intron 10 of 20)	73950	Pgpep1l	pyroglutamyl-peptidase I-like	protein-coding	1
chr12-132	chr12	71137124	71137304	34.4	promoter-TSS (NM_013896)	366	2700049A03Rik	RIKEN cDNA 2700049A03 gene	protein-coding	1
chr1-263	chr1	93735975	93736155	34.4	intron (NM_025920, intron 2 of 5)	-4139	Thap4	THAP domain containing 4	protein-coding	1
chr11-321	chr11	51581450	51581630	34.4	3' UTR (NM_153393, exon 29 of 29)	-3217	Phykpl	5-phosphohydroxy-L-lysine phospholyase	protein-coding	1
chr10-192	chr10	68054320	68054500	34.4	Intergenic	74840	Rtkn2	rhotekin 2	protein-coding	2
chr9-229	chr9	70040055	70040235	34.4	Intergenic	-2057	Gcnt3	glucosaminyl (N-acetyl) transferase 3, mucin type	protein-coding	1
chr15-169	chr15	66512916	66513096	34.4	Intergenic	-12096	Lrrc6	leucine rich repeat containing 6 (testis)	protein-coding	1
chr10-171	chr10	39144361	39144541	34.4	exon (NM_028006, exon 7 of 12)	10428	Tube1	epsilon-tubulin 1	protein-coding	1
chr13-133	chr13	85428348	85428528	34.4	Intergenic	-138952	Rasa1	RAS p21 protein activator 1	protein-coding	1
chr13-115	chr13	43260747	43260927	34.4	intron (NM_001033399, intron 1 of 1)	43335	Gfod1	glucose-fructose oxidoreductase domain containing 1	protein-coding	1
chr1-235	chr1	46853764	46853944	34.4	promoter-TSS (NM_172653)	-236	Slc39a10	solute carrier family 39 (zinc transporter), member 10	protein-coding	1
chr9-213	chr9	65826609	65826789	34.4	intron (NM_172536, intron 1 of 9)	865	Zfp609	zinc finger protein 609	protein-coding	1
chr3-178	chr3	106787020	106787200	34	intron (NM_007651, intron 1 of 7)	3039	Cd53	CD53 antigen	protein-coding	2
chr9-226	chr9	32420860	32421040	34	Intergenic	26965	Kcnj1	potassium inwardly-rectifying channel, subfamily J, member 1	protein-coding	1
chr10-183	chr10	96580171	96580351	34	Intergenic	-36740	Btg1	B cell translocation gene 1, anti-proliferative	protein-coding	1
chr5-157	chr5	64959756	64959936	34	intron (NM_001359180, intron 1 of 1)	202	Tlr6	toll-like receptor 6	protein-coding	1
chr15-182	chr15	12014007	12014187	34	Intergenic	-18090	Sub1	SUB1 homolog, transcriptional regulator	protein-coding	1
chr13-132	chr13	67360571	67360751	34	promoter-TSS (NM_001038651)	-89	Zfp953	zinc finger protein 953	protein-coding	2
chr10-259	chr10	93291984	93292164	34	intron (NM_013508, intron 1 of 4)	19085	Elk3	ELK3, member of ETS oncogene family	protein-coding	1
chr2-246	chr2	39325232	39325412	34	Intergenic	-98973	Ppp6c	protein phosphatase 6, catalytic subunit	protein-coding	1
chr11-322	chr11	67515871	67516051	34	Intergenic	-17037	Gas7	growth arrest specific 7	protein-coding	1
chr11-318	chr11	104630363	104630543	34	intron (NM_016780, intron 2 of 14)	22453	Itgb3	integrin beta 3	protein-coding	1
chr5-169	chr5	5285978	5286158	34	intron (NM_011074, intron 2 of 14)	-20000	Cdk14	cyclin-dependent kinase 14	protein-coding	2
chr11-286	chr11	4096692	4096872	34	TTS (NM_144520)	-1351	Mtfp1	mitochondrial fission process 1	protein-coding	1
chr3-189	chr3	138149760	138149940	34	intron (NM_001348197, intron 5 of 8)	6051	Trmt10a	tRNA methyltransferase 10A	protein-coding	1
chr5-197	chr5	21385092	21385272	34	intron (NM_029195, intron 2 of 18)	12509	Fgl2	fibrinogen-like protein 2	protein-coding	1
chr11-332	chr11	101118165	101118345	34	intron (NR_155070, intron 1 of 10)	1586	Retreg3	reticulophagy regulator family member 3	protein-coding	1
chr15-136	chr15	44427864	44428044	34	promoter-TSS (NM_175009)	-157	Eny2	ENY2 transcription and export complex 2 subunit	protein-coding	1
chr1-219	chr1	171681041	171681221	34	promoter-TSS (NM_001360767)	-861	Cd48	CD48 antigen	protein-coding	1
chr2-266	chr2	60739486	60739666	33.7	Intergenic	-16973	Itgb6	integrin beta 6	protein-coding	1
chr5-172	chr5	72758990	72759170	33.7	intron (NM_001113461, intron 15 of 17)	-6303	Txk	TXK tyrosine kinase	protein-coding	2
chr3-161	chr3	115715518	115715698	33.7	promoter-TSS (NM_007901)	-553	S1pr1	sphingosine-1-phosphate receptor 1	protein-coding	1
chr15-146	chr15	31587603	31587783	33.7	intron (NM_181588, intron 4 of 5)	13846	Cct5	chaperonin containing Tcp1, subunit 5 (epsilon)	protein-coding	1
chr1-249	chr1	43897229	43897409	33.7	Intergenic	-36675	Tpp2	tripeptidyl peptidase II	protein-coding	1
chr13-158	chr13	77135369	77135549	33.7	promoter-TSS (NM_001145676)	9	Slf1	SMC5-SMC6 complex localization factor 1	protein-coding	2
chr14-98	chr14	78454196	78454376	33.7	Intergenic	68416	Akap11	A kinase (PRKA) anchor protein 11	protein-coding	1
chr17-142	chr17	31826742	31826922	33.7	Intergenic	28972	Sik1	salt inducible kinase 1	protein-coding	1
chr4-174	chr4	108847664	108847844	33.7	promoter-TSS (NM_029571)	-103	Kti12	KTI12 homolog, chromatin associated	protein-coding	1
chr19-91	chr19	21913875	21914055	33.7	Intergenic	135625	Cemip2	cell migration inducing hyaluronidase 2	protein-coding	1
chr2-251	chr2	147014938	147015118	33.7	intron (NM_011917, intron 1 of 29)	2029	Xrn2	5'-3' exoribonuclease 2	protein-coding	1
chr19-93	chr19	16130078	16130258	33.7	Intergenic	-2516	Gnaq	guanine nucleotide binding protein, alpha q polypeptide	protein-coding	2
chr9-218	chr9	96438193	96438373	33.7	Intergenic	40392	Rnf7	ring finger protein 7	protein-coding	1
chr2-234	chr2	117304375	117304555	33.7	intron (NM_011246, intron 3 of 16)	38412	Rasgrp1	RAS guanyl releasing protein 1	protein-coding	2
chr7-192	chr7	132773183	132773363	33.7	intron (NM_175268, intron 2 of 4)	3643	Fam53b	family with sequence similarity 53, member B	protein-coding	1
chr4-163	chr4	129049638	129049818	33.7	Intergenic	-8416	Rnf19b	ring finger protein 19B	protein-coding	1
chr1-228	chr1	60627632	60627812	33.3	Intergenic	-60957	Raph1	Ras association (RalGDS/AF-6) and pleckstrin homology domains 1	protein-coding	1
chr9-231	chr9	32391178	32391358	33.3	intron (NM_019659, intron 1 of 1)	-2717	Kcnj1	potassium inwardly-rectifying channel, subfamily J, member 1	protein-coding	1
chr4-198	chr4	120051392	120051572	33.3	intron (NM_010657, intron 2 of 8)	-109724	Edn2	endothelin 2	protein-coding	1
chr10-190	chr10	19961081	19961261	33.3	intron (NM_008580, intron 1 of 29)	26645	Map3k5	mitogen-activated protein kinase kinase kinase 5	protein-coding	1
chr5-170	chr5	24416283	24416463	33.3	intron (NM_001310474, intron 4 of 9)	2922	Asic3	acid-sensing (proton-gated) ion channel 3	protein-coding	1
chr18-84	chr18	12611240	12611420	33.3	Intergenic	-32203	Ttc39c	tetratricopeptide repeat domain 39C	protein-coding	1
chr16-140	chr16	89910951	89911131	33.3	intron (NM_001145886, intron 2 of 27)	49786	Tiam1	T cell lymphoma invasion and metastasis 1	protein-coding	2
chr12-141	chr12	83688387	83688567	33.3	intron (NM_001362271, intron 1 of 11)	325	Psen1	presenilin 1	protein-coding	1
chr7-225	chr7	15945804	15945984	33.3	exon (NM_133831, exon 1 of 13)	214	Nop53	NOP53 ribosome biogenesis factor	protein-coding	1
chr3-185	chr3	87266675	87266855	33.3	Intergenic	-3241	Fcrls	Fc receptor-like S, scavenger receptor	protein-coding	1
chr2-249	chr2	120970644	120970824	33.3	promoter-TSS (NM_009461)	-19	Ubr1	ubiquitin protein ligase E3 component n-recognin 1	protein-coding	1
chr14-108	chr14	105288472	105288652	33.3	intron (NM_001190989, intron 2 of 7)	29939	Ndfip2	Nedd4 family interacting protein 2	protein-coding	1
chr18-88	chr18	14514556	14514736	33.3	Intergenic	168268	Ss18	SS18, nBAF chromatin remodeling complex subunit	protein-coding	1
chr6-216	chr6	113675388	113675568	33.3	intron (NM_001113553, intron 5 of 11)	-21572	Tatdn2	TatD DNase domain containing 2	protein-coding	1
chr15-180	chr15	27826126	27826306	33	intron (NM_001081302, intron 28 of 56)	-144674	Otulinl	OTU deubiquitinase with linear linkage specificity like	protein-coding	1
chr2-286	chr2	132262194	132262374	33	promoter-TSS (NM_138651)	-864	Cds2	CDP-diacylglycerol synthase (phosphatidate cytidylyltransferase) 2	protein-coding	1
chr8-145	chr8	86852715	86852895	33	intron (NM_030563, intron 3 of 6)	32453	N4bp1	NEDD4 binding protein 1	protein-coding	1
chr3-190	chr3	133542197	133542377	33	intron (NM_001040400, intron 1 of 10)	2103	Tet2	tet methylcytosine dioxygenase 2	protein-coding	1
chr4-191	chr4	83273811	83273991	33	intron (NM_027238, intron 2 of 19)	50288	Ttc39b	tetratricopeptide repeat domain 39B	protein-coding	1
chr15-154	chr15	9463549	9463729	33	intron (NM_029341, intron 4 of 4)	27611	Capsl	calcyphosine-like	protein-coding	1
chr17-141	chr17	28470592	28470772	33	intron (NM_010220, intron 1 of 10)	15467	Fkbp5	FK506 binding protein 5	protein-coding	1
chr17-144	chr17	35821178	35821358	33	promoter-TSS (NM_133662)	-445	Ier3	immediate early response 3	protein-coding	1
chr10-173	chr10	79928292	79928472	33	intron (NM_001288625, intron 1 of 8)	1041	Arid3a	AT rich interactive domain 3A (BRIGHT-like)	protein-coding	1
chr12-136	chr12	77085343	77085523	33	Intergenic	-123185	Max	Max protein	protein-coding	1
chr17-139	chr17	21652634	21652814	33	intron (NM_001166497, intron 2 of 5)	2113	Zfp983	zinc finger protein 983	protein-coding	2
chr9-216	chr9	79759695	79759875	33	promoter-TSS (NM_009945)	68	Cox7a2	cytochrome c oxidase subunit 7A2	protein-coding	1
chr7-228	chr7	45459085	45459265	33	exon (NM_010240, exon 2 of 4)	711	Ftl1	ferritin light polypeptide 1	protein-coding	1
chr10-184	chr10	96618220	96618400	33	exon (NM_007569, exon 2 of 2)	1309	Btg1	B cell translocation gene 1, anti-proliferative	protein-coding	1
chr11-336	chr11	4307974	4308154	33	Intergenic	41268	Lif	leukemia inhibitory factor	protein-coding	1
chr12-124	chr12	40601784	40601964	32.7	intron (NM_172803, intron 1 of 52)	155821	Dock4	dedicator of cytokinesis 4	protein-coding	1
chr10-194	chr10	59578353	59578533	32.7	intron (NM_001033259, intron 1 of 7)	38249	Mcu	mitochondrial calcium uniporter	protein-coding	1
chr7-220	chr7	101456861	101457041	32.7	intron (NR_152194, intron 1 of 30)	889	Pde2a	phosphodiesterase 2A, cGMP-stimulated	protein-coding	1
chr1-248	chr1	171329073	171329253	32.7	promoter-TSS (NM_011615)	18	Dedd	death effector domain-containing	protein-coding	1
chr6-175	chr6	140079756	140079936	32.7	Intergenic	38289	Capza3	capping protein (actin filament) muscle Z-line, alpha 3	protein-coding	1
chr19-85	chr19	57095421	57095601	32.7	intron (NM_001362445, intron 6 of 20)	23513	Ablim1	actin-binding LIM protein 1	protein-coding	1
chr10-174	chr10	121375066	121375246	32.7	intron (NM_001364695, intron 3 of 13)	10066	Gns	glucosamine (N-acetyl)-6-sulfatase	protein-coding	1
chr9-214	chr9	88483032	88483212	32.7	promoter-TSS (NM_001311113)	-725	Syncrip	synaptotagmin binding, cytoplasmic RNA interacting protein	protein-coding	1
chr13-148	chr13	95523454	95523634	32.7	intron (NM_007974, intron 1 of 1)	1696	F2rl1	coagulation factor II (thrombin) receptor-like 1	protein-coding	1
chr10-191	chr10	60000119	60000299	32.7	intron (NM_025514, intron 1 of 3)	-2596	Ascc1	activating signal cointegrator 1 complex subunit 1	protein-coding	1
chr13-149	chr13	8393195	8393375	32.3	intron (NM_052977, intron 1 of 9)	190419	Adarb2	adenosine deaminase, RNA-specific, B2	protein-coding	1
chr14-101	chr14	19970419	19970599	32.3	intron (NM_001285908, intron 1 of 3)	6184	Gng2	guanine nucleotide binding protein (G protein), gamma 2	protein-coding	1
chr9-198	chr9	45014997	45015177	32.3	Intergenic	-5476	Cd3e	CD3 antigen, epsilon polypeptide	protein-coding	1
chr6-180	chr6	37843740	37843920	32.3	Intergenic	-26981	Trim24	tripartite motif-containing 24	protein-coding	1
chr1-255	chr1	59684896	59685076	32.3	promoter-TSS (NM_018868)	-20	Nop58	NOP58 ribonucleoprotein	protein-coding	1
chr9-246	chr9	13560126	13560306	32.3	Intergenic	-59773	Maml2	mastermind like transcriptional coactivator 2	protein-coding	1
chr19-88	chr19	34505292	34505472	32.3	intron (NM_001111100, intron 6 of 9)	22092	Lipa	lysosomal acid lipase A	protein-coding	1
chr6-182	chr6	128844100	128844280	32.3	Intergenic	-17875	Klrb1b	killer cell lectin-like receptor subfamily B member 1B	protein-coding	2
chr19-99	chr19	9916074	9916254	32.3	Intergenic	-16675	Incenp	inner centromere protein	protein-coding	1
chr13-142	chr13	41400365	41400545	32.3	intron (NM_001111324, intron 2 of 7)	-41454	Nedd9	neural precursor cell expressed, developmentally down-regulated gene 9	protein-coding	1
chr15-142	chr15	79729042	79729222	32.3	intron (NM_194342, intron 9 of 16)	13404	Sun2	Sad1 and UNC84 domain containing 2	protein-coding	1
chr6-197	chr6	149309716	149309896	32.3	5' UTR (NM_001289662, exon 1 of 5)	392	Resf1	retroelement silencing factor 1	protein-coding	1
chr4-176	chr4	97995963	97996143	32.3	intron (NM_001122953, intron 3 of 9)	218427	Nfia	nuclear factor I/A	protein-coding	1
chr18-94	chr18	11791860	11792040	32.3	Intergenic	-47324	Cables1	CDK5 and Abl enzyme substrate 1	protein-coding	1
chr13-139	chr13	8744720	8744900	32.3	intron (NM_052977, intron 8 of 9)	126234	Wdr37	WD repeat domain 37	protein-coding	2
chr1-280	chr1	51535192	51535372	32.3	intron (NR_151621, intron 3 of 3)	-56883	Nabp1	nucleic acid binding protein 1	protein-coding	1
chr7-222	chr7	141099857	141100037	32	intron (NM_023059, intron 1 of 9)	599	Sigirr	single immunoglobulin and toll-interleukin 1 receptor (TIR) domain	protein-coding	1
chr17-143	chr17	51857381	51857561	32	Intergenic	-24181	Satb1	special AT-rich sequence binding protein 1	protein-coding	1
chr4-188	chr4	102982928	102983108	32	intron (NR_040444, intron 2 of 3)	-3361	Tctex1d1	Tctex1 domain containing 1	protein-coding	1
chr1-269	chr1	36761084	36761264	32	promoter-TSS (NM_009539)	-624	Zap70	zeta-chain (TCR) associated protein kinase	protein-coding	1
chr16-164	chr16	89980563	89980743	32	Intergenic	-5954	Tiam1	T cell lymphoma invasion and metastasis 1	protein-coding	1
chr1-253	chr1	46852680	46852860	32	intron (NM_001356416, intron 1 of 10)	848	Slc39a10	solute carrier family 39 (zinc transporter), member 10	protein-coding	1
chr18-96	chr18	12584977	12585157	32	Intergenic	-58466	Ttc39c	tetratricopeptide repeat domain 39C	protein-coding	1
chr6-185	chr6	91473520	91473700	32	promoter-TSS (NM_028766)	-97	Tmem43	transmembrane protein 43	protein-coding	1
chr11-292	chr11	72342124	72342304	32	Intergenic	19082	Tekt1	tektin 1	protein-coding	2
chr1-271	chr1	20740698	20740878	32	Intergenic	9883	Il17a	interleukin 17A	protein-coding	1
chr10-193	chr10	53959803	53959983	32	intron (NM_008548, intron 6 of 12)	115844	Man1a	mannosidase 1, alpha	protein-coding	1
chr9-236	chr9	107793639	107793819	32	intron (NM_029169, intron 8 of 20)	-22727	Rbm5	RNA binding motif protein 5	protein-coding	1
chr8-148	chr8	125044091	125044271	32	Intergenic	-10014	Disc1	disrupted in schizophrenia 1	protein-coding	1
chr9-256	chr9	119339980	119340160	32	promoter-TSS (NM_010851)	-52	Myd88	myeloid differentiation primary response gene 88	protein-coding	1
chr9-219	chr9	22402074	22402254	32	Intergenic	-9347	9530077C05Rik	RIKEN cDNA 9530077C05 gene	protein-coding	1
chr16-146	chr16	93005623	93005803	32	Intergenic	-179639	Runx1	runt related transcription factor 1	protein-coding	1
chr12-144	chr12	108893353	108893533	31.6	promoter-TSS (NM_001164488)	-232	Wars	tryptophanyl-tRNA synthetase	protein-coding	1
chr2-257	chr2	25828700	25828880	31.6	Intergenic	5637	Lcn9	lipocalin 9	protein-coding	1
chr15-156	chr15	36937906	36938086	31.6	Intergenic	69406	Zfp706	zinc finger protein 706	protein-coding	1
chr3-195	chr3	121494055	121494235	31.6	intron (NM_145394, intron 10 of 14)	38199	Slc44a3	solute carrier family 44, member 3	protein-coding	1
chr5-199	chr5	136173789	136173969	31.6	Intergenic	-3223	Orai2	ORAI calcium release-activated calcium modulator 2	protein-coding	1
chr7-217	chr7	27160039	27160219	31.6	intron (NM_053208, intron 3 of 5)	5599	Egln2	egl-9 family hypoxia-inducible factor 2	protein-coding	1
chr9-200	chr9	14974631	14974811	31.6	Intergenic	70757	Panx1	pannexin 1	protein-coding	1
chr13-165	chr13	112417986	112418166	31.6	Intergenic	-45994	Il6st	interleukin 6 signal transducer	protein-coding	1
chr2-259	chr2	31061605	31061785	31.6	intron (NM_001038700, intron 6 of 14)	34805	Fnbp1	formin binding protein 1	protein-coding	1
chr13-164	chr13	108450839	108451019	31.6	Intergenic	134592	Depdc1b	DEP domain containing 1B	protein-coding	1
chr10-165	chr10	88730742	88730922	31.6	promoter-TSS (NM_025859)	269	Gm4925	predicted gene 4925	protein-coding	1
chr5-173	chr5	100823013	100823193	31.6	Intergenic	-2168	Abraxas1	BRCA1 A complex subunit	protein-coding	2
chr13-168	chr13	73710347	73710527	31.6	TTS (NM_027780)	-9657	Slc6a19	solute carrier family 6 (neurotransmitter transporter), member 19	protein-coding	2
chr3-208	chr3	93581739	93581919	31.6	Intergenic	26712	S100a10	S100 calcium binding protein A10 (calpactin)	protein-coding	1
chr11-326	chr11	34064083	34064263	31.6	intron (NM_010696, intron 3 of 20)	17245	Lcp2	lymphocyte cytosolic protein 2	protein-coding	1
chr2-247	chr2	73462350	73462530	31.6	intron (NM_153138, intron 1 of 7)	-8551	Wipf1	WAS/WASL interacting protein family, member 1	protein-coding	1
chr3-214	chr3	109010222	109010402	31.3	intron (NM_001163567, intron 1 of 10)	17295	Fam102b	family with sequence similarity 102, member B	protein-coding	1
chr5-183	chr5	43855915	43856095	31.3	Intergenic	-12804	Cd38	CD38 antigen	protein-coding	1
chr16-138	chr16	75894360	75894540	31.3	intron (NM_023380, intron 1 of 7)	14816	Samsn1	SAM domain, SH3 domain and nuclear localization signals, 1	protein-coding	1
chr17-148	chr17	26511816	26511996	31.3	Intergenic	-3434	Dusp1	dual specificity phosphatase 1	protein-coding	2
chr6-213	chr6	99096144	99096324	31.3	intron (NM_053202, intron 4 of 18)	-67936	Foxp1	forkhead box P1	protein-coding	1
chr12-137	chr12	91746063	91746243	31.3	intron (NM_175367, intron 1 of 6)	40283	Ston2	stonin 2	protein-coding	1
chr4-209	chr4	148509754	148509934	31.3	intron (NM_020009, intron 28 of 57)	-9382	Angptl7	angiopoietin-like 7	protein-coding	1
chr8-173	chr8	18863847	18864027	31.3	intron (NM_026792, intron 2 of 7)	17658	Agpat5	1-acylglycerol-3-phosphate O-acyltransferase 5 (lysophosphatidic acid acyltransferase, epsilon)	protein-coding	1
chr17-145	chr17	44557400	44557580	31.3	intron (NR_073425, intron 5 of 5)	178686	Runx2	runt related transcription factor 2	protein-coding	1
chr5-181	chr5	33516305	33516485	31.3	Intergenic	-82305	Nkx1-1	NK1 homeobox 1	protein-coding	1
chr16-144	chr16	10814839	10815019	31.3	Intergenic	-18106	Prm1	protamine 1	protein-coding	1
chr15-155	chr15	31601860	31602040	31.3	promoter-TSS (NM_001356313)	-104	Cct5	chaperonin containing Tcp1, subunit 5 (epsilon)	protein-coding	1
chr13-162	chr13	41128368	41128548	31.3	intron (NM_001324525, intron 4 of 27)	10447	Sycp2l	synaptonemal complex protein 2-like	protein-coding	1
chr5-184	chr5	104986858	104987038	31.3	Intergenic	-4231	Abcg3	ATP binding cassette subfamily G member 3	protein-coding	1
chr3-180	chr3	101605751	101605931	31.3	Intergenic	-1134	Atp1a1	ATPase, Na+/K+ transporting, alpha 1 polypeptide	protein-coding	1
chr2-241	chr2	174437680	174437860	31.3	intron (NM_022325, intron 2 of 5)	1269	Ctsz	cathepsin Z	protein-coding	1
chr17-137	chr17	34836790	34836970	31.3	promoter-TSS (NM_001163770)	23	Stk19	serine/threonine kinase 19	protein-coding	1
chr10-188	chr10	86706577	86706757	31.3	intron (NM_001003910, intron 1 of 15)	856	Ttc41	tetratricopeptide repeat domain 41	protein-coding	1
chr18-101	chr18	38433075	38433255	31.3	intron (NM_022996, intron 1 of 7)	14258	Ndfip1	Nedd4 family interacting protein 1	protein-coding	1
chr16-149	chr16	49534808	49534988	31.3	Intergenic	-164396	Ift57	intraflagellar transport 57	protein-coding	1
chr2-287	chr2	151533661	151533841	31.3	Intergenic	-8732	Fkbp1a	FK506 binding protein 1a	protein-coding	1
chr7-202	chr7	125423180	125423360	30.9	Intergenic	-21350	Kdm8	lysine (K)-specific demethylase 8	protein-coding	1
chr12-129	chr12	82246054	82246234	30.9	intron (NM_001167983, intron 2 of 23)	-65205	Sipa1l1	signal-induced proliferation-associated 1 like 1	protein-coding	1
chr12-192	chr12	17715768	17715948	30.9	intron (NM_016677, intron 1 of 3)	25049	Hpcal1	hippocalcin-like 1	protein-coding	1
chr16-136	chr16	35871282	35871462	30.9	promoter-TSS (NM_001039530)	10	Parp14	poly (ADP-ribose) polymerase family, member 14	protein-coding	1
chr8-161	chr8	120063397	120063577	30.9	Intergenic	37985	Zdhhc7	zinc finger, DHHC domain containing 7	protein-coding	1
chr5-164	chr5	113539540	113539720	30.9	Intergenic	-10790	Wscd2	WSC domain containing 2	protein-coding	1
chr6-190	chr6	30312117	30312297	30.9	Intergenic	-7668	Ube2h	ubiquitin-conjugating enzyme E2H	protein-coding	1
chr14-114	chr14	79393501	79393681	30.9	Intergenic	-2923	Naa16	N(alpha)-acetyltransferase 16, NatA auxiliary subunit	protein-coding	1
chr18-100	chr18	82560071	82560251	30.9	intron (NM_001025255, intron 1 of 5)	5653	Mbp	myelin basic protein	protein-coding	1
chr2-275	chr2	44830159	44830339	30.9	intron (NM_001362986, intron 2 of 10)	31373	Gtdc1	glycosyltransferase-like domain containing 1	protein-coding	1
chr15-176	chr15	93297413	93297593	30.9	intron (NM_024189, intron 2 of 3)	-22324	Gxylt1	glucoside xylosyltransferase 1	protein-coding	1
chr11-343	chr11	87721000	87721180	30.9	intron (NM_172448, intron 3 of 9)	-16461	Supt4a	suppressor of Ty 4A	protein-coding	1
chr8-158	chr8	109614552	109614732	30.9	exon (NM_181544, exon 1 of 32)	408	Pkd1l3	polycystic kidney disease 1 like 3	protein-coding	1
chr12-159	chr12	54822922	54823102	30.9	Intergenic	-27350	Snx6	sorting nexin 6	protein-coding	1
chr8-152	chr8	25578936	25579116	30.9	intron (NM_001364070, intron 10 of 10)	18461	Letm2	leucine zipper-EF-hand containing transmembrane protein 2	protein-coding	1
chr8-163	chr8	111033668	111033848	30.9	promoter-TSS (NM_146217)	-84	Aars	alanyl-tRNA synthetase	protein-coding	1
chr11-381	chr11	62580321	62580501	30.9	intron (NM_011706, intron 3 of 15)	5925	Trpv2	transient receptor potential cation channel, subfamily V, member 2	protein-coding	1
chr7-226	chr7	19845306	19845486	30.9	Intergenic	-6607	Gm19345	predicted gene, 19345	protein-coding	1
chrX-30	chrX	7964147	7964327	30.9	intron (NM_008089, intron 1 of 5)	3673	Gata1	GATA binding protein 1	protein-coding	1
chr9-230	chr9	14904006	14904186	30.9	promoter-TSS (NM_022888)	-145	Izumo1r	IZUMO1 receptor, JUNO	protein-coding	1
chr12-153	chr12	82295339	82295519	30.6	intron (NM_001167983, intron 3 of 23)	-15920	Sipa1l1	signal-induced proliferation-associated 1 like 1	protein-coding	1
chr5-190	chr5	31179999	31180179	30.6	promoter-TSS (NM_027901)	55	Gtf3c2	general transcription factor IIIC, polypeptide 2, beta	protein-coding	1
chr10-198	chr10	68558481	68558661	30.6	Intergenic	-16696	Cabcoco1	ciliary associated calcium binding coiled-coil 1	protein-coding	1
chr2-274	chr2	9681779	9681959	30.6	Intergenic	196731	Gata3	GATA binding protein 3	protein-coding	1
chr2-279	chr2	118659249	118659429	30.6	Intergenic	-4238	Pak6	p21 (RAC1) activated kinase 6	protein-coding	1
chr11-337	chr11	5343195	5343375	30.6	intron (NM_001080924, intron 1 of 8)	38455	Znrf3	zinc and ring finger 3	protein-coding	1
chr11-354	chr11	54682471	54682651	30.6	intron (NM_001252496, intron 25 of 28)	86415	Rapgef6	Rap guanine nucleotide exchange factor (GEF) 6	protein-coding	3
chr2-271	chr2	155472642	155472822	30.6	Intergenic	-31949	Ncoa6	nuclear receptor coactivator 6	protein-coding	1
chr13-179	chr13	75843965	75844145	30.6	intron (NM_001360151, intron 1 of 2)	4169	Glrx	glutaredoxin	protein-coding	1
chr8-154	chr8	86769959	86770139	30.6	Intergenic	-24043	Siah1a	siah E3 ubiquitin protein ligase 1A	protein-coding	1
chr3-216	chr3	97006224	97006404	30.2	Intergenic	-26088	Gja5	gap junction protein, alpha 5	protein-coding	2
chr12-134	chr12	32378488	32378668	30.2	promoter-TSS (NM_001162903)	-211	Ccdc71l	coiled-coil domain containing 71 like	protein-coding	1
chr15-165	chr15	36688373	36688553	30.2	Intergenic	-79490	Pabpc1	poly(A) binding protein, cytoplasmic 1	protein-coding	1
chr3-205	chr3	131156728	131156908	30.2	intron (NM_010703, intron 3 of 11)	44027	Lef1	lymphoid enhancer binding factor 1	protein-coding	1
chr13-159	chr13	95652346	95652526	30.2	intron (NM_027711, intron 28 of 35)	-33970	F2r	coagulation factor II (thrombin) receptor	protein-coding	1
chr13-190	chr13	24624207	24624387	30.2	intron (NM_178658, intron 1 of 13)	9691	Ripor2	RHO family interacting cell polarization regulator 2	protein-coding	1
chr7-219	chr7	80375418	80375598	30.2	Intergenic	-4133	Man2a2	mannosidase 2, alpha 2	protein-coding	1
chr2-297	chr2	60869102	60869282	30.2	intron (NM_020296, intron 1 of 13)	12246	Rbms1	RNA binding motif, single stranded interacting protein 1	protein-coding	2
chr11-363	chr11	48928186	48928366	30.2	Intergenic	-1094	Gm12185	predicted gene 12185	protein-coding	1
chr1-268	chr1	97623541	97623721	30.2	Intergenic	38045	D1Ertd622e	DNA segment, Chr 1, ERATO Doi 622, expressed	protein-coding	1
chr6-225	chr6	66413094	66413274	30.2	Intergenic	-122037	Mad2l1	MAD2 mitotic arrest deficient-like 1	protein-coding	2
chr6-210	chr6	42221340	42221520	30.2	Intergenic	6102	Tas2r144	taste receptor, type 2, member 144	protein-coding	2
chr18-98	chr18	68170458	68170638	30.2	intron (NM_172631, intron 3 of 5)	-57398	Ldlrad4	low density lipoprotein receptor class A domain containing 4	protein-coding	2
chr2-285	chr2	128055040	128055220	29.9	intron (NM_028765, intron 14 of 17)	-70908	Bcl2l11	BCL2-like 11 (apoptosis facilitator)	protein-coding	1
chr12-156	chr12	33305246	33305426	29.9	intron (NM_001033436, intron 1 of 7)	2821	Atxn7l1	ataxin 7-like 1	protein-coding	1
chr5-195	chr5	108131823	108132003	29.9	intron (NM_001361467, intron 1 of 2)	707	Tmed5	transmembrane p24 trafficking protein 5	protein-coding	1
chr7-209	chr7	3646919	3647099	29.9	intron (NM_146176, intron 1 of 17)	1740	Cnot3	CCR4-NOT transcription complex, subunit 3	protein-coding	1
chr12-133	chr12	76367147	76367327	29.9	intron (NM_028356, intron 1 of 2)	2227	Zbtb25	zinc finger and BTB domain containing 25	protein-coding	1
chr13-186	chr13	46159487	46159667	29.9	Intergenic	-114144	Stmnd1	stathmin domain containing 1	protein-coding	1
chr12-140	chr12	33306479	33306659	29.9	intron (NM_001033436, intron 1 of 7)	4054	Atxn7l1	ataxin 7-like 1	protein-coding	1
chr16-148	chr16	45742521	45742701	29.9	intron (NM_172511, intron 1 of 4)	344	Abhd10	abhydrolase domain containing 10	protein-coding	1
chr13-170	chr13	8870128	8870308	29.9	intron (NM_001039388, intron 1 of 13)	826	Wdr37	WD repeat domain 37	protein-coding	2
chr7-224	chr7	88356958	88357138	29.9	Intergenic	-73225	Rab38	RAB38, member RAS oncogene family	protein-coding	1
chr16-177	chr16	45991402	45991582	29.9	intron (NM_001134480, intron 1 of 3)	18921	Plcxd2	phosphatidylinositol-specific phospholipase C, X domain containing 2	protein-coding	1
chr5-208	chr5	105614797	105614977	29.9	Intergenic	-85082	Lrrc8d	leucine rich repeat containing 8D	protein-coding	1
[truncated: 2,428 more rows]

## Sheet: Y665F enhancers
PeakID (cmd=annotatePeaks.pl ../../../02_findPeaks/Cells/STAT5/clean-Y665F_spleen_IL_213_STAT5B.findPeaks.withoutInput-fdr0.00001 mm10)	Chr	Start	End	Peak Score	Annotation	Distance to TSS	Gene Name	Gene Alias	Gene Description	Gene Type	GAS motif
chr17-1	chr17	35205308	35205488	1168.8	promoter-TSS (NR_105940)	-47	Lta	LT|LT-[a]|LT-alpha|LT[a]|LTalpha|Ltx|TNF-beta|TNFSF1|Tnfb|Tnfsf1b|Tnlg1e|hlb382	lymphotoxin A	protein-coding	1
chr9-1	chr9	107296581	107296761	901.4	promoter-TSS (NM_009895)	12	Cish	CIS-1|CIS1|Cis|F17|F23|SOCS	cytokine inducible SH2-containing protein	protein-coding	2
chr11-2	chr11	69921743	69921923	877	promoter-TSS (NM_001166589)	125	Eif5a	AA410058|D19Wsu54e|Eif4d|Eif5a1|eIF-4D|eIF-5A|eIF-5A-1|eIF-5A1	eukaryotic translation initiation factor 5A	protein-coding	2
chr9-2	chr9	107334492	107334672	869.1	intron (NM_133984, intron 4 of 10)	3768	Hemk1	2310008M14Rik|AW049265	HemK methyltransferase family member 1	protein-coding	1
chr5-1	chr5	3461100	3461280	748.2	intron (NM_009873, intron 4 of 7)	-82643	Fam133b	2900022K02Rik|5830415L20Rik	family with sequence similarity 133, member B	protein-coding	1
chr16-2	chr16	10772261	10772441	746.4	Intergenic	13185	Socs1	Cish1|Cish7|JAB|SOCS-1|SSI-1	suppressor of cytokine signaling 1	protein-coding	2
chr9-4	chr9	120002094	120002274	733.2	Intergenic	-17442	Csrnp1	4931429D10Rik|Axud1|CSRNP-1|URAX1|taip-3	cysteine-serine-rich nuclear protein 1	protein-coding	2
chr16-1	chr16	10639307	10639487	722.5	intron (NM_177562, intron 17 of 22)	94058	Clec16a	4932416N17Rik|curt|mKIAA0350	C-type lectin domain family 16, member A	protein-coding	3
chr6-2	chr6	124750495	124750675	722.5	intron (NM_007881, intron 1 of 9)	5902	Atn1	Atr1|Drpla|atrophin-1	atrophin 1	protein-coding	1
chr9-3	chr9	107312950	107313130	706.1	Intergenic	16381	Cish	CIS-1|CIS1|Cis|F17|F23|SOCS	cytokine inducible SH2-containing protein	protein-coding	1
chr18-2	chr18	84685819	84685999	705.1	promoter-TSS (NM_023149)	-207	Cndp2	0610010E05Rik|C76600|Cn2|Dip-2|Pep-1|Pep1	CNDP dipeptidase 2 (metallopeptidase M20 family)	protein-coding	2
chr13-1	chr13	56151479	56151659	663.8	Intergenic	-16019	H2afy	H2AF12M|mH2a1|macroH2A1	H2A histone family, member Y	protein-coding	1
chr2-2	chr2	152789577	152789757	644.3	intron (NM_001289716, intron 2 of 2)	35494	Cox4i2	Cox4b|CoxIV-2	cytochrome c oxidase subunit 4I2	protein-coding	2
chr7-1	chr7	114171475	114171655	643.6	Intergenic	-53784	Rras2	2610016H24Rik|C86394|TC21	related RAS viral (r-ras) oncogene 2	protein-coding	2
chr18-1	chr18	70530545	70530725	626.3	promoter-TSS (NM_001289515)	-314	Poli	Rad30b	polymerase (DNA directed), iota	protein-coding	2
chr18-3	chr18	4278497	4278677	590.5	Intergenic	74366	Map3k8	Cot|Cot/Tpl2|Est|Estf|Tpl-2|Tpl2|c-COT	mitogen-activated protein kinase kinase kinase 8	protein-coding	1
chr11-3	chr11	99180195	99180375	586.3	Intergenic	-25208	Ccr7	CC-CKR-7|CCR-7|CD197|Cdw197|Cmkbr7|EBI1|Ebi1h	chemokine (C-C motif) receptor 7	protein-coding	2
chr7-2	chr7	45136194	45136374	583.2	intron (NM_013520, intron 1 of 8)	148	Flt3l	Flt3lg|Ly72L	FMS-like tyrosine kinase 3 ligand	protein-coding	1
chr16-5	chr16	23988517	23988697	563.4	5' UTR (NM_009744, exon 1 of 10)	245	Bcl6	Bcl5	B cell leukemia/lymphoma 6	protein-coding	4
chr11-4	chr11	68451385	68451565	561.7	intron (NM_177320, intron 1 of 18)	19350	Pik3r5	AV230647|F730038I15Rik|Foap2|p101	phosphoinositide-3-kinase regulatory subunit 5	protein-coding	1
chr2-7	chr2	117342903	117343083	557.5	promoter-TSS (NM_011246)	-116	Rasgrp1	Rasgrp|calDAG-GEFII	RAS guanyl releasing protein 1	protein-coding	1
chr1-5	chr1	82832539	82832719	548.8	Intergenic	-6831	Agfg1	AU045498|C130049H11Rik|C85612|D730048C23Rik|Hrb|RAB|Rip	ArfGAP with FG repeats 1	protein-coding	1
chr17-2	chr17	29500828	29501008	540.1	Intergenic	7833	Pim1	Pim-1	proviral integration site 1	protein-coding	1
chr16-3	chr16	10725215	10725395	539.1	intron (NM_177562, intron 21 of 22)	60231	Socs1	Cish1|Cish7|JAB|SOCS-1|SSI-1	suppressor of cytokine signaling 1	protein-coding	2
chr2-8	chr2	13413597	13413777	538.4	intron (NM_001081084, intron 27 of 66)	78189	Cubn	AA408369|AL022750|D2Wsu88e	cubilin (intrinsic factor-cobalamin receptor)	protein-coding	1
chr2-4	chr2	11170059	11170239	538.4	Intergenic	-2233	Prkcq	A130035A12Rik|AW494342|PKC-0|PKC-theta|PKCtheta|Pkcq	protein kinase C, theta	protein-coding	1
chr2-5	chr2	62331968	62332148	536.6	3' UTR (NM_010074, exon 26 of 26)	80173	Dpp4	Cd26|Dpp-4|THAM	dipeptidylpeptidase 4	protein-coding	1
chr2-6	chr2	11655159	11655339	535.3	intron (NM_008367, intron 1 of 7)	12457	Il2ra	CD25|Il2r|Ly-43	interleukin 2 receptor, alpha chain	protein-coding	1
chr1-10	chr1	131080801	131080981	533.5	intron (NM_008551, intron 1 of 9)	16952	Mapkapk2	AA960234|MAPKAP-K2|MK-2|MK2|Rps6kc1	MAP kinase-activated protein kinase 2	protein-coding	2
chr13-3	chr13	23593210	23593390	532.8	intron (NM_001177653, intron 1 of 1)	-7330	Hist1h2be	Gm11398	histone cluster 1, H2be	protein-coding	1
chr11-1	chr11	117969158	117969338	521.4	5' UTR (NM_007707, exon 1 of 2)	118	Socs3	Cis3|Cish3|EF-10|Ef10|SSI-3|Ssi3	suppressor of cytokine signaling 3	protein-coding	1
chr3-1	chr3	142530165	142530345	501.2	promoter-TSS (NM_145545)	-81	Gbp7	9830147J24Rik	guanylate binding protein 7	protein-coding	2
chr10-2	chr10	40529684	40529864	490.1	Intergenic	-40588	Slc22a16	4921504E14Rik|CT2|FLIPT2|OCT6|OKB1	solute carrier family 22 (organic cation transporter), member 16	protein-coding	1
chr1-9	chr1	51514582	51514762	483.2	intron (NR_151621, intron 3 of 3)	-36273	Nabp1	4930434H03Rik|4930442A21Rik|4930488J04Rik|4933440J18Rik|5830411E10Rik|AI852561|Nbp1|Obfc2a|Ssb2	nucleic acid binding protein 1	protein-coding	2
chr2-9	chr2	11218238	11218418	478.3	intron (NM_008859, intron 1 of 17)	45946	Prkcq	A130035A12Rik|AW494342|PKC-0|PKC-theta|PKCtheta|Pkcq	protein kinase C, theta	protein-coding	1
chr5-2	chr5	140609632	140609812	477.2	intron (NM_008494, intron 1 of 7)	2381	Lfng	AW061165	LFNG O-fucosylpeptide 3-beta-N-acetylglucosaminyltransferase	protein-coding	2
chr17-5	chr17	50525124	50525304	464.4	intron (NM_013880, intron 1 of 5)	15667	Plcl2	PLC-L2|PRIP-2|Plce2|mKIAA1092	phospholipase C-like 2	protein-coding	1
chr11-5	chr11	4236602	4236782	460.6	promoter-TSS (NM_001013365)	-93	Osm	OncoM	oncostatin M	protein-coding	2
chr15-3	chr15	86051281	86051461	453.3	Intergenic	-6324	Gramd4	9930016O13	GRAM domain containing 4	protein-coding	1
chr17-9	chr17	29395513	29395693	451.9	Intergenic	34689	Fgd2	Tcd-2|Tcd2|ZFYVE4|tcs-2|tcs2	FYVE, RhoGEF and PH domain containing 2	protein-coding	1
chr1-6	chr1	128611935	128612115	442.5	Intergenic	-19726	Cxcr4	CD184|CXC-R4|CXCR-4|Cmkar4|LESTR|PB-CKR|PBSF/SDF-1|Sdf1r|b2b220Clo	chemokine (C-X-C motif) receptor 4	protein-coding	1
chr15-1	chr15	78449280	78449460	433.1	intron (NM_001355601, intron 10 of 17)	19264	Tmprss6	1300008A22Rik	transmembrane serine protease 6	protein-coding	2
chr9-6	chr9	4309711	4309891	426.2	promoter-TSS (NM_001326359)	-15	Kbtbd3	2200003A07Rik|Bklhd3	kelch repeat and BTB (POZ) domain containing 3	protein-coding	1
chr1-8	chr1	153749391	153749571	420.6	promoter-TSS (NM_011882)	55	Rnasel	E230029I04Rik	ribonuclease L (2', 5'-oligoisoadenylate synthetase-dependent)	protein-coding	2
chr11-11	chr11	95748238	95748418	419.2	promoter-TSS (NM_201609)	-739	Zfp652	9530033F24Rik|ZNF652	zinc finger protein 652	protein-coding	2
chr12-3	chr12	51847933	51848113	417.9	Intergenic	-18487	Hectd1	A630086P08Rik|AI844876|b2b327Clo|opm	HECT domain E3 ubiquitin protein ligase 1	protein-coding	1
chr17-11	chr17	50729765	50729945	416.5	Intergenic	31174	Btg3	ANA|tob5	B cell translocation gene 3	protein-coding	2
chr17-12	chr17	47598349	47598529	414.7	TTS (NM_016859)	4972	Ccnd3	9230106B05Rik|AA682053|AL024085|AW146355|C78795	cyclin D3	protein-coding	1
chr2-10	chr2	59171652	59171832	414.4	intron (NM_001362996, intron 1 of 22)	9873	Pkp4	5031422I09Rik|9430019K17Rik|Armrp|p0071	plakophilin 4	protein-coding	1
chr1-4	chr1	36296902	36297082	412.3	Intergenic	-10741	Arid5a	D430024K22Rik|Mrf1	AT rich interactive domain 5A (MRF1-like)	protein-coding	1
chr18-4	chr18	67725024	67725204	403.3	promoter-TSS (NM_001127177)	-493	Ptpn2	AI325124|Ptpt|TC-PTP	protein tyrosine phosphatase, non-receptor type 2	protein-coding	1
chr3-3	chr3	104771313	104771493	397.7	intron (NM_183224, intron 6 of 6)	6144	Tafa3	7530404M11Rik|Fam19a3|Sam3|Tafa-3	TAFA chemokine like family member 3	protein-coding	1
chr10-3	chr10	95416823	95417003	396.3	promoter-TSS (NM_007706)	-56	Socs2	8030460M17|AI527257|AW108012|CIS2|Cish2|D130043N08Rik|JAB|SOCS-2|SSI-2|hg	suppressor of cytokine signaling 2	protein-coding	2
chr14-1	chr14	31433332	31433512	396	intron (NM_011894, intron 2 of 8)	2678	Sh3bp5	AI606498|SH3BP-5|Sab	SH3-domain binding protein 5 (BTK-associated)	protein-coding	1
chr4-5	chr4	11419834	11420014	396	Intergenic	-33141	Esrp1	2210008M09Rik|A630065D16|BC031468|Rbm35a	epithelial splicing regulatory protein 1	protein-coding	1
chr5-6	chr5	30353793	30353973	393.9	intron (NM_001033460, intron 7 of 16)	72490	Drc1	Ccdc164|Gm1060|b2b1654Clo	dynein regulatory complex subunit 1	protein-coding	2
chr11-6	chr11	4289406	4289586	393.5	Intergenic	22700	Lif	-	leukemia inhibitory factor	protein-coding	1
chr8-3	chr8	34139963	34140143	391.5	intron (NM_026609, intron 2 of 3)	6686	Leprotl1	1110067H13Rik|1520402O14Rik|AI854296	leptin receptor overlapping transcript-like 1	protein-coding	2
chr12-2	chr12	77056980	77057160	389.4	Intergenic	-94822	Max	AA960152|AI875693|bHLHd4|bHLHd5|bHLHd6|bHLHd7|bHLHd8	Max protein	protein-coding	2
chr8-2	chr8	25601305	25601485	385.6	promoter-TSS (NM_001308482)	-206	Nsd3	6720429E03|A530023P05|AI528490|WHISTLE|Whsc1l1	nuclear receptor binding SET domain protein 3	protein-coding	1
chr7-4	chr7	125472159	125472339	383.1	intron (NM_026330, intron 2 of 7)	19194	Nsmce1	2510027N19Rik	NSE1 homolog, SMC5-SMC6 complex component	protein-coding	2
chr16-4	chr16	23988890	23989070	382.8	promoter-TSS (NM_009744)	-128	Bcl6	Bcl5	B cell leukemia/lymphoma 6	protein-coding	1
chr6-4	chr6	120112570	120112750	382.1	intron (NM_016718, intron 1 of 3)	19280	Ninj2	-	ninjurin 2	protein-coding	1
chr16-6	chr16	10844120	10844300	381	TTS (NM_001162932)	9151	Rmi2	A630055G03Rik|Gm537|Gm929	RecQ mediated genome instability 2	protein-coding	2
chr16-8	chr16	31940689	31940869	380.3	intron (NM_172822, intron 1 of 2)	6928	Pigz	F630022B06Rik	phosphatidylinositol glycan anchor biosynthesis, class Z	protein-coding	2
chr6-8	chr6	47835500	47835680	377.2	promoter-TSS (NM_027477)	-71	Zfp398	5730513I23Rik	zinc finger protein 398	protein-coding	1
chr11-10	chr11	79076535	79076715	376.9	intron (NM_013571, intron 1 of 17)	-16789	Ksr1	AW492498|B-KSR1|D11Bhm183e|D11Bhm184e|Ksr|RSU2|hb|mKSR1	kinase suppressor of ras 1	protein-coding	1
chr16-9	chr16	44965566	44965746	374.8	3' UTR (NM_001128133, exon 5 of 5)	21978	Cd200r3	4733401I18Rik|4833409J19Rik|AI505817|BB106877|mCD200RLb	CD200 receptor 3	protein-coding	1
chr13-4	chr13	51776417	51776597	373.7	intron (NM_001281880, intron 1 of 16)	17240	Sema4d	CD100|Semacl2|Semaj|Semcl2|coll-4	sema domain, immunoglobulin domain (Ig), transmembrane domain (TM) and short cytoplasmic domain, (semaphorin) 4D	protein-coding	1
chr6-3	chr6	35133936	35134116	373	promoter-TSS (NM_016877)	-289	Cnot4	Not4|Not4h|Not4hp	CCR4-NOT transcription complex, subunit 4	protein-coding	1
chr6-6	chr6	52802263	52802443	371.7	intron (NM_173406, intron 3 of 4)	88188	Tax1bp1	1200003J11Rik|1700069J21Rik|AA930106|D6Ertd404e|D6Ertd772e|T6bp|TXBP151	Tax1 (human T cell leukemia virus type I) binding protein 1	protein-coding	1
chr1-7	chr1	138620230	138620410	370.6	promoter-TSS (NM_021605)	-563	Nek7	2810460C19Rik|AU020186	NIMA (never in mitosis gene a)-related expressed kinase 7	protein-coding	1
chr19-1	chr19	40589408	40589588	370.6	Intergenic	-1035	Aldh18a1	2810433K04Rik|AI429789|Pycs	aldehyde dehydrogenase 18 family, member A1	protein-coding	1
chr4-4	chr4	32291555	32291735	369.2	Intergenic	-125790	Bach2	E030004N02Rik	BTB and CNC homology, basic leucine zipper transcription factor 2	protein-coding	1
chr9-9	chr9	66616874	66617054	368.5	Intergenic	-23849	Usp3	AA409661|BC017156	ubiquitin specific peptidase 3	protein-coding	1
chr10-7	chr10	39493734	39493914	365.4	intron (NM_001122893, intron 3 of 13)	-119110	Traf3ip2	AI429613|Act1|CIKS	TRAF3 interacting protein 2	protein-coding	1
chr15-2	chr15	65727152	65727332	363	Intergenic	-59778	Efr3a	A130089M23Rik|BB071175|C76891|C920006C10Rik|D030063F01Rik|mKIAA0143	EFR3 homolog A	protein-coding	1
chr7-3	chr7	78854137	78854317	363	Intergenic	-7016	Det1	2610034H20Rik	de-etiolated homolog 1 (Arabidopsis)	protein-coding	2
chr2-15	chr2	168532487	168532667	361.2	intron (NM_001037177, intron 5 of 6)	57788	Nfatc2	AI607462|NF-ATc2|NF-ATp|NFAT1|NFAT1-D|Nfatp	nuclear factor of activated T cells, cytoplasmic, calcineurin dependent 2	protein-coding	1
chr19-3	chr19	53536848	53537028	361.2	intron (NM_001085390, intron 2 of 3)	7793	Dusp5	Gm337	dual specificity phosphatase 5	protein-coding	1
chr11-15	chr11	108223228	108223408	360.9	intron (NM_011101, intron 2 of 16)	120570	Prkca	AI875142|Pkca	protein kinase C, alpha	protein-coding	1
chr11-14	chr11	100730113	100730293	360.2	intron (NM_024456, intron 1 of 5)	8012	Rab5c	AI326010|Rabl	RAB5C, member RAS oncogene family	protein-coding	2
chr11-16	chr11	4497537	4497717	357.8	intron (NM_028860, intron 10 of 17)	-56545	Hormad2	4930529M09Rik	HORMA domain containing 2	protein-coding	1
chr2-12	chr2	32493421	32493601	356.7	Intergenic	-41848	Fam102a	AI426465|C230093N12Rik|Eeig1	family with sequence similarity 102, member A	protein-coding	1
chr12-1	chr12	85427732	85427912	352.6	Intergenic	-46068	Fos	D12Rfj1|c-fos|cFos	FBJ osteosarcoma oncogene	protein-coding	1
chr3-4	chr3	101273068	101273248	350.8	Intergenic	14781	Cd2	LFA-2|Ly-37|Ly37	CD2 antigen	protein-coding	2
chr5-5	chr5	144221532	144221712	348	intron (NM_001356993, intron 1 of 24)	1993	Tecpr1	2210010N04Rik|mKIAA1358	tectonin beta-propeller repeat containing 1	protein-coding	2
chr8-5	chr8	72272574	72272754	347.3	Intergenic	32646	Ap1m1	AA408894|AP47|Adtm1A|Cltnm|mu1A	adaptor-related protein complex AP-1, mu subunit 1	protein-coding	1
chr10-4	chr10	95265010	95265190	346.3	intron (NM_001330175, intron 2 of 2)	58609	Cradd	RAIDD	CASP2 and RIPK1 domain containing adaptor with death domain	protein-coding	2
chr5-4	chr5	33122136	33122316	345.6	intron (NM_019810, intron 2 of 14)	18007	Slc5a1	Sglt1	solute carrier family 5 (sodium/glucose cotransporter), member 1	protein-coding	2
chr11-19	chr11	101448331	101448511	344.6	promoter-TSS (NM_027320)	9	Ifi35	2010008K16Rik|AW986054|IFP35|ifi-35	interferon-induced protein 35	protein-coding	1
chr9-7	chr9	45268160	45268340	343.5	intron (NM_008348, intron 1 of 6)	899	Il10ra	AW553859|CDw210|CDw210a|IL-10R1|IL-10RA|Il10r|mIL-10R	interleukin 10 receptor, alpha	protein-coding	2
chr3-2	chr3	95674318	95674498	342.8	Intergenic	13509	Adamtsl4	ADAMTSL-4|Tsrc1	ADAMTS-like 4	protein-coding	1
chr2-11	chr2	13559789	13559969	341.8	Intergenic	-14432	Vim	-	vimentin	protein-coding	2
chr11-12	chr11	62148571	62148751	340	intron (NM_001029936, intron 7 of 12)	71637	Specc1	2810012G08Rik|B230396K10Rik|Cytsb	sperm antigen with calponin homology and coiled-coil domains 1	protein-coding	2
chr5-7	chr5	142932117	142932297	336.9	Intergenic	-25453	Actb	Actx|E430023M04Rik|beta-actin	actin, beta	protein-coding	1
chr11-17	chr11	46403833	46404013	332.1	promoter-TSS (NM_001013783)	-805	Fam71b	Gari-l3	family with sequence similarity 71, member B	protein-coding	2
chr11-13	chr11	5505897	5506077	330.7	Intergenic	-14654	Xbp1	D11Ertd39e|TREB-5|TREB5|XBP-1	X-box binding protein 1	protein-coding	2
chr9-11	chr9	44011040	44011220	329.6	Intergenic	-32254	Thy1	CD90|T25|Thy-1|Thy-1.2|Thy1.1|Thy1.2	thymus cell antigen 1, theta	protein-coding	1
chr12-4	chr12	85382986	85383166	328.6	Intergenic	-8359	Tmed10	1110014C03Rik|Tmp21|p23|p24delta1	transmembrane p24 trafficking protein 10	protein-coding	3
chr2-13	chr2	117441115	117441295	327.2	Intergenic	-98328	Rasgrp1	Rasgrp|calDAG-GEFII	RAS guanyl releasing protein 1	protein-coding	1
chr10-1	chr10	128303644	128303824	326.9	intron (NM_133992, intron 1 of 25)	399	Pan2	1200014O24Rik|AI047843|AW742773|Usp52|mKIAA0710	PAN2 poly(A) specific ribonuclease subunit	protein-coding	2
chr1-13	chr1	58797483	58797663	325.1	intron (NM_009812, intron 1 of 8)	2199	Casp8	CASP-8|FLICE|MACH|Mch5	caspase 8	protein-coding	1
chr18-5	chr18	79297696	79297876	321.3	Intergenic	-188395	Setbp1	C130092E12|Seb|mKIAA0437	SET binding protein 1	protein-coding	2
chr3-16	chr3	122924172	122924352	318.5	promoter-TSS (NM_024461)	-135	1810037I17Rik	5730414I01Rik|Aln	RIKEN cDNA 1810037I17 gene	protein-coding	1
chr2-16	chr2	75892056	75892236	312.6	intron (NM_172666, intron 13 of 19)	46316	Ttc30b	2510042P03Rik|Tcc30b	tetratricopeptide repeat domain 30B	protein-coding	1
chr1-12	chr1	161779208	161779388	311.9	Intergenic	9197	Fasl	APT1LG1|CD178|CD95-L|CD95L|Fas-L|Faslg|Tnfsf6|Tnlg1a|gld	Fas ligand (TNF superfamily, member 6)	protein-coding	1
chr3-10	chr3	88510221	88510401	308.8	Intergenic	-6959	Lmna	Dhe	lamin A	protein-coding	1
chr11-18	chr11	98948034	98948214	306	intron (NM_001177302, intron 2 of 9)	8413	Rara	Nr1b1|RAR|RARalpha1	retinoic acid receptor, alpha	protein-coding	1
chr3-6	chr3	35754766	35754946	302.9	intron (NR_151626, intron 1 of 30)	793	Atp11b	1110019I14Rik|ATPIF|ATPIR|mKIAA0956	ATPase, class VI, type 11B	protein-coding	1
chr19-2	chr19	46629727	46629907	302.5	intron (NM_001177813, intron 1 of 3)	6416	Wbp1l	D19Wsu162e|Opal1	WW domain binding protein 1 like	protein-coding	1
chr1-16	chr1	165790008	165790188	302.5	intron (NR_103716, intron 1 of 8)	1417	Cd247	4930549J05Rik|A430104F18Rik|AW552088|Cd3|Cd3-eta|Cd3-zeta|Cd3h|Cd3z|Cd3zeta|T3z|Tcrk|Tcrz	CD247 antigen	protein-coding	1
chr7-13	chr7	144560689	144560869	301.1	Intergenic	-7050	Ppfia1	C030014K08Rik|C87158|LIP.1|LIP1	protein tyrosine phosphatase, receptor type, f polypeptide (PTPRF), interacting protein (liprin), alpha 1	protein-coding	1
chr3-14	chr3	87529647	87529827	301.1	intron (NM_001359750, intron 4 of 4)	4159	Etv3	AI414410|METS|Pe1	ets variant 3	protein-coding	1
chr1-15	chr1	60880207	60880387	298.7	Intergenic	-28728	Ctla4	Cd152|Ctla-4|Ly-56	cytotoxic T-lymphocyte-associated protein 4	protein-coding	3
chr7-5	chr7	25683737	25683917	297	intron (NM_001362154, intron 3 of 3)	2669	B9d2	stumpy	B9 protein domain 2	protein-coding	1
chr1-11	chr1	37544385	37544565	295.2	Intergenic	-3459	Mgat4a	9530018I07Rik|GnT-IVa|glcNAc-T-IVa	mannoside acetylglucosaminyltransferase 4, isoenzyme A	protein-coding	2
chr4-9	chr4	156032002	156032182	293.9	Intergenic	5770	Tnfrsf18	AITR|Gitr	tumor necrosis factor receptor superfamily, member 18	protein-coding	1
chr9-13	chr9	114488513	114488693	292.8	Intergenic	7941	Ccr4	C-C CKR-4|CHEMR1|Cmkbr4|LESTR|Sdf1r	chemokine (C-C motif) receptor 4	protein-coding	1
chr10-10	chr10	39486575	39486755	292.5	intron (NM_001122893, intron 3 of 13)	116866	Fyn	AI448320|AW552119	Fyn proto-oncogene	protein-coding	2
chr3-7	chr3	37420252	37420432	291.1	promoter-TSS (NM_001291044)	392	Spata5	2510048F20Rik|C78064|Spaf	spermatogenesis associated 5	protein-coding	1
chr6-11	chr6	40890963	40891143	286.9	Intergenic	-3559	Moxd2	Dbhl1	monooxygenase, DBH-like 2	protein-coding	1
chr4-10	chr4	135434114	135434294	285.2	promoter-TSS (NM_022980)	-399	Rcan3	AU041093|Csp3|Dscr1l2	regulator of calcineurin 3	protein-coding	1
chr15-4	chr15	78896199	78896379	281.3	Intergenic	-3479	Sh3bp1	3BP-1	SH3-domain binding protein 1	protein-coding	1
chr6-10	chr6	99428651	99428831	280.7	intron (NM_053202, intron 1 of 18)	6604	Foxp1	3110052D19Rik|4932443N09Rik|AI461938|AW494214	forkhead box P1	protein-coding	2
chr8-9	chr8	15018909	15019089	280.3	intron (NM_029116, intron 1 of 1)	7974	Kbtbd11	2900016B01Rik|4930465M17Rik|mKIAA0711	kelch repeat and BTB (POZ) domain containing 11	protein-coding	1
chr16-11	chr16	45038802	45038982	280	Intergenic	-55119	Ccdc80	2610001E17Rik|DRO1|Ssg1|Urb	coiled-coil domain containing 80	protein-coding	2
chr18-6	chr18	41979662	41979842	278.9	Intergenic	19297	Grxcr2	Gm851	glutaredoxin, cysteine rich 2	protein-coding	1
chr9-12	chr9	107307879	107308059	278.9	Intergenic	11310	Cish	CIS-1|CIS1|Cis|F17|F23|SOCS	cytokine inducible SH2-containing protein	protein-coding	1
chr7-14	chr7	140206996	140207176	278.6	Intergenic	-4318	Olfr524	MOR103-14P	olfactory receptor 524	protein-coding	1
chr8-4	chr8	72277391	72277571	278.2	Intergenic	37463	Ap1m1	AA408894|AP47|Adtm1A|Cltnm|mu1A	adaptor-related protein complex AP-1, mu subunit 1	protein-coding	1
chr9-10	chr9	32723147	32723327	275.1	intron (NM_001038642, intron 1 of 6)	27195	Ets1	AI196000|AI448617|D230050P06|Ets-1|Tpl1|vs	E26 avian leukemia oncogene 1, 5' domain	protein-coding	2
chr12-6	chr12	69257971	69258151	274.1	exon (NM_178253, exon 7 of 13)	16229	Klhdc1	-	kelch domain containing 1	protein-coding	1
chr8-7	chr8	81766060	81766240	273.7	intron (NM_001297593, intron 4 of 23)	423588	Inpp4b	E130107I17Rik	inositol polyphosphate-4-phosphatase, type II	protein-coding	1
chr11-20	chr11	116377162	116377342	273.4	intron (NM_027258, intron 2 of 18)	35780	Rnf157	2610036E23Rik|A130073L17Rik|mKIAA1917	ring finger protein 157	protein-coding	2
chr9-14	chr9	48538387	48538567	272.7	Intergenic	43134	Gm5617	EG434402	predicted gene 5617	protein-coding	1
chr8-8	chr8	123162846	123163026	272.3	Intergenic	-4656	Sult5a1	Sult-x1|Sultx1	sulfotransferase family 5A, member 1	protein-coding	1
chr7-16	chr7	101551278	101551458	271.6	Intergenic	4434	Art2a	ARTC2|Art2a-ps|Ly92a|Rt-6|Rt6|Rt6-1	ADP-ribosyltransferase 2a	protein-coding	1
chr3-12	chr3	104819991	104820171	271.3	Intergenic	-1518	Mov10	C77703|Mov-10	Mov10 RISC complex RNA helicase	protein-coding	1
chr8-10	chr8	128563231	128563411	270.9	Intergenic	-122333	Itgb1	4633401G24Rik|AA409975|AA960159|CD29|Fnrb|Gm9863|gpIIa	integrin beta 1 (fibronectin receptor beta)	protein-coding	1
chr7-17	chr7	75572449	75572629	270.2	intron (NM_029332, intron 3 of 36)	117005	Akap13	1700026G02Rik|5730522G15Rik|5830460E08Rik|AKAP-13|AKAP-Lbc|BRX|Ht31|LBC|PROTO-LB|PROTO-LBC	A kinase (PRKA) anchor protein 13	protein-coding	1
chr2-18	chr2	117374455	117374635	268.8	Intergenic	-31668	Rasgrp1	Rasgrp|calDAG-GEFII	RAS guanyl releasing protein 1	protein-coding	1
chr16-13	chr16	8823754	8823934	266.8	Intergenic	-6256	1810013L24Rik	1110017P05Rik|3010002C02Rik|AA792997|AW124177|Gm19906|R74903	RIKEN cDNA 1810013L24 gene	protein-coding	2
chr1-14	chr1	51509755	51509935	266.8	non-coding (NR_151621, exon 4 of 4)	-31446	Nabp1	4930434H03Rik|4930442A21Rik|4930488J04Rik|4933440J18Rik|5830411E10Rik|AI852561|Nbp1|Obfc2a|Ssb2	nucleic acid binding protein 1	protein-coding	1
chrX-1	chrX	7865429	7865609	264.7	intron (NM_001290537, intron 3 of 9)	-12787	Pim2	DXCch3|Pim-2	proviral integration site 2	protein-coding	1
chr17-13	chr17	86962531	86962711	263.3	promoter-TSS (NM_145491)	-490	Rhoq	Arhq|TC10A|Tc10	ras homolog family member Q	protein-coding	1
chr7-12	chr7	28716516	28716696	263.3	promoter-TSS (NM_015796)	-176	Fbxo17	Fbg4|Fbx17|Fbxo26	F-box protein 17	protein-coding	1
chr9-17	chr9	46116934	46117114	261.2	intron (NM_027498, intron 1 of 24)	104204	Sik3	5730525O22Rik|9030204A07Rik|AI447252|AI846254|AI849445|Qsk|SIK-3|mKIAA0999	SIK family kinase 3	protein-coding	4
chr1-17	chr1	46864367	46864547	260.5	intron (NM_001356417, intron 2 of 10)	-10839	Slc39a10	2900042E17Rik|5430433I10|Zip10|mKIAA1265	solute carrier family 39 (zinc transporter), member 10	protein-coding	2
chr6-12	chr6	48727861	48728041	259.5	Intergenic	9330	Gimap7	IAN7|Ian3	GTPase, IMAP family member 7	protein-coding	1
chr1-18	chr1	36308065	36308245	259.5	intron (NM_001172206, intron 1 of 6)	422	Arid5a	D430024K22Rik|Mrf1	AT rich interactive domain 5A (MRF1-like)	protein-coding	1
chr3-15	chr3	51745127	51745307	259.1	intron (NM_001004176, intron 2 of 4)	84038	Mgst2	GST2|MGST-II	microsomal glutathione S-transferase 2	protein-coding	1
chr15-6	chr15	80607977	80608157	258.1	intron (NM_001289442, intron 1 of 7)	-15416	Grap2	GRAP-2|GRB2L|GRBLG|GRID|Gads|GrbX|Grf40|GrpL|Mona|P38	GRB2-related adaptor protein 2	protein-coding	1
chr5-8	chr5	92964763	92964943	257.7	3' UTR (NM_001077596, exon 10 of 10)	66860	Shroom3	AL022960|D5Ertd287e|Shrm|Shrm3	shroom family member 3	protein-coding	1
chr5-10	chr5	92353593	92353773	257	intron (NM_001310664, intron 2 of 10)	-4794	Cxcl10	C7|CRG-2|INP10|IP-10|IP10|Ifi10|Scyb10|gIP-10|mob-1	chemokine (C-X-C motif) ligand 10	protein-coding	1
chr4-8	chr4	150566250	150566430	255	intron (NM_001085492, intron 11 of 22)	85834	Slc45a1	C230078B22|Dnb5	solute carrier family 45, member 1	protein-coding	1
chr14-2	chr14	21853719	21853899	253.6	intron (NM_176925, intron 2 of 2)	-4899	Comtd1	1810030M08Rik|MT773	catechol-O-methyltransferase domain containing 1	protein-coding	2
chr10-13	chr10	43997365	43997545	253.2	exon (NM_001368305, exon 4 of 22)	7391	Crybg1	Aim1	crystallin beta-gamma domain containing 1	protein-coding	1
chr7-24	chr7	102017570	102017750	252.5	5' UTR (NM_010531, exon 2 of 7)	572	Il18bp	IL-18BP|Igifbp|MC54L	interleukin 18 binding protein	protein-coding	2
chr3-11	chr3	21965677	21965857	250.8	Intergenic	-110885	Tbl1xr1	8030499H02Rik|A630076E03Rik|AW539987|C21|C230089I12Rik|DC42|Ira1|TBLR1	transducin (beta)-like 1X-linked receptor 1	protein-coding	1
chr2-19	chr2	140042152	140042332	249.7	intron (NM_175225, intron 3 of 13)	24563	Tasp1	4930485D02Rik|AW986064	taspase, threonine aspartase 1	protein-coding	2
chr11-26	chr11	118225974	118226154	247	intron (NM_001112699, intron 1 of 12)	-13322	Cyth1	CLM1|CTH-1|CYTIP|Pscd1	cytohesin 1	protein-coding	1
chr11-22	chr11	4339435	4339615	245.9	Intergenic	72729	Lif	-	leukemia inhibitory factor	protein-coding	1
chr11-33	chr11	121703636	121703816	242.1	intron (NM_144797, intron 1 of 3)	1299	Metrnl	9430048M07Rik|BC019776	meteorin, glial cell differentiation regulator-like	protein-coding	2
chr7-6	chr7	98564907	98565087	240.4	Intergenic	70775	Lrrc32	AI426318|D11S833Eh|D7H11S833E|EG434215|Garp	leucine rich repeat containing 32	protein-coding	1
chr14-3	chr14	26515859	26516039	240	intron (NM_032008, intron 1 of 22)	18675	Slmap	D330001L02Rik|Miranda|Slap|mKIAA1601	sarcolemma associated protein	protein-coding	1
chr5-14	chr5	3463196	3463376	239.7	intron (NM_009873, intron 4 of 7)	-80547	Fam133b	2900022K02Rik|5830415L20Rik	family with sequence similarity 133, member B	protein-coding	1
chr1-26	chr1	36293554	36293734	238.6	Intergenic	-14089	Arid5a	D430024K22Rik|Mrf1	AT rich interactive domain 5A (MRF1-like)	protein-coding	1
chr7-10	chr7	3629921	3630101	236.9	promoter-TSS (NM_023524)	26	Prpf31	1500019O16Rik|2810404O06Rik|AW554706|PRP31|RP11	pre-mRNA processing factor 31	protein-coding	1
chr11-28	chr11	117325624	117325804	234.8	intron (NM_001113486, intron 3 of 11)	-6001	Sept9	MSF1|Msf|PNUTL4|Sint1	septin 9	protein-coding	1
chr15-7	chr15	97821341	97821521	234.8	intron (NM_001204275, intron 1 of 24)	-6568	Hdac7	5830434K02Rik|HD7|HD7a|Hdac7a|mFLJ00062	histone deacetylase 7	protein-coding	1
chr2-24	chr2	128221813	128221993	234.1	Intergenic	94328	Bcl2l11	1500006F24Rik|Bim|Bod|bcl2-L-11	BCL2-like 11 (apoptosis facilitator)	protein-coding	1
chr7-15	chr7	99311509	99311689	233.1	intron (NM_001043355, intron 1 of 2)	41640	Serpinh1	BERF-1|Cbp1|Cbp2|Hsp47|J6|Serpinh2|gp46	serine (or cysteine) peptidase inhibitor, clade H, member 1	protein-coding	1
chr19-5	chr19	36477170	36477350	232.7	Intergenic	67512	Pcgf5	0610009F02Rik|1110054A01Rik|5830406C17Rik|5830443C21Rik|9530023M17Rik|AI324127	polycomb group ring finger 5	protein-coding	1
chr1-27	chr1	92080227	92080407	232.4	intron (NM_207225, intron 2 of 26)	100024	Hdac4	4932408F19Rik|HD4	histone deacetylase 4	protein-coding	1
chr7-9	chr7	64042828	64043008	231.7	Intergenic	-104003	Klf13	0610043C13Rik|9430029L20Rik|Bteb3|FKLF-2|FKLF2|NSLP1|RFLAT-1|RFLAT1	Kruppel-like factor 13	protein-coding	2
chr3-20	chr3	138877042	138877222	231.3	intron (NR_121195, intron 2 of 7)	134924	Tspan5	2810455A09Rik|4930505M03Rik|NET-4|Tm4sf9	tetraspanin 5	protein-coding	1
chr9-21	chr9	110458081	110458261	230.6	intron (NM_001360306, intron 1 of 9)	18523	Klhl18	A930041K15|AW545966	kelch-like 18	protein-coding	1
chr2-20	chr2	38536400	38536580	230.3	intron (NM_001159631, intron 1 of 9)	24614	Nek6	1300007C09Rik	NIMA (never in mitosis gene a)-related expressed kinase 6	protein-coding	1
chr2-22	chr2	90679366	90679546	230.3	exon (NM_021512, exon 2 of 37)	2241	Nup160	160kDa|2810011M03Rik|AA414952|AU020188|Gtl-13|Gtl1-13|Gtl13|mKIAA0197	nucleoporin 160	protein-coding	1
chr9-15	chr9	59308482	59308662	229.9	intron (NM_001359282, intron 3 of 6)	17000	Adpgk	2610017G09Rik|Adp-gk|C77577	ADP-dependent glucokinase	protein-coding	1
chr11-27	chr11	99105113	99105293	229.2	Intergenic	-15897	Tns4	9930017A07Rik|AA589547|AU016405|Cten	tensin 4	protein-coding	1
chr11-31	chr11	99171116	99171296	229.2	Intergenic	-16129	Ccr7	CC-CKR-7|CCR-7|CD197|Cdw197|Cmkbr7|EBI1|Ebi1h	chemokine (C-C motif) receptor 7	protein-coding	1
chr11-21	chr11	3193470	3193650	229.2	promoter-TSS (NM_030207)	43	Sfi1	-	Sfi1 homolog, spindle assembly associated (yeast)	protein-coding	2
chr7-11	chr7	68272017	68272197	228.9	intron (NR_040340, intron 2 of 3)	-1732	Fam169b	EG434197	family with sequence similarity 169, member B	protein-coding	1
chr13-9	chr13	67500482	67500662	228.9	promoter-TSS (NM_001007575)	-50	Zfp58	A530094I17Rik|Mfg-1|Mfg1|Rslcan5|Zfp817	zinc finger protein 58	protein-coding	1
chr10-16	chr10	98745545	98745725	227.5	Intergenic	-169007	Atp2b1	2810442I22Rik|E130111D10Rik|Pmca1	ATPase, Ca++ transporting, plasma membrane 1	protein-coding	1
chr12-7	chr12	86686994	86687174	226.8	intron (NM_177354, intron 3 of 6)	8384	Vash1	AI834978|D930046M13Rik|G630009D10Rik|TTCP 1	vasohibin 1	protein-coding	1
chr14-4	chr14	70272332	70272512	226.5	intron (NM_008915, intron 1 of 13)	17075	Ppp3cc	Calnc|PP2BA gamma	protein phosphatase 3, catalytic subunit, gamma isoform	protein-coding	1
chr2-23	chr2	131892638	131892818	225.8	Intergenic	-17200	Prnp	AA960666|AI325101|CD230|PrP|PrP<C>|PrPC|PrPSc|Prn-i|Prn-p|Sinc|prP27-30|prP33-35C	prion protein	protein-coding	1
chr9-16	chr9	107308750	107308930	225.4	Intergenic	12181	Cish	CIS-1|CIS1|Cis|F17|F23|SOCS	cytokine inducible SH2-containing protein	protein-coding	3
chr4-12	chr4	135080561	135080741	224.7	Intergenic	-39994	Runx3	AML2|Cbfa3|Pebp2a3	runt related transcription factor 3	protein-coding	1
chr1-25	chr1	161774774	161774954	224.7	Intergenic	13631	Fasl	APT1LG1|CD178|CD95-L|CD95L|Fas-L|Faslg|Tnfsf6|Tnlg1a|gld	Fas ligand (TNF superfamily, member 6)	protein-coding	1
chr14-7	chr14	18187100	18187280	224.4	Intergenic	51916	Nr1d2	RVR|Rev-erb	nuclear receptor subfamily 1, group D, member 2	protein-coding	2
chr7-18	chr7	98533819	98533999	223.7	Intergenic	39687	Lrrc32	AI426318|D11S833Eh|D7H11S833E|EG434215|Garp	leucine rich repeat containing 32	protein-coding	2
chr13-8	chr13	51951693	51951873	222.6	Intergenic	105108	Gadd45g	AI327420|C86281|CR6|DDIT2|OIG37	growth arrest and DNA-damage-inducible 45 gamma	protein-coding	1
chr7-8	chr7	98582814	98582994	222.3	Intergenic	73665	Emsy	2210018M11Rik|2310016L09Rik|AU019521|AU019557	EMSY, BRCA2-interacting transcriptional repressor	protein-coding	1
chr17-14	chr17	45626806	45626986	222	Intergenic	-24794	Mymx	EG653016|Esgp|Gm7325|minion|myomerger	myomixer, myoblast fusion factor	protein-coding	2
chr13-6	chr13	13572257	13572437	221.3	Intergenic	-18062	Lyst	D13Sfk13|beige|bg	lysosomal trafficking regulator	protein-coding	1
chr2-33	chr2	52570251	52570431	220.2	intron (NM_001037099, intron 2 of 13)	-11730	Cacnb4	3110038O15Rik|Cchb4|lh	calcium channel, voltage-dependent, beta 4 subunit	protein-coding	1
chr19-7	chr19	32263997	32264177	220.2	intron (NM_001168525, intron 2 of 9)	-53074	Sgms1	9530058O11Rik|AI841905|C80702|Mob|Sms1|Sor1|Tmem23	sphingomyelin synthase 1	protein-coding	1
chr6-14	chr6	99302109	99302289	219.9	intron (NM_053202, intron 2 of 18)	-35684	Foxp1	3110052D19Rik|4932443N09Rik|AI461938|AW494214	forkhead box P1	protein-coding	1
chr10-14	chr10	68137204	68137384	219.5	intron (NM_023598, intron 4 of 9)	141432	Arid5b	4930580B11|5430435G07Rik|AI467247|Desrt|Mrf2|Mrf2alpha|Mrf2beta	AT rich interactive domain 5B (MRF1-like)	protein-coding	2
chr12-11	chr12	105019304	105019484	219.5	Intergenic	-9585	Syne3	KASH3|nesprin-3	spectrin repeat containing, nuclear envelope family member 3	protein-coding	1
chr16-21	chr16	94724256	94724436	218.1	Intergenic	112927	Dyrk1a	2310043O08Rik|D16Ertd272e|D16Ertd493e|Dyrk|Gm10783|Mnbh|Mp86|mmb	dual-specificity tyrosine-(Y)-phosphorylation regulated kinase 1a	protein-coding	2
chr5-15	chr5	124035990	124036170	218.1	Intergenic	-3820	Vps37b	2300007F24Rik|AI415429|BC026744	vacuolar protein sorting 37B	protein-coding	1
chr18-10	chr18	49986825	49987005	218.1	intron (NM_001177759, intron 1 of 1)	7488	Tnfaip8	AA987150|E130304C20Rik|Gg2-1|Gm10539|Nded|Ssc-2|Tipe	tumor necrosis factor, alpha-induced protein 8	protein-coding	1
chr1-33	chr1	39281962	39282142	217.4	intron (NM_008719, intron 2 of 20)	-85799	Rpl31	Dts	ribosomal protein L31	protein-coding	1
chr7-22	chr7	98563028	98563208	217.1	Intergenic	68896	Lrrc32	AI426318|D11S833Eh|D7H11S833E|EG434215|Garp	leucine rich repeat containing 32	protein-coding	1
chr5-9	chr5	3477972	3478152	216.7	intron (NM_009873, intron 5 of 7)	-65771	Fam133b	2900022K02Rik|5830415L20Rik	family with sequence similarity 133, member B	protein-coding	2
chr16-15	chr16	89986196	89986376	216	Intergenic	-11587	Tiam1	AI847750|D16Ium10|D16Ium10e	T cell lymphoma invasion and metastasis 1	protein-coding	1
chr7-19	chr7	25644204	25644384	216	intron (NM_007533, intron 1 of 8)	14467	Bckdha	-	branched chain ketoacid dehydrogenase E1, alpha polypeptide	protein-coding	1
chr1-24	chr1	182108873	182109053	215.4	Intergenic	-15774	Srp9	9kDa	signal recognition particle 9	protein-coding	1
chr16-19	chr16	55949151	55949331	215.4	Intergenic	-14393	Cep97	2810403B08Rik|4932439K18Rik|AA437768|E130116N02Rik|Lrriq2	centrosomal protein 97	protein-coding	1
chr19-4	chr19	53899593	53899773	215	intron (NM_011050, intron 1 of 11)	-3668	Pdcd4	D19Ucla1|Ma3|Tis	programmed cell death 4	protein-coding	1
chr4-13	chr4	95303500	95303680	214.3	Intergenic	-251368	Jun	AP-1|Junc|c-jun	jun proto-oncogene	protein-coding	1
chr6-25	chr6	149193558	149193738	212.2	Intergenic	-4936	Amn1	5830467E07Rik|A230083D09|C730024G19Rik	antagonist of mitotic exit network 1	protein-coding	1
chr11-36	chr11	77461346	77461526	212.2	Intergenic	-1144	Coro6	-	coronin 6	protein-coding	1
chr1-23	chr1	171788652	171788832	211.9	intron (NM_013730, intron 4 of 6)	21610	Slamf1	4933415F16|AA177906|CD150|CDw150|ESTM51|IPO-3|Slam	signaling lymphocytic activation molecule family member 1	protein-coding	1
chr3-18	chr3	89864276	89864456	211.9	Intergenic	32996	She	9430022A14	src homology 2 domain-containing transforming protein E	protein-coding	1
chr12-10	chr12	73566646	73566826	211.5	Intergenic	-18060	Prkch	Pkch	protein kinase C, eta	protein-coding	2
chr4-18	chr4	150405866	150406046	210.8	intron (NM_001085492, intron 1 of 22)	124040	Rere	1110033A15Rik|AI414665|ARG|ARP|ATN1L|AW742570|Atr2|DNB1|eye<m03Jus>|eyes3|mKIAA0458	arginine glutamic acid dipeptide (RE) repeats	protein-coding	1
chr7-21	chr7	28381115	28381295	210.1	Intergenic	-1977	Zfp36	Gos24|Nup475|TIS11D|TISII|Tis11|Ttp|Zfp-36	zinc finger protein 36	protein-coding	1
chr15-12	chr15	59598949	59599129	209.4	intron (NM_026746, intron 6 of 6)	-49615	Trib1	A530090O15Rik|TRB-1|Trb1	tribbles pseudokinase 1	protein-coding	1
chr2-25	chr2	173349987	173350167	208.4	Intergenic	-73544	Pmepa1	2210418I02Rik|AW455466|Erg1.2|N4wbp4|Stag1|Tmepai	prostate transmembrane protein, androgen induced 1	protein-coding	1
chr8-11	chr8	34142649	34142829	207.7	intron (NM_026609, intron 1 of 3)	4000	Leprotl1	1110067H13Rik|1520402O14Rik|AI854296	leptin receptor overlapping transcript-like 1	protein-coding	1
chr6-18	chr6	127154964	127155144	207.4	intron (NR_040275, intron 1 of 1)	-4006	Ccnd2	2600016F06Rik|AI256817|BF642806|C86853|Vin-1|Vin1|cD2	cyclin D2	protein-coding	1
chr2-38	chr2	128250927	128251107	206	Intergenic	123442	Bcl2l11	1500006F24Rik|Bim|Bod|bcl2-L-11	BCL2-like 11 (apoptosis facilitator)	protein-coding	1
chr3-19	chr3	131019658	131019838	205.6	Intergenic	-90549	Lef1	3000002B05|AI451430|Lef-1	lymphoid enhancer binding factor 1	protein-coding	1
chr6-20	chr6	127151808	127151988	205.6	promoter-TSS (NM_009829)	-850	Ccnd2	2600016F06Rik|AI256817|BF642806|C86853|Vin-1|Vin1|cD2	cyclin D2	protein-coding	1
chr11-23	chr11	99116106	99116286	205.3	Intergenic	-26890	Tns4	9930017A07Rik|AA589547|AU016405|Cten	tensin 4	protein-coding	2
chr1-44	chr1	167269487	167269667	204.9	intron (NM_030724, intron 1 of 6)	15550	Uck2	AA407809|AI481316|AU018180|AU020720|TSA903|UK|UMK|Umpk	uridine-cytidine kinase 2	protein-coding	1
chr11-24	chr11	98682393	98682573	203.9	promoter-TSS (NM_009439)	-71	Psmd3	AI255837|AntP91a|D11Bwg1349e|Psd3|Tstap91a	proteasome (prosome, macropain) 26S subunit, non-ATPase, 3	protein-coding	3
chr8-16	chr8	95080784	95080964	202.5	promoter-TSS (NM_028805)	-327	Katnb1	2410003J24Rik|KAT	katanin p80 (WD40-containing) subunit B 1	protein-coding	1
chr7-7	chr7	19816362	19816542	202.2	intron (NM_033601, intron 2 of 8)	6303	Bcl3	AI528691|Bcl-3	B cell leukemia/lymphoma 3	protein-coding	1
chr17-16	chr17	78271555	78271735	202.2	intron (NM_015800, intron 2 of 16)	71397	Crim1	AU015004	cysteine rich transmembrane BMP regulator 1 (chordin like)	protein-coding	2
chr18-9	chr18	67699619	67699799	201.8	intron (NM_008977, intron 2 of 9)	24912	Ptpn2	AI325124|Ptpt|TC-PTP	protein tyrosine phosphatase, non-receptor type 2	protein-coding	1
chr5-11	chr5	105495367	105495547	201.5	Intergenic	-24014	Lrrc8c	AD158|AI326115|E430036I04Rik|fad158	leucine rich repeat containing 8 family, member C	protein-coding	1
chr16-17	chr16	92821875	92822055	201.5	intron (NM_001111021, intron 2 of 7)	4109	Runx1	AML1|CBF-alpha-2|Cbfa2|Pebp2a2|Pebpa2b	runt related transcription factor 1	protein-coding	1
chr13-11	chr13	38050023	38050203	201.5	intron (NM_024242, intron 8 of 16)	13124	Riok1	3110046C13Rik|5430416A05Rik|Ad034	RIO kinase 1	protein-coding	1
chr13-14	chr13	63223541	63223721	200.4	intron (NM_001289926, intron 11 of 15)	-16398	Aopep	2010111I01Rik|2300006M17Rik|AP-O|AW742919|ApO|mir-23b|mir-24-1|mir-27b	aminopeptidase O	protein-coding	1
chr15-11	chr15	80590786	80590966	200.1	intron (NM_001289442, intron 1 of 7)	18279	Grap2	GRAP-2|GRB2L|GRBLG|GRID|Gads|GrbX|Grf40|GrpL|Mona|P38	GRB2-related adaptor protein 2	protein-coding	1
chr11-37	chr11	107120016	107120196	199.7	intron (NM_176850, intron 1 of 27)	12041	Bptf	9430093H17Rik|Falz	bromodomain PHD finger transcription factor	protein-coding	2
chr8-14	chr8	95247335	95247515	198.3	intron (NM_001195413, intron 31 of 32)	59160	Cngb1	Cngb1b|Garp2|Gm1959	cyclic nucleotide gated channel beta 1	protein-coding	2
chr9-19	chr9	15018253	15018433	197.6	intron (NM_019482, intron 2 of 4)	27135	Panx1	AI847747	pannexin 1	protein-coding	1
chr5-22	chr5	100643331	100643511	197.3	Intergenic	30835	Coq2	2310002F18Rik|PHB:PPT	coenzyme Q2 4-hydroxybenzoate polyprenyltransferase	protein-coding	1
chr11-40	chr11	109758821	109759001	195.9	Intergenic	-36673	Fam20a	AI606893	family with sequence similarity 20, member A	protein-coding	2
chr17-18	chr17	34218866	34219046	195.2	Intergenic	14477	Tap2	ABC18|AI462429|APT2|Abcb3|Ham-2|Ham2|MTP2|PSF2|RING11|Tap-2|Y1|jas	transporter 2, ATP-binding cassette, sub-family B (MDR/TAP)	protein-coding	2
chr1-32	chr1	136608560	136608740	194.9	Intergenic	-16251	Zfp281	Znf281	zinc finger protein 281	protein-coding	1
chr6-24	chr6	50417042	50417222	194.5	intron (NM_001347213, intron 2 of 23)	-34295	Osbpl3	1200014M06Rik|6720421I08Rik|A530055M08|ORP-3|ORP3|OSBP3	oxysterol binding protein-like 3	protein-coding	1
chr4-17	chr4	116053754	116053934	194.5	promoter-TSS (NM_001369075)	-33	Nsun4	2310010O12Rik|2810405F18Rik|AI507900|Shtap	NOL1/NOP2/Sun domain family, member 4	protein-coding	1
chr11-39	chr11	118222831	118223011	194.2	intron (NM_001112699, intron 1 of 12)	-10179	Cyth1	CLM1|CTH-1|CYTIP|Pscd1	cytohesin 1	protein-coding	2
chr13-16	chr13	95713021	95713201	193.5	intron (NM_027711, intron 12 of 35)	16191	F2rl2	F730031A08|PAR3	coagulation factor II (thrombin) receptor-like 2	protein-coding	1
chr9-29	chr9	66471973	66472153	193.5	intron (NM_145617, intron 53 of 77)	42530	Fbxl22	1110004B15Rik	F-box and leucine-rich repeat protein 22	protein-coding	2
chr13-12	chr13	95685829	95686009	193.1	intron (NM_027711, intron 14 of 35)	-11001	F2rl2	F730031A08|PAR3	coagulation factor II (thrombin) receptor-like 2	protein-coding	1
chr11-38	chr11	55097846	55098026	192.8	promoter-TSS (NM_010299)	-49	Gm2a	AA408702|AW215435|GM2-AP|SAP-3	GM2 ganglioside activator protein	protein-coding	1
chr6-22	chr6	29853770	29853950	192.8	5' UTR (NM_001347084, exon 1 of 18)	119	Ahcyl2	4631427C17Rik|AI227036|Adohcyase3|mKIAA0828	S-adenosylhomocysteine hydrolase-like 2	protein-coding	1
chr2-30	chr2	105386564	105386744	192.1	3' UTR (NM_009037, exon 6 of 6)	12665	Rcn1	Rcn	reticulocalbin 1	protein-coding	1
chr6-26	chr6	29415514	29415694	192.1	exon (NM_145574, exon 12 of 16)	16678	Ccdc136	4921511K06Rik|BC006583	coiled-coil domain containing 136	protein-coding	1
chr19-6	chr19	34217185	34217365	191.4	promoter-TSS (NM_001360719)	-233	Stambpl1	1700095N21Rik|8230401J17Rik|ALMalpha|AMSH-FP	STAM binding protein like 1	protein-coding	3
chr2-27	chr2	38471904	38472084	190.7	Intergenic	-39703	Nek6	1300007C09Rik	NIMA (never in mitosis gene a)-related expressed kinase 6	protein-coding	1
chr5-19	chr5	65867386	65867566	190.7	intron (NM_001081105, intron 1 of 2)	3892	Rhoh	5830400A04Rik|AU019774|Arhh	ras homolog family member H	protein-coding	1
chr3-22	chr3	83791442	83791622	190.7	Intergenic	25211	Sfrp2	AI851596|Sdf5	secreted frizzled-related protein 2	protein-coding	2
chr15-15	chr15	5238679	5238859	190.7	intron (NM_001136079, intron 2 of 2)	5418	Ptger4	EP4|Ptgerep4	prostaglandin E receptor 4 (subtype EP4)	protein-coding	1
chr1-34	chr1	130879825	130880005	189.6	intron (NM_026976, intron 7 of 7)	7496	Il24	FISP|Mda-7|Mda7|St16	interleukin 24	protein-coding	2
chr15-17	chr15	96708077	96708257	189.6	Intergenic	-8439	Slc38a2	5033402L14Rik|AI316867|ATA2|SAT2|mKIAA1382	solute carrier family 38, member 2	protein-coding	1
chr1-35	chr1	171674528	171674708	189.6	Intergenic	-7374	Cd48	AI449234|AW610730|BCM1|BLAST|BLAST-1|BLAST1|Bcm-1|MEM-102|SLAMF2|Sgp-60	CD48 antigen	protein-coding	1
chr17-19	chr17	47177759	47177939	188.6	intron (NM_001097623, intron 3 of 19)	36907	Trerf1	9430096I18Rik|AI429294|B830015H24|RAPA|Trep-132|Trep132	transcriptional regulating factor 1	protein-coding	1
chr18-7	chr18	79303609	79303789	188.3	Intergenic	-194308	Setbp1	C130092E12|Seb|mKIAA0437	SET binding protein 1	protein-coding	1
chr12-9	chr12	64965528	64965708	188.3	promoter-TSS (NM_025707)	-82	Klhl28	2810440N09Rik|4122402F11Rik|4931401E10Rik|Btbd5	kelch-like 28	protein-coding	1
chr9-30	chr9	80266584	80266764	187.9	intron (NM_001039546, intron 16 of 32)	101640	Myo6	BC029719|Myo6<rsv>|Tlc|rsv|sv	myosin VI	protein-coding	1
chr8-18	chr8	72351295	72351475	187.6	intron (NM_007944, intron 22 of 23)	32323	Klf2	Lklf	Kruppel-like factor 2 (lung)	protein-coding	1
chr15-16	chr15	86028001	86028181	187.2	intron (NM_009886, intron 1 of 34)	5686	Celsr1	Adgrc1|Crsh|Scy|crash	cadherin, EGF LAG seven-pass G-type receptor 1	protein-coding	1
chr2-31	chr2	157121892	157122072	187.2	intron (NM_001370610, intron 4 of 6)	13114	Samhd1	E330031J07Rik|Mg11|mSAMHD1	SAM domain and HD domain, 1	protein-coding	1
chr16-22	chr16	49775635	49775815	186.9	Intergenic	76431	Ift57	4833420A15Rik|Esrrbl1|Hippi|MHS4R2	intraflagellar transport 57	protein-coding	1
chr1-31	chr1	106759964	106760144	186.9	promoter-TSS (NM_027534)	-312	Kdsr	6330410P18Rik|9430079B08Rik|Fvt1	3-ketodihydrosphingosine reductase	protein-coding	1
chr11-44	chr11	57952729	57952909	186.9	Intergenic	-56245	Larp1	1810024J12Rik|3110040D16Rik|Larp|mKIAA0731	La ribonucleoprotein domain family, member 1	protein-coding	1
chr2-29	chr2	11620284	11620464	186.5	Intergenic	-17175	Rbm17	2700027J02Rik	RNA binding motif protein 17	protein-coding	3
chr6-23	chr6	48803575	48803755	185.1	Intergenic	-32814	Gimap3	2010110D23Rik|Gimap5|Ian4	GTPase, IMAP family member 3	protein-coding	1
chr7-23	chr7	66233216	66233396	184.8	Intergenic	123814	Chsy1	-	chondroitin sulfate synthase 1	protein-coding	1
chr18-13	chr18	3281071	3281251	184.1	promoter-TSS (NM_001311067)	-29	Crem	ICER|ICERI	cAMP responsive element modulator	protein-coding	1
chr11-46	chr11	73047531	73047711	184.1	promoter-TSS (NM_025818)	-246	Ncbp3	1200014J11Rik|C130061O14Rik|C78393	nuclear cap binding subunit 3	protein-coding	1
chr9-20	chr9	88329149	88329329	184.1	intron (NM_011851, intron 1 of 8)	1630	Nt5e	2210401F01Rik|5'-NT|AI447961|CD73|NT|Nt5|eNT	5' nucleotidase, ecto	protein-coding	1
chr19-8	chr19	38395226	38395406	183.7	promoter-TSS (NM_175507)	-664	Slc35g1	AA590464|D330039I19Rik|Tmem20	solute carrier family 35, member G1	protein-coding	1
chr18-14	chr18	75371382	75371562	183.7	intron (NM_001042660, intron 2 of 3)	4107	Smad7	Madh7	SMAD family member 7	protein-coding	1
chr9-26	chr9	64789353	64789533	182	Intergenic	-21568	Dennd4a	AI115600|AI851943|F730015K02Rik	DENN/MADD domain containing 4A	protein-coding	1
chr11-47	chr11	77371332	77371512	181.7	intron (NM_001291190, intron 1 of 13)	23142	Ssh2	SSH-2|SSH-2L|mSSH-2L	slingshot protein phosphatase 2	protein-coding	1
chr2-28	chr2	155050887	155051067	181.7	TTS (NM_015770)	23520	Ahcy	AA987153|AL024110|CuBP|SAHH	S-adenosylhomocysteine hydrolase	protein-coding	1
chr11-42	chr11	95667657	95667837	181.3	intron (NM_008831, intron 1 of 6)	790	Phb	Bap32	prohibitin	protein-coding	1
chr1-40	chr1	183134566	183134746	181	intron (NM_026866, intron 4 of 9)	12901	Disp1	1190008H24Rik|DispA	dispatched RND transporter family member 1	protein-coding	1
chr2-36	chr2	152830259	152830439	181	intron (NM_001355053, intron 1 of 2)	368	Bcl2l1	Bcl(X)L|Bcl-XL|Bcl2l|BclX|bcl-x|bcl2-L-1	BCL2-like 1	protein-coding	1
chr6-19	chr6	31490002	31490182	181	intron (NM_013791, intron 13 of 17)	73845	Podxl	AW121214|Ly102|PC|PCLP-1|Pclp1|Podxl1	podocalyxin-like	protein-coding	2
chr13-13	chr13	46728039	46728219	180.6	promoter-TSS (NM_175749)	-280	Nup153	B130015D15Rik|C88147	nucleoporin 153	protein-coding	1
chr16-26	chr16	91056563	91056743	180.6	intron (NM_001163695, intron 1 of 1)	-12274	Paxbp1	1810007M14Rik|C21orf66|Gcfc|Gcfc1|Pax3/7bp	PAX3 and PAX7 binding protein 1	protein-coding	1
chr5-25	chr5	113824407	113824587	180.6	intron (NM_009151, intron 1 of 1)	6004	Selplg	CD162|Psgl-1|Psgl1|Selp1|Selpl	selectin, platelet (p-selectin) ligand	protein-coding	1
chr8-19	chr8	83748712	83748892	179.6	Intergenic	-7491	Adgre5	AA409984|Cd97|TM7LN1	adhesion G protein-coupled receptor E5	protein-coding	1
chr17-17	chr17	32067634	32067814	179.6	Intergenic	19439	Rrp1b	2600005C20Rik|D030064A17|Kiaa0179|mKIAA0179	ribosomal RNA processing 1 homolog B (S. cerevisiae)	protein-coding	1
chr7-29	chr7	125554546	125554726	179.6	intron (NM_001008700, intron 1 of 10)	2365	Il4ra	CD124|Il4r	interleukin 4 receptor, alpha	protein-coding	1
chr4-15	chr4	122934090	122934270	178.9	Intergenic	27008	Mfsd2a	1700018O18Rik|Mfsd2|NLS1	major facilitator superfamily domain containing 2A	protein-coding	1
chr9-25	chr9	108035446	108035626	178.5	intron (NM_013785, intron 3 of 5)	-13728	Gmppb	AI317178|E430010H19	GDP-mannose pyrophosphorylase B	protein-coding	2
chr2-34	chr2	70092816	70092996	178.5	intron (NM_177376, intron 2 of 34)	53780	Myo3b	A430065P19Rik	myosin IIIB	protein-coding	1
chr5-16	chr5	139380417	139380597	178.2	promoter-TSS (NM_030258)	-132	Gpr146	BC003323|D830046C22Rik|PGR8	G protein-coupled receptor 146	protein-coding	1
chr11-48	chr11	46326887	46327067	177.8	3' UTR (NM_001281968, exon 17 of 17)	-14118	Cyfip2	1500004I01Rik|6430511D02Rik|AA930218|AU022376|Pir121|mKIAA1168	cytoplasmic FMR1 interacting protein 2	protein-coding	1
chr15-13	chr15	78502866	78503046	177.8	Intergenic	-7890	Il2rb	CD122|IL-15Rbeta|IL15Rbeta|Il-2/15Rbeta|Il-2Rbeta|p70	interleukin 2 receptor, beta chain	protein-coding	1
chr6-47	chr6	120077133	120077313	177.5	Intergenic	-16157	Ninj2	-	ninjurin 2	protein-coding	1
chr5-18	chr5	115716361	115716541	177.1	intron (NR_151598, intron 2 of 11)	15170	Bicdl1	2210403N09Rik|BICDR-1|Ccdc64	BICD family like cargo adaptor 1	protein-coding	2
chr1-39	chr1	177457048	177457228	177.1	Intergenic	11317	Zbtb18	RP58|Zfp238|Znf238.|zfp-238	zinc finger and BTB domain containing 18	protein-coding	1
chr12-16	chr12	82189886	82190066	176.8	intron (NM_001167983, intron 1 of 23)	19960	Sipa1l1	4931426N11Rik|AW213287|Spar|mKIAA0440	signal-induced proliferation-associated 1 like 1	protein-coding	1
chr5-20	chr5	140617892	140618072	176.1	Intergenic	10641	Lfng	AW061165	LFNG O-fucosylpeptide 3-beta-N-acetylglucosaminyltransferase	protein-coding	1
chr13-17	chr13	85503004	85503184	175.8	Intergenic	-213608	Rasa1	Gap|RasGAP|Rasa	RAS p21 protein activator 1	protein-coding	2
chr8-20	chr8	94919304	94919484	175.4	Intergenic	-1296	Ccdc102a	BC027663|Gm586	coiled-coil domain containing 102A	protein-coding	1
chr2-35	chr2	120027346	120027526	172.3	promoter-TSS (NM_001114637)	-47	Jmjd7	-	jumonji domain containing 7	protein-coding	1
chr1-50	chr1	161707152	161707332	171.6	Intergenic	81253	Fasl	APT1LG1|CD178|CD95-L|CD95L|Fas-L|Faslg|Tnfsf6|Tnlg1a|gld	Fas ligand (TNF superfamily, member 6)	protein-coding	1
chr13-18	chr13	24375991	24376171	171.6	intron (NM_001284519, intron 2 of 17)	-39041	Cmah	-	cytidine monophospho-N-acetylneuraminic acid hydroxylase	protein-coding	1
chr5-28	chr5	72761329	72761509	170.9	intron (NM_001113461, intron 14 of 17)	-8642	Txk	A130089B16Rik|Btkl|PTK-RL-18|PTK4|Rlk	TXK tyrosine kinase	protein-coding	1
chr1-43	chr1	106321429	106321609	169.9	intron (NM_133821, intron 4 of 16)	149650	Phlpp1	AI836256|Phlpp|Plekhe1|SCOP|mKIAA0606	PH domain and leucine rich repeat protein phosphatase 1	protein-coding	1
chr6-33	chr6	149366527	149366707	169.9	Intergenic	-42367	Bicd1	B830009D06Rik|bic-D 1	BICD cargo adaptor 1	protein-coding	1
chr4-19	chr4	133622504	133622684	169.2	intron (NM_001017968, intron 2 of 7)	10835	Zdhhc18	-	zinc finger, DHHC domain containing 18	protein-coding	1
chr17-20	chr17	35222366	35222546	169.2	intron (NM_001364909, intron 2 of 3)	-12554	Atp6v1g2	1500002D01Rik|Atp6g2|NG38|VAG2	ATPase, H+ transporting, lysosomal V1 subunit G2	protein-coding	1
chr15-18	chr15	80605172	80605352	168.8	intron (NM_001289442, intron 1 of 7)	-18221	Grap2	GRAP-2|GRB2L|GRBLG|GRID|Gads|GrbX|Grf40|GrpL|Mona|P38	GRB2-related adaptor protein 2	protein-coding	1
chr2-39	chr2	11651543	11651723	167.8	intron (NM_008367, intron 1 of 7)	8841	Il2ra	CD25|Il2r|Ly-43	interleukin 2 receptor, alpha chain	protein-coding	2
chr5-23	chr5	113832636	113832816	167.8	Intergenic	-2225	Selplg	CD162|Psgl-1|Psgl1|Selp1|Selpl	selectin, platelet (p-selectin) ligand	protein-coding	1
chr7-26	chr7	109951456	109951636	167.8	intron (NM_021494, intron 1 of 22)	8876	Dennd5a	1500012B19Rik|AJ245569|AW496491|ORF37|Rab6ip1|mKIAA1091	DENN/MADD domain containing 5A	protein-coding	2
chr17-21	chr17	29499654	29499834	166.7	Intergenic	6659	Pim1	Pim-1	proviral integration site 1	protein-coding	1
chr16-23	chr16	24392691	24392871	166.7	promoter-TSS (NM_178665)	-569	Lpp	9430020K16Rik|AA959454|AU024130|B130055L10Rik|C79715|D630048H16	LIM domain containing preferred translocation partner in lipoma	protein-coding	1
chr11-51	chr11	77630510	77630690	166.4	Intergenic	-22785	Taok1	2810468K05Rik|AU020252|D130018F14Rik|Map3k16|Markk|Psk2	TAO kinase 1	protein-coding	1
chr5-24	chr5	105859350	105859530	164.6	Intergenic	-17128	Zfp326	5730470H14Rik|ZAN75|Znf326	zinc finger protein 326	protein-coding	2
chr11-54	chr11	97660108	97660288	164.3	Intergenic	-3214	Mllt6	AI315037|Af17	myeloid/lymphoid or mixed-lineage leukemia; translocated to, 6	protein-coding	2
chr9-28	chr9	45081815	45081995	163.9	intron (NM_001005421, intron 1 of 10)	2722	Jaml	AMICA|Amica1|Crea7|Gm638	junction adhesion molecule like	protein-coding	1
chr6-27	chr6	99432857	99433037	163.9	intron (NM_053202, intron 1 of 18)	2398	Foxp1	3110052D19Rik|4932443N09Rik|AI461938|AW494214	forkhead box P1	protein-coding	1
chr6-29	chr6	84617157	84617337	163.6	Intergenic	-23339	Cyp26b1	CP26|P450RAI-2	cytochrome P450, family 26, subfamily b, polypeptide 1	protein-coding	1
chr13-19	chr13	51849361	51849541	163.3	TTS (NM_011817)	2776	Gadd45g	AI327420|C86281|CR6|DDIT2|OIG37	growth arrest and DNA-damage-inducible 45 gamma	protein-coding	2
chr15-20	chr15	78475595	78475775	162.9	Intergenic	-7051	Tmprss6	1300008A22Rik	transmembrane serine protease 6	protein-coding	1
chr2-32	chr2	173452312	173452492	162.9	Intergenic	-70190	1700021F07Rik	-	RIKEN cDNA 1700021F07 gene	protein-coding	1
chr1-41	chr1	37890257	37890437	162.2	promoter-TSS (NM_026913)	64	Mitd1	1500032H18Rik	MIT, microtubule interacting and transport, domain containing 1	protein-coding	1
chr4-20	chr4	145254616	145254796	162.2	Intergenic	-7836	Tnfrsf1b	CD120b|TNF-R-II|TNF-R2|TNF-R75|TNF-alphaR2|TNFBR|TNFR80|TNFRII|TNFalpha-R2|Tnfr-1|Tnfr2|p75	tumor necrosis factor receptor superfamily, member 1b	protein-coding	2
chr1-51	chr1	36892619	36892799	161.2	intron (NM_018872, intron 1 of 40)	46818	Tmem131	2610524E03Rik|CC28|D1Bwg0491e|Neg|RW1|YR-23|mKIAA0257	transmembrane protein 131	protein-coding	1
chr11-53	chr11	117871979	117872159	161.2	intron (NM_027919, intron 1 of 6)	1457	Tha1	1300017K07Rik|GLY1	threonine aldolase 1	protein-coding	1
chr2-44	chr2	101810968	101811148	161.2	intron (NM_001355625, intron 1 of 8)	-13351	Prr5l	2600010E01Rik|4833411O04Rik|Protor-2|Protor2	proline rich 5 like	protein-coding	2
chr19-10	chr19	53891057	53891237	160.1	Intergenic	-1084	Pdcd4	D19Ucla1|Ma3|Tis	programmed cell death 4	protein-coding	1
chr7-28	chr7	100855933	100856113	159.4	intron (NM_177073, intron 1 of 10)	7390	Relt	E430021K24Rik|Tnfrsf19l	RELT tumor necrosis factor receptor	protein-coding	1
chr2-50	chr2	43753364	43753544	159.4	intron (NM_153820, intron 1 of 13)	4630	Arhgap15	5830480G12Rik	Rho GTPase activating protein 15	protein-coding	2
chr11-52	chr11	61142436	61142616	159.1	promoter-TSS (NR_157295)	42	Tnfrsf13b	1200009E08Rik|Taci	tumor necrosis factor receptor superfamily, member 13b	protein-coding	2
chr11-49	chr11	68436426	68436606	158.7	intron (NM_177320, intron 1 of 18)	4391	Pik3r5	AV230647|F730038I15Rik|Foap2|p101	phosphoinositide-3-kinase regulatory subunit 5	protein-coding	1
chr16-24	chr16	78577348	78577528	158.7	promoter-TSS (NM_025967)	-750	D16Ertd472e	1700010I10Rik|2310009O17Rik|E330003K22Rik|Eurl	DNA segment, Chr 16, ERATO Doi 472, expressed	protein-coding	1
chr12-14	chr12	118376710	118376890	158.7	Intergenic	-75360	Sp4	5730497N03Rik|HF-1b|HF1-b	trans-acting transcription factor 4	protein-coding	1
chr16-30	chr16	93816561	93816741	158.7	Intergenic	-15470	Morc3	1110051N18Rik|AI452146|BF318192|D16Jhu32e|NXP2|Zcwcc3	microrchidia 3	protein-coding	1
chr1-48	chr1	88654987	88655167	158	Intergenic	47114	Arl4c	A630084M22Rik|Arl7|LAK	ADP-ribosylation factor-like 4C	protein-coding	1
chr14-12	chr14	78432035	78432215	157.7	Intergenic	90577	Akap11	6330501D17Rik|AKAP220|Gm80|PRKA11|mKIAA0629	A kinase (PRKA) anchor protein 11	protein-coding	2
chr9-40	chr9	45116886	45117066	156.7	promoter-TSS (NM_001014761)	-900	Scn2b	2810451E09Rik|AI840361|Gm183	sodium channel, voltage-gated, type II, beta	protein-coding	1
chr15-14	chr15	86064930	86065110	156.7	intron (NM_001205353, intron 1 of 18)	6293	Gramd4	9930016O13	GRAM domain containing 4	protein-coding	1
chr9-36	chr9	61367130	61367310	156.7	Intergenic	-5146	Tle3	2610103N05Rik|ESG|Grg3a|Grg3b|mKIAA1547	transducin-like enhancer of split 3	protein-coding	1
chr2-48	chr2	173218896	173219076	156.3	promoter-TSS (NM_021394)	-64	Zbp1	2010010H03Rik|Dai|Dlm1|mZaDLM	Z-DNA binding protein 1	protein-coding	2
chr10-33	chr10	39344080	39344260	156	Intergenic	-25629	Fyn	AI448320|AW552119	Fyn proto-oncogene	protein-coding	2
chr7-35	chr7	29023725	29023905	156	intron (NM_009109, intron 90 of 105)	40961	Map4k1	Hpk1|mHPK1	mitogen-activated protein kinase kinase kinase kinase 1	protein-coding	1
chr7-34	chr7	16221696	16221876	155.6	5' UTR (NM_001285931, exon 1 of 17)	207	Dhx34	1200013B07Rik|1810012L18Rik|Ddx34|mKIAA0134	DEAH (Asp-Glu-Ala-His) box polypeptide 34	protein-coding	2
chr4-23	chr4	109102658	109102838	155.6	intron (NM_001368727, intron 4 of 23)	15288	Osbpl9	2600011I06Rik|AU015843|Orp-9	oxysterol binding protein-like 9	protein-coding	1
chr2-49	chr2	122180532	122180712	155.3	intron (NM_026251, intron 1 of 17)	5567	Patl2	4930424G05Rik|Pat1a	protein associated with topoisomerase II homolog 2 (yeast)	protein-coding	1
chr16-27	chr16	92811054	92811234	154.6	intron (NM_001111021, intron 2 of 7)	14930	Runx1	AML1|CBF-alpha-2|Cbfa2|Pebp2a2|Pebpa2b	runt related transcription factor 1	protein-coding	1
chr9-37	chr9	7863053	7863233	154.2	intron (NM_007464, intron 1 of 8)	10027	Birc3	AW107670|Api1|Api2|Birc2|C-IAP2|HIAP2|IAP1|IAP2|MIAP1|MIAP2|MIHB|MIHC|RNF49|cIAP-1|cIAP-2|cIAP1|cIAP2	baculoviral IAP repeat-containing 3	protein-coding	2
chr2-51	chr2	79270113	79270293	154.2	intron (NM_010576, intron 2 of 27)	14777	Itga4	CD49D|Itga4B	integrin alpha 4	protein-coding	1
chr3-37	chr3	99141485	99141665	154.2	intron (NM_027462, intron 1 of 5)	485	Wars2	5730427B17Rik|9430020O07Rik|AI413375|TrpRS	tryptophanyl tRNA synthetase 2 (mitochondrial)	protein-coding	1
chr13-21	chr13	33001364	33001544	154.2	Intergenic	-3087	Serpinb9	BB283241|CAP-3|CAP3|PI-9|PI9|Spi6|ovalbumin	serine (or cysteine) peptidase inhibitor, clade B, member 9	protein-coding	1
chr2-45	chr2	11636214	11636394	153.5	Intergenic	-6488	Il2ra	CD25|Il2r|Ly-43	interleukin 2 receptor, alpha chain	protein-coding	1
chr10-24	chr10	28682560	28682740	152.8	intron (NM_178666, intron 1 of 5)	14290	Themis	E430004N04Rik|Gasp|Spot|Tsepa|thylex	thymocyte selection associated	protein-coding	2
chr3-27	chr3	89821276	89821456	151.8	Intergenic	-10004	She	9430022A14	src homology 2 domain-containing transforming protein E	protein-coding	1
chr8-21	chr8	66861617	66861797	151.4	intron (NM_001163564, intron 1 of 7)	1490	Naf1	Gm174	nuclear assembly factor 1 ribonucleoprotein	protein-coding	1
chr5-33	chr5	28242518	28242698	151.1	intron (NM_001310512, intron 1 of 3)	3180	Cnpy1	1500012D20Rik|9630008K15Rik|AI853839	canopy FGF signaling regulator 1	protein-coding	1
chr16-34	chr16	49771688	49771868	151.1	Intergenic	72484	Ift57	4833420A15Rik|Esrrbl1|Hippi|MHS4R2	intraflagellar transport 57	protein-coding	1
chr14-9	chr14	121916779	121916959	150.7	promoter-TSS (NM_182806)	-981	Gpr18	-	G protein-coupled receptor 18	protein-coding	1
chr13-25	chr13	44763181	44763361	150.4	intron (NM_021878, intron 2 of 18)	32000	Jarid2	Jmj|jumonji	jumonji, AT rich interactive domain 2	protein-coding	1
chr1-56	chr1	162548513	162548693	150.1	promoter-TSS (NM_144877)	-258	Eef1aknmt	5630401D24Rik|Mettl13	EEF1A lysine and N-terminal methyltransferase	protein-coding	1
chr10-23	chr10	34030368	34030548	149.7	Intergenic	-7139	Trappc3l	Bet3l	trafficking protein particle complex 3 like	protein-coding	1
chr7-37	chr7	76185810	76185990	149	Intergenic	-43987	Agbl1	Ccp4|D430020F16|EG244071|Nna1-l1	ATP/GTP binding protein-like 1	protein-coding	1
chr16-31	chr16	89837190	89837370	149	intron (NM_001145886, intron 14 of 27)	-18928	Tiam1	AI847750|D16Ium10|D16Ium10e	T cell lymphoma invasion and metastasis 1	protein-coding	1
chr2-53	chr2	112510297	112510477	149	intron (NM_028844, intron 1 of 5)	17423	Aven	1700013A01Rik|1700056A21Rik|mAven-L|mAven-S	apoptosis, caspase activation inhibitor	protein-coding	1
chr14-15	chr14	16256272	16256452	149	intron (NM_001362432, intron 2 of 11)	-6554	Oxsm	4933425A18Rik|C80494	3-oxoacyl-ACP synthase, mitochondrial	protein-coding	1
chr7-43	chr7	125491529	125491709	148.7	promoter-TSS (NM_001360659)	-176	Nsmce1	2510027N19Rik	NSE1 homolog, SMC5-SMC6 complex component	protein-coding	1
chr5-27	chr5	148554893	148555073	148.3	Intergenic	-2195	Ubl3	AW108023|HCG|MUB|mmMUB	ubiquitin-like 3	protein-coding	1
chr3-31	chr3	89906381	89906561	148	intron (NM_001310676, intron 1 of 9)	6725	Il6ra	CD126|IL-6R|IL-6R-alpha|IL-6RA|Il6r	interleukin 6 receptor, alpha	protein-coding	1
chr8-22	chr8	70212517	70212697	147.3	promoter-TSS (NM_001007570)	-326	Slc25a42	2900084M01Rik	solute carrier family 25, member 42	protein-coding	1
chr12-20	chr12	36039840	36040020	146.9	intron (NM_025359, intron 1 of 5)	2548	Tspan13	1100001I23Rik|NET-6|Tm4sf13	tetraspanin 13	protein-coding	1
chr9-45	chr9	70012399	70012579	146.9	promoter-TSS (NR_104093)	-59	Gtf2a2	TFIIA-gamma|TfIIg|Tfiia2	general transcription factor II A, 2	protein-coding	1
chr11-56	chr11	83078132	83078312	146.2	Intergenic	13110	Slfn2	Shlf2	schlafen 2	protein-coding	2
chr13-23	chr13	34002698	34002878	145.9	promoter-TSS (NM_001243192)	6	Serpinb6a	4930482L21Rik|D330015H01Rik|PI-6|Serpinb6|Spi3|ovalbumin	serine (or cysteine) peptidase inhibitor, clade B, member 6a	protein-coding	2
chr10-29	chr10	61676031	61676211	145.9	intron (NR_126477, intron 1 of 1)	-4164	Sar1a	1600019H17Rik|Sara|Sara1	secretion associated Ras related GTPase 1A	protein-coding	1
chr16-29	chr16	21530975	21531155	145.9	intron (NM_001081366, intron 30 of 46)	107947	Vps8	AI315068|AU040738|mKIAA0804	VPS8 CORVET complex subunit	protein-coding	1
chr16-40	chr16	35905935	35906115	145.5	Intergenic	-32445	Parp9	ARTD9|AW214463|BC003281|Bagl|Bal|PARP-9	poly (ADP-ribose) polymerase family, member 9	protein-coding	1
chr2-54	chr2	49177138	49177318	145.2	intron (NM_029924, intron 6 of 16)	-68672	Mbd5	9430004D19Rik|AA536666|AI426407|C030040A15Rik|Gm1630	methyl-CpG binding domain protein 5	protein-coding	2
chr2-58	chr2	3753826	3754006	145.2	intron (NM_025626, intron 1 of 3)	40458	Fam107b	3110001A13Rik|AA589595|AA959793|AI132312	family with sequence similarity 107, member B	protein-coding	1
chr15-21	chr15	11399815	11399995	144.8	promoter-TSS (NM_033074)	-247	Tars	D15Wsu59e|ThrRS	threonyl-tRNA synthetase	protein-coding	1
chr5-30	chr5	53402904	53403084	144.5	Intergenic	135888	Smim20	1110067B18Rik|1810013D10Rik|N28078	small integral membrane protein 20	protein-coding	1
chr1-63	chr1	88661233	88661413	144.1	Intergenic	40868	Arl4c	A630084M22Rik|Arl7|LAK	ADP-ribosylation factor-like 4C	protein-coding	1
chr7-39	chr7	125561374	125561554	143.5	intron (NM_001008700, intron 1 of 10)	9193	Il4ra	CD124|Il4r	interleukin 4 receptor, alpha	protein-coding	1
chr10-35	chr10	81510337	81510517	143.5	intron (NM_010304, intron 4 of 6)	-10290	S1pr4	Edg6|Lpc1|S1p4	sphingosine-1-phosphate receptor 4	protein-coding	1
chr15-23	chr15	66949147	66949327	142.4	intron (NM_008681, intron 3 of 15)	20404	Ndrg1	CAP43|CMT4D|DRG1|HMSNL|NMSL|Ndr1|Ndrl|PROXY1|RTP|TDD5	N-myc downstream regulated gene 1	protein-coding	2
chr5-55	chr5	105354161	105354341	142.1	Intergenic	-7775	Gbp11	EG634650|Gm7141	guanylate binding protein 11	protein-coding	2
chr19-14	chr19	53792376	53792556	142.1	intron (NM_001170847, intron 1 of 13)	-99765	Pdcd4	D19Ucla1|Ma3|Tis	programmed cell death 4	protein-coding	1
chr13-28	chr13	67269104	67269284	141.7	promoter-TSS (NR_155551)	-126	Zfp458	BC062958|Gm33446|Rslcan-7|Znf728|mszf59-2	zinc finger protein 458	protein-coding	1
chr4-22	chr4	63842314	63842494	141	intron (NM_009403, intron 2 of 3)	18880	Tnfsf8	CD153|CD30LG|Cd30l|Tnlg3a	tumor necrosis factor (ligand) superfamily, member 8	protein-coding	1
chr17-26	chr17	31073911	31074091	140.7	intron (NM_009593, intron 2 of 14)	16307	Abcg1	AW413978|Abc8|White	ATP binding cassette subfamily G member 1	protein-coding	1
chr7-36	chr7	125495288	125495468	140.7	Intergenic	-3935	Nsmce1	2510027N19Rik	NSE1 homolog, SMC5-SMC6 complex component	protein-coding	1
chr13-22	chr13	41381480	41381660	140.3	intron (NM_001111324, intron 2 of 7)	-22569	Nedd9	Cas-L|CasL|HEF1|MEF1|Nedd-9|p105	neural precursor cell expressed, developmentally down-regulated gene 9	protein-coding	1
chr1-49	chr1	152009073	152009253	140.3	intron (NM_197990, intron 1 of 5)	81157	1700025G04Rik	2610510E02Rik|2900042O04Rik	RIKEN cDNA 1700025G04 gene	protein-coding	1
chr6-34	chr6	59313197	59313377	140	Intergenic	104417	Tigd2	3632410O17Rik	tigger transposable element derived 2	protein-coding	2
chr7-42	chr7	30348065	30348245	140	Intergenic	14617	Lrfn3	A530045B06Rik|SALM4	leucine rich repeat and fibronectin type III domain containing 3	protein-coding	1
chr14-10	chr14	20173003	20173183	139.6	intron (NM_021542, intron 1 of 4)	8689	Kcnk5	KCNK5b|TASK-2	potassium channel, subfamily K, member 5	protein-coding	1
chr10-25	chr10	60370743	60370923	139.6	3' UTR (NM_001159572, exon 7 of 7)	23982	Vsir	4632428N05Rik|Dies1|PD-1H|VISTA	V-set immunoregulatory receptor	protein-coding	1
chr10-30	chr10	13967463	13967643	139.6	intron (NM_001358782, intron 1 of 9)	1174	Hivep2	Gm20114|MIBP-1|MIBP1|Schnurri-2|Shn-2	human immunodeficiency virus type I enhancer binding protein 2	protein-coding	2
chr3-28	chr3	88454117	88454297	139.6	intron (NM_013658, intron 2 of 14)	1554	Sema4a	AI132332|SemB|Semab	sema domain, immunoglobulin domain (Ig), transmembrane domain (TM) and short cytoplasmic domain, (semaphorin) 4A	protein-coding	1
chr2-56	chr2	157134464	157134644	139.6	intron (NM_001370610, intron 1 of 6)	542	Samhd1	E330031J07Rik|Mg11|mSAMHD1	SAM domain and HD domain, 1	protein-coding	1
chr2-52	chr2	105358312	105358492	139.3	intron (NM_028747, intron 3 of 3)	40917	Rcn1	Rcn	reticulocalbin 1	protein-coding	1
chr4-27	chr4	63899153	63899333	138.9	Intergenic	-37959	Tnfsf8	CD153|CD30LG|Cd30l|Tnlg3a	tumor necrosis factor (ligand) superfamily, member 8	protein-coding	1
chr10-38	chr10	81302911	81303091	138.9	intron (NM_001293647, intron 1 of 17)	10038	Pip5k1c	AI115456|AI835305|Pip5kIgamma	phosphatidylinositol-4-phosphate 5-kinase, type 1 gamma	protein-coding	1
chr1-53	chr1	128548755	128548935	138.6	Intergenic	43454	Cxcr4	CD184|CXC-R4|CXCR-4|Cmkar4|LESTR|PB-CKR|PBSF/SDF-1|Sdf1r|b2b220Clo	chemokine (C-X-C motif) receptor 4	protein-coding	1
chr12-19	chr12	84525514	84525694	138.6	intron (NM_173756, intron 5 of 5)	-44224	Vsx2	Chx10|Hox-10|Hox10|or	visual system homeobox 2	protein-coding	1
chr5-29	chr5	53566666	53566846	137.9	intron (NM_001080928, intron 1 of 10)	10977	Rbpj	AI843960|CBF1|Igkjrb|Igkrsbp|RBP-J|RBP-J kappa|RBP-Jkappa|RBPjk|Rbpsuh	recombination signal binding protein for immunoglobulin kappa J region	protein-coding	1
chr6-28	chr6	48741293	48741473	137.5	exon (NM_175860, exon 2 of 3)	2336	Gimap1	IAP38|Imap38|imap	GTPase, IMAP family member 1	protein-coding	1
chr1-62	chr1	33883442	33883622	137.2	exon (NM_177235, exon 2 of 7)	24089	Bend6	B230209C24Rik	BEN domain containing 6	protein-coding	1
chrX-4	chrX	167146633	167146813	136.9	Intergenic	62495	Tmsb4x	Ptmb4|Tb4|Tbeta4	thymosin, beta 4, X chromosome	protein-coding	1
chr1-60	chr1	133816249	133816429	136.9	Intergenic	-62592	Atp2b4	Pmca4	ATPase, Ca++ transporting, plasma membrane 4	protein-coding	1
chr8-28	chr8	81707542	81707722	136.5	intron (NM_001297593, intron 2 of 23)	365070	Inpp4b	E130107I17Rik	inositol polyphosphate-4-phosphatase, type II	protein-coding	2
chr3-33	chr3	135602854	135603034	136.5	intron (NM_008689, intron 16 of 24)	88603	Nfkb1	NF-KB1|NF-kappaB|NF-kappaB1|p105|p50|p50/p105	nuclear factor of kappa light polypeptide gene enhancer in B cells 1, p105	protein-coding	1
chr2-47	chr2	76215006	76215186	136.5	intron (NM_001081033, intron 3 of 19)	123697	Pde11a	6330414F14Rik|A630086N24Rik|Gm350|PDE11A1	phosphodiesterase 11A	protein-coding	1
chr16-32	chr16	32176888	32177068	136.2	Intergenic	-2822	Bex6	B020003O03Rik	brain expressed family member 6	protein-coding	1
chr15-25	chr15	100041849	100042029	136.2	intron (NM_001159361, intron 1 of 37)	3275	Dip2b	4932422C22|AI317237|AI854602|mKIAA1463	disco interacting protein 2 homolog B	protein-coding	1
chr7-41	chr7	128461526	128461706	135.8	promoter-TSS (NM_009383)	57	Tial1	5330433G13Rik|AL033329|TIAR|mTIAR	Tia1 cytotoxic granule-associated RNA binding protein-like 1	protein-coding	1
chr13-26	chr13	51792767	51792947	135.5	intron (NM_001281880, intron 1 of 16)	890	Sema4d	CD100|Semacl2|Semaj|Semcl2|coll-4	sema domain, immunoglobulin domain (Ig), transmembrane domain (TM) and short cytoplasmic domain, (semaphorin) 4D	protein-coding	1
chr5-37	chr5	135008890	135009070	135.5	promoter-TSS (NM_145215)	-172	Abhd11	1110054D16Rik|A630008N09Rik|Wbscr21	abhydrolase domain containing 11	protein-coding	1
chr3-32	chr3	96551376	96551556	135.5	Intergenic	-6491	Txnip	1200008J08Rik|AA682105|Hyplip1|THIF|Tbp-2|VDUP1	thioredoxin interacting protein	protein-coding	1
chr8-30	chr8	122438038	122438218	134.8	intron (NM_138656, intron 4 of 9)	-5188	Cyba	b558|nmf333|p22-phox|p22phox	cytochrome b-245, alpha polypeptide	protein-coding	1
chr4-24	chr4	133263320	133263500	134.8	promoter-TSS (NM_031393)	-323	Sytl1	9030417L18|PSGL-1|Slp1	synaptotagmin-like 1	protein-coding	2
chr12-21	chr12	88360468	88360648	134.8	promoter-TSS (NM_001277296)	44	Adck1	2610005A10Rik	aarF domain containing kinase 1	protein-coding	1
chr5-38	chr5	147063250	147063430	134.4	intron (NM_080795, intron 1 of 9)	13232	Lnx2	9630046H24|AW209022	ligand of numb-protein X 2	protein-coding	1
chrX-5	chrX	20772114	20772294	134.4	Intergenic	68295	Usp11	6230415D12Rik|mKIAA4085	ubiquitin specific peptidase 11	protein-coding	1
chr4-30	chr4	106944045	106944225	134.4	intron (NM_001355532, intron 1 of 14)	20950	Ssbp3	2610021L12Rik|2610200M23Rik|5730488C10Rik|AI854733|AW551939|LAST|SSDP1	single-stranded DNA binding protein 3	protein-coding	1
chr1-61	chr1	180314144	180314324	134.1	Intergenic	-16242	Itpkb	1110033J02Rik|E130307H12Rik	inositol 1,4,5-trisphosphate 3-kinase B	protein-coding	1
chr11-50	chr11	4235849	4236029	133.4	promoter-TSS (NM_001013365)	-846	Osm	OncoM	oncostatin M	protein-coding	1
chr6-30	chr6	108660204	108660384	133.4	promoter-TSS (NM_011498)	-335	Bhlhe40	Bhlhb2|C130042M06Rik|CR8|Clast5|Dec1|Sharp2|Stra13|Stra14	basic helix-loop-helix family, member e40	protein-coding	1
chr4-35	chr4	63849169	63849349	133.4	intron (NM_009403, intron 2 of 3)	12025	Tnfsf8	CD153|CD30LG|Cd30l|Tnlg3a	tumor necrosis factor (ligand) superfamily, member 8	protein-coding	1
chr10-37	chr10	12812733	12812913	133.4	intron (NM_011682, intron 1 of 73)	48912	Utrn	AA589569|DRP|Dmdl	utrophin	protein-coding	2
chrX-8	chrX	107094036	107094216	133.4	intron (NM_172435, intron 2 of 2)	4793	P2ry10	5830408N17Rik|Lypsr2|P2Y10	purinergic receptor P2Y, G-protein coupled 10	protein-coding	1
chr17-24	chr17	26589079	26589259	133	intron (NM_026170, intron 1 of 9)	27657	Ergic1	1200007D18Rik|maa-136	endoplasmic reticulum-golgi intermediate compartment (ERGIC) 1	protein-coding	1
chr13-27	chr13	91814751	91814931	132.7	Intergenic	-7145	Zcchc9	1810019C21Rik	zinc finger, CCHC domain containing 9	protein-coding	2
chr8-27	chr8	90871798	90871978	132.3	intron (NM_177224, intron 2 of 39)	43053	Chd9	1810014J18Rik|9030205D12Rik|A330063D19Rik|AD013|PRIC320|mKIAA0308	chromodomain helicase DNA binding protein 9	protein-coding	2
chr4-32	chr4	95482353	95482533	132.3	Intergenic	-75064	Fggy	2310009E04Rik	FGGY carbohydrate kinase domain containing	protein-coding	2
chr17-31	chr17	34162974	34163154	132.3	Intergenic	9873	H2-DMb1	AI385589|H-2Mb1|H2-Mb1	histocompatibility 2, class II, locus Mb1	protein-coding	1
chr4-28	chr4	136147565	136147745	132	Intergenic	3833	Id3	Hlh462|Idb3|bHLHb25	inhibitor of DNA binding 3	protein-coding	1
chr12-17	chr12	73584573	73584753	131.6	promoter-TSS (NM_001313977)	-133	Prkch	Pkch	protein kinase C, eta	protein-coding	1
chr8-39	chr8	70549793	70549973	130.9	intron (NM_007924, intron 1 of 11)	10208	Ell	Ell1|Men	elongation factor RNA polymerase II	protein-coding	1
chr6-42	chr6	142780103	142780283	130.6	Intergenic	23507	Cmas	AW208911|CMPNeu5Ac|D6Bwg0250e	cytidine monophospho-N-acetylneuraminic acid synthetase	protein-coding	1
chr10-31	chr10	60381336	60381516	130.3	intron (NR_045556, intron 33 of 68)	-18300	Gm17455	-	predicted gene, 17455	protein-coding	1
chr8-24	chr8	14985987	14986167	129.9	intron (NM_172751, intron 26 of 28)	-24948	Kbtbd11	2900016B01Rik|4930465M17Rik|mKIAA0711	kelch repeat and BTB (POZ) domain containing 11	protein-coding	1
chr4-29	chr4	86575464	86575644	129.6	promoter-TSS (NM_178376)	-119	Rraga	1300010C19Rik|AI255374|FIP-1|RAGA	Ras-related GTP binding A	protein-coding	1
chr1-67	chr1	58423941	58424121	129.2	promoter-TSS (NR_027854)	57	Clk1	STY	CDC-like kinase 1	protein-coding	1
chr17-29	chr17	26939542	26939722	128.9	promoter-TSS (NM_026307)	-94	Cuta	0610039D01Rik|1810022E02Rik|1810060C03Rik|2700094G22Rik|AI326454	cutA divalent cation tolerance homolog	protein-coding	1
chr2-70	chr2	158706928	158707108	128.9	intron (NM_153089, intron 2 of 10)	39883	Ppp1r16b	ANKRD4|C130078N17Rik|TIMAP|Wdt4	protein phosphatase 1, regulatory subunit 16B	protein-coding	1
chr16-37	chr16	23274649	23274829	128.5	intron (NM_145933, intron 2 of 7)	-15731	St6gal1	AW742324|Siat1|St6Gal-I|St6gal|St6galI	beta galactoside alpha 2,6 sialyltransferase 1	protein-coding	1
chr1-65	chr1	52113819	52113999	128.2	Intergenic	-5529	Stat1	2010005J02Rik|AA408197	signal transducer and activator of transcription 1	protein-coding	1
chr17-27	chr17	44702106	44702286	128.2	intron (NM_001146038, intron 5 of 8)	33980	Runx2	AML3|Cbf|Cbfa-1|Cbfa1|LS3|Osf2|PEBP2aA|Pebp2a1|Pebpa2a	runt related transcription factor 2	protein-coding	1
chr9-50	chr9	114731989	114732169	127.8	intron (NM_026036, intron 1 of 3)	876	Cmtm6	2810051A14Rik|AA536733|Cklfsf6	CKLF-like MARVEL transmembrane domain containing 6	protein-coding	1
chr14-13	chr14	55603968	55604148	127.1	promoter-TSS (NM_001159418)	73	Irf9	Irf-9|Isgf3g|p48	interferon regulatory factor 9	protein-coding	1
chr14-14	chr14	121553826	121554006	126.8	intron (NM_001081039, intron 50 of 53)	-48662	Slc15a1	D630032F02|PECT1|PEPT1	solute carrier family 15 (oligopeptide transporter), member 1	protein-coding	1
chr9-43	chr9	59486866	59487046	126.8	promoter-TSS (NM_019927)	-582	Arih1	AU021774|Ari|Ari1|Hari|Hhari|Ubch7bp|Uip77	ariadne RBR E3 ubiquitin protein ligase 1	protein-coding	1
chr3-35	chr3	37747903	37748083	126.8	Intergenic	-23633	Gm5148	EG381438	predicted gene 5148	protein-coding	1
chr11-67	chr11	58171622	58171802	126.4	promoter-TSS (NM_175001)	58	Mrpl22	E030011D16Rik|HSPC158|L22mt|MRP-L22|MRP-L25|Rpml25	mitochondrial ribosomal protein L22	protein-coding	1
chr6-38	chr6	15793386	15793566	126.1	intron (NM_175088, intron 4 of 4)	72815	Mdfic	Kdt1|Mdfid	MyoD family inhibitor domain containing	protein-coding	2
chr4-33	chr4	149662361	149662541	126.1	intron (NM_001029837, intron 3 of 23)	865	Pik3cd	2410099E07Rik|2610208K16Rik|AW545373|p110delta	phosphatidylinositol-4,5-bisphosphate 3-kinase catalytic subunit delta	protein-coding	1
chr5-31	chr5	134939103	134939283	126.1	intron (NM_001359537, intron 5 of 5)	6669	Mettl27	AW492986|BC002286|Wbscr27	methyltransferase like 27	protein-coding	1
chr9-42	chr9	20734870	20735050	125.7	intron (NM_001357639, intron 1 of 5)	-6731	Olfm2	A030009A06Rik	olfactomedin 2	protein-coding	1
chr10-32	chr10	6927986	6928166	125.4	intron (NM_001033391, intron 6 of 7)	52205	Ipcef1	A130090K04Rik	interaction protein for cytohesin exchange factors 1	protein-coding	1
chr9-48	chr9	32518445	32518625	125.4	intron (NM_008026, intron 1 of 8)	22917	Fli1	EWSR2|Fli-1|SIC-1|Sic1	Friend leukemia integration 1	protein-coding	1
chr6-41	chr6	48681794	48681974	125.4	Intergenic	-2694	Gimap4	AU019574|E430007K16Rik|Ian-1|Ian1|Imap4	GTPase, IMAP family member 4	protein-coding	1
chr2-66	chr2	164521797	164521977	125	Intergenic	24362	Pigt	2510012P17Rik|4930534E15Rik|CGI-06|NDAP|Ndap7	phosphatidylinositol glycan anchor biosynthesis, class T	protein-coding	1
chr3-38	chr3	51421779	51421959	125	intron (NM_053089, intron 1 of 19)	5853	Naa15	5730450D16Rik|6330400I15|ASTBDN|Narg1|Tbdn-1|mNAT1	N(alpha)-acetyltransferase 15, NatA auxiliary subunit	protein-coding	1
chr17-34	chr17	27909791	27909971	124.7	promoter-TSS (NM_026836)	575	Anks1	Anks1a|mKIAA0229	ankyrin repeat and SAM domain containing 1	protein-coding	1
chr5-36	chr5	100638651	100638831	124.7	Intergenic	35515	Coq2	2310002F18Rik|PHB:PPT	coenzyme Q2 4-hydroxybenzoate polyprenyltransferase	protein-coding	1
chr11-60	chr11	116433675	116433855	124.7	promoter-TSS (NM_176902)	-329	Ubald2	1110014K08Rik|D030012E24Rik|Fam100b	UBA-like domain containing 2	protein-coding	1
chr4-40	chr4	32319758	32319938	124.7	Intergenic	-97587	Bach2	E030004N02Rik	BTB and CNC homology, basic leucine zipper transcription factor 2	protein-coding	1
chr5-41	chr5	122143657	122143837	124	Intergenic	-5685	Ccdc63	4921511C16Rik	coiled-coil domain containing 63	protein-coding	1
chr4-34	chr4	119127364	119127544	123.7	intron (NM_011400, intron 2 of 9)	18709	Slc2a1	Glut-1|Glut1	solute carrier family 2 (facilitated glucose transporter), member 1	protein-coding	1
chr17-30	chr17	48300896	48301076	123.7	intron (NM_001033405, intron 1 of 4)	948	Treml2	AW049306|Gm750|Tlt2	triggering receptor expressed on myeloid cells-like 2	protein-coding	1
chrX-7	chrX	142907647	142907827	123.7	intron (NM_019496, intron 2 of 5)	58989	Ammecr1	6230420G18Rik	Alport syndrome, mental retardation, midface hypoplasia and elliptocytosis chromosomal region gene 1	protein-coding	2
chr10-34	chr10	118480921	118481101	123	Intergenic	39965	Ifng	IFN-g|Ifg	interferon gamma	protein-coding	1
chr9-49	chr9	32534036	32534216	123	intron (NM_008026, intron 1 of 8)	7326	Fli1	EWSR2|Fli-1|SIC-1|Sic1	Friend leukemia integration 1	protein-coding	2
chr2-69	chr2	60923767	60923947	123	intron (NM_020296, intron 1 of 13)	39347	Rbms1	2600014B10Rik|AI255215|MSSP-1|MSSP-2|MSSP-3|YC1	RNA binding motif, single stranded interacting protein 1	protein-coding	1
chr1-72	chr1	182988500	182988680	122.3	Intergenic	33802	Tlr5	-	toll-like receptor 5	protein-coding	1
chr7-45	chr7	125594019	125594199	122.3	Intergenic	-9320	Il21r	NILR	interleukin 21 receptor	protein-coding	1
chr13-31	chr13	49241294	49241474	121.9	intron (NM_028340, intron 1 of 4)	6910	Susd3	1700017I11Rik|2810440J20Rik	sushi domain containing 3	protein-coding	1
chr17-28	chr17	44536645	44536825	121.9	intron (NR_073425, intron 5 of 5)	199441	Runx2	AML3|Cbf|Cbfa-1|Cbfa1|LS3|Osf2|PEBP2aA|Pebp2a1|Pebpa2a	runt related transcription factor 2	protein-coding	1
chr11-66	chr11	58193565	58193745	121.9	Intergenic	-5901	Igtp	AW558444|Irgm3	interferon gamma induced GTPase	protein-coding	1
chr19-13	chr19	36833681	36833861	121.9	promoter-TSS (NM_001163635)	-461	Tnks2	5430432P15Rik|AA517131|AI662480|ARTD6|TNKS-2|Tank2	tankyrase, TRF1-interacting ankyrin-related ADP-ribose polymerase 2	protein-coding	1
chr11-64	chr11	104661215	104661395	121.9	intron (NM_016780, intron 12 of 14)	53305	Itgb3	CD61|GP3A|INGRB3	integrin beta 3	protein-coding	1
chr19-15	chr19	45577567	45577747	121.9	TTS (NM_013907)	17072	Dpcd	Ndac	deleted in primary ciliary dyskinesia	protein-coding	1
chr12-23	chr12	33171004	33171184	121.6	intron (NM_028139, intron 2 of 3)	23408	Atxn7l1	2810423G08Rik|Atxn7l4	ataxin 7-like 1	protein-coding	2
chr4-38	chr4	135103867	135104047	121.6	Intergenic	-16688	Runx3	AML2|Cbfa3|Pebp2a3	runt related transcription factor 3	protein-coding	1
chr5-42	chr5	64918926	64919106	121.6	Intergenic	13683	Tlr1	-	toll-like receptor 1	protein-coding	1
chr2-59	chr2	27693886	27694066	121.2	intron (NM_011305, intron 1 of 9)	-15316	Rxra	9530071D11Rik|Nr2b1|RXRalpha1	retinoid X receptor alpha	protein-coding	1
chr19-16	chr19	53839086	53839266	121.2	intron (NM_001170847, intron 7 of 13)	-53055	Pdcd4	D19Ucla1|Ma3|Tis	programmed cell death 4	protein-coding	1
chr2-68	chr2	128159848	128160028	120.9	3' UTR (NM_009754, exon 4 of 4)	32363	Bcl2l11	1500006F24Rik|Bim|Bod|bcl2-L-11	BCL2-like 11 (apoptosis facilitator)	protein-coding	1
chr13-32	chr13	52986318	52986498	120.9	Intergenic	-5369	Nfil3	AV225605|E4BP4	nuclear factor, interleukin 3, regulated	protein-coding	1
chr9-63	chr9	56326799	56326979	120.5	intron (NM_172924, intron 2 of 6)	91161	Peak1	1110049L02Rik|9530046P14|AA690169|BE132841|C230081A13Rik|SGK269|mKIAA2002	pseudopodium-enriched atypical kinase 1	protein-coding	1
chr5-45	chr5	72749052	72749232	120.5	intron (NM_001289495, intron 1 of 14)	3635	Txk	A130089B16Rik|Btkl|PTK-RL-18|PTK4|Rlk	TXK tyrosine kinase	protein-coding	1
chr10-40	chr10	118793743	118793923	120.5	Intergenic	75070	Dyrk2	1810038L18Rik	dual-specificity tyrosine-(Y)-phosphorylation regulated kinase 2	protein-coding	1
chr7-44	chr7	105400097	105400277	120.5	promoter-TSS (NM_001242365)	-133	Fam160a2	4632419K20Rik|6530415H11Rik|FHIP	family with sequence similarity 160, member A2	protein-coding	1
chr6-49	chr6	48785245	48785425	120.2	Intergenic	-14484	Gimap3	2010110D23Rik|Gimap5|Ian4	GTPase, IMAP family member 3	protein-coding	1
chr5-39	chr5	31860413	31860593	120.2	intron (NM_181279, intron 8 of 13)	162453	Babam2	6030405P19Rik|AI429776|B830038C02Rik|Bre	BRISC and BRCA1 A complex member 2	protein-coding	1
chr4-31	chr4	32164915	32165095	120.2	Intergenic	200898	Map3k7	B430101B05|C87327|Tak1	mitogen-activated protein kinase kinase kinase 7	protein-coding	1
chr6-46	chr6	124683736	124683916	119.8	intron (NR_149320, intron 1 of 11)	20722	Lpcat3	C3f|Grcc3f|Lpcat|Lpeat|Lplat5|Lpsat|Mboat5|Moact5|Oact5|PTG	lysophosphatidylcholine acyltransferase 3	protein-coding	1
chr18-21	chr18	39858948	39859128	119.5	Intergenic	85541	Pabpc2	Pabp|Pabp+|Pabp2	poly(A) binding protein, cytoplasmic 2	protein-coding	1
chr2-65	chr2	52319273	52319453	119.5	intron (NM_010889, intron 10 of 156)	19435	Neb	AI595938	nebulin	protein-coding	1
chr7-46	chr7	45705027	45705207	118.8	promoter-TSS (NM_016974)	-130	Dbp	-	D site albumin promoter binding protein	protein-coding	1
chr17-41	chr17	27826004	27826184	118.4	Intergenic	-5552	Ilrun	AU020189|C030010A15|C80239|D17Wsu92e	inflammation and lipid regulator with UBA-like and NBR1-like domains	protein-coding	1
chr10-27	chr10	80696434	80696614	118.1	intron (NM_172457, intron 1 of 3)	5296	Mob3a	5330417K06Rik|A630029F06|AV218468|Mobkl2a	MOB kinase activator 3A	protein-coding	1
chr11-72	chr11	75337383	75337563	118.1	intron (NM_026653, intron 4 of 16)	10910	Rpa1	5031405K23Rik|70kDa|AA589576|AW557552|RF-A|RP-A|Rpa	replication protein A1	protein-coding	1
chr9-58	chr9	124068853	124069033	117.7	Intergenic	-33240	Ccr2	Cc-ckr-2|Ccr2a|Ccr2b|Ckr2|Ckr2a|Ckr2b|Cmkbr2|mJe-r	chemokine (C-C motif) receptor 2	protein-coding	2
chr15-28	chr15	100461406	100461586	117.1	Intergenic	-7515	Letmd1	1110019O13Rik|AI593524|BB130465|BB235638|HCCR-2|HCCR1|MCC-32|Mccr	LETM1 domain containing 1	protein-coding	1
chr12-24	chr12	70107912	70108092	116.7	intron (NM_001286079, intron 1 of 28)	3627	Nin	3110068G20Rik|AI385615|AU024711|mKIAA1565	ninein	protein-coding	1
chr6-40	chr6	97310920	97311100	116.7	intron (NM_001346639, intron 11 of 22)	-58253	Lmod3	5430424A14Rik	leiomodin 3 (fetal)	protein-coding	1
chr12-26	chr12	69416933	69417113	116.4	Intergenic	44873	Arf6	AI788669|AW496366	ADP-ribosylation factor 6	protein-coding	1
chr16-33	chr16	10842509	10842689	116.4	3' UTR (NM_001162932, exon 2 of 2)	7540	Rmi2	A630055G03Rik|Gm537|Gm929	RecQ mediated genome instability 2	protein-coding	1
chr1-66	chr1	144273091	144273271	116	Intergenic	-24077	Rgs1	BL34	regulator of G-protein signaling 1	protein-coding	1
chr2-75	chr2	11641401	11641581	116	Intergenic	-1301	Il2ra	CD25|Il2r|Ly-43	interleukin 2 receptor, alpha chain	protein-coding	1
chr2-67	chr2	73486072	73486252	115.7	promoter-TSS (NM_001289723)	-409	Wipf1	AI115543|D2Ertd120e|WIP|Waspip	WAS/WASL interacting protein family, member 1	protein-coding	1
chr10-42	chr10	26520978	26521158	115.7	Intergenic	-145849	L3mbtl3	AI481284|MBT-1	L3MBTL3 histone methyl-lysine binding protein	protein-coding	1
chr7-51	chr7	110953336	110953516	115.3	intron (NM_194464, intron 1 of 20)	-7239	Mrvi1	BB115629|Irag|Ris1	MRV integration site 1	protein-coding	1
chr11-69	chr11	51753677	51753857	115.3	intron (NM_001290785, intron 1 of 22)	3067	Sec24a	-	Sec24 related gene family, member A (S. cerevisiae)	protein-coding	1
chr14-18	chr14	72822333	72822513	115	Intergenic	-112420	Fndc3a	1700094E19Rik|D14Ertd453e|F730017H24Rik|Fndc3|sys	fibronectin type III domain containing 3A	protein-coding	1
chr1-70	chr1	58896118	58896298	115	Intergenic	77274	Trak2	2900022D04Rik|4733401O11Rik|AI480836|AW046271|Als2cr3|CALS-C|GRIF-1|GRIF1|OIP98|mKIAA0549	trafficking protein, kinesin binding 2	protein-coding	3
chr1-77	chr1	183962560	183962740	115	Intergenic	71348	1700056E22Rik	-	RIKEN cDNA 1700056E22 gene	protein-coding	1
chr15-30	chr15	81035464	81035644	114.6	intron (NM_153049, intron 2 of 12)	57789	Sgsm3	1810012I01Rik|AI428557|BB175482|Cip85|R75178|RUSC3|Rutbc3	small G protein signaling modulator 3	protein-coding	1
chr9-52	chr9	61662308	61662488	114.6	Intergenic	252112	Rplp1	2410042H16Rik|Arpp1|C430017H15Rik	ribosomal protein, large, P1	protein-coding	1
chr15-31	chr15	5239967	5240147	114.6	intron (NM_001136079, intron 2 of 2)	4130	Ptger4	EP4|Ptgerep4	prostaglandin E receptor 4 (subtype EP4)	protein-coding	1
chr7-47	chr7	68250038	68250218	114.6	intron (NM_030101, intron 1 of 3)	14105	Pgpep1l	C330024D12Rik	pyroglutamyl-peptidase I-like	protein-coding	1
chr8-32	chr8	70673592	70673772	114.6	intron (NM_015816, intron 1 of 4)	451	Lsm4	-	LSM4 homolog, U6 small nuclear RNA and mRNA degradation associated	protein-coding	1
chr13-40	chr13	67729118	67729298	114.6	promoter-TSS (NM_145622)	-35	Zfp65	KRAB5|Zfp71-rs1|pz114	zinc finger protein 65	protein-coding	1
chr9-51	chr9	32549601	32549781	114.3	Intergenic	-8239	Fli1	EWSR2|Fli-1|SIC-1|Sic1	Friend leukemia integration 1	protein-coding	1
chr8-33	chr8	115178389	115178569	114.3	intron (NM_019573, intron 8 of 8)	528415	Maf	2810401A20Rik|A230108G15Rik|AW047063|c-maf	avian musculoaponeurotic fibrosarcoma oncogene homolog	protein-coding	1
chr18-18	chr18	79064157	79064337	114.3	intron (NM_053099, intron 2 of 5)	45144	Setbp1	C130092E12|Seb|mKIAA0437	SET binding protein 1	protein-coding	1
chr14-17	chr14	78914291	78914471	114.3	intron (NM_173758, intron 4 of 25)	65203	Vwa8	1300010F03Rik|4932416F07Rik|AI957255|Kiaa0564|mKIAA0564	von Willebrand factor A domain containing 8	protein-coding	1
chr13-38	chr13	54565404	54565584	113.9	promoter-TSS (NM_001252647)	-112	4833439L19Rik	4930558H15Rik|C81457|Kiaa1191|P33monox	RIKEN cDNA 4833439L19 gene	protein-coding	1
chr5-43	chr5	38559827	38560007	113.9	intron (NM_011715, intron 2 of 14)	1782	Wdr1	Aip1|D5Wsu185e|rede	WD repeat domain 1	protein-coding	2
chr7-49	chr7	19404189	19404369	113.6	promoter-TSS (NM_001286039)	-175	Klc3	BC017147|Klct	kinesin light chain 3	protein-coding	2
chr16-38	chr16	10774724	10774904	113.2	Intergenic	10722	Socs1	Cish1|Cish7|JAB|SOCS-1|SSI-1	suppressor of cytokine signaling 1	protein-coding	1
chr6-48	chr6	142578963	142579143	112.5	Intergenic	-7439	Kcnj8	AI448900|Kir6.1|gnite|slmbr|sltr|uKATP-1	potassium inwardly-rectifying channel, subfamily J, member 8	protein-coding	1
chr5-44	chr5	65921223	65921403	111.8	Intergenic	-45811	Chrna9	2410015I05Rik|Acra9|EG666827|Gm8311	cholinergic receptor, nicotinic, alpha polypeptide 9	protein-coding	1
chr16-43	chr16	10768870	10769050	111.5	Intergenic	16576	Socs1	Cish1|Cish7|JAB|SOCS-1|SSI-1	suppressor of cytokine signaling 1	protein-coding	1
chr11-76	chr11	62752250	62752430	111.5	Intergenic	-23247	Zfp287	B230333C16Rik|SKAT-2|Skat2|Znf287|mszf16|mszf74|zfp-287	zinc finger protein 287	protein-coding	1
chr19-25	chr19	57325888	57326068	111.5	intron (NR_040316, intron 1 of 2)	-11059	Ablim1	2210411C18Rik|2610209L21Rik|4833406P10Rik|9330196J19Rik|AV079770|AW060987|AW215784|Limab1|mKIAA0059	actin-binding LIM protein 1	protein-coding	1
chr3-44	chr3	89731159	89731339	111.1	intron (NM_001146296, intron 1 of 14)	531	Adar	AV242451|Adar1|Adar1p110|Adar1p150|DRADA|mZaADAR	adenosine deaminase, RNA-specific	protein-coding	1
chr1-73	chr1	160044789	160044969	111.1	intron (NM_001162896, intron 1 of 2)	499	4930523C07Rik	-	RIKEN cDNA 4930523C07 gene	protein-coding	1
chr8-36	chr8	35428634	35428814	110.8	Intergenic	52062	Ppp1r3b	6430576E21|AW821953|GL|PTG	protein phosphatase 1, regulatory subunit 3B	protein-coding	1
chr7-52	chr7	80146160	80146340	110.8	Intergenic	-30900	Idh2	E430004F23|IDPm|Idh-2	isocitrate dehydrogenase 2 (NADP+), mitochondrial	protein-coding	1
chr19-20	chr19	34290464	34290644	110.5	promoter-TSS (NM_001146708)	-105	Fas	AI196731|APO1|APT1|CD95|TNFR6|Tnfrsf6|lpr	Fas (TNF receptor superfamily member 6)	protein-coding	1
chr13-37	chr13	89428612	89428792	109.8	Intergenic	-111934	Hapln1	BB099155|CLP|Crtl1|Crtl1l|LP|LP-1	hyaluronan and proteoglycan link protein 1	protein-coding	1
chr3-42	chr3	133614298	133614478	109.8	Intergenic	-69998	Tet2	Ayu17-449|E130014J05Rik|mKIAA1546	tet methylcytosine dioxygenase 2	protein-coding	1
chr18-20	chr18	14782953	14783133	109.8	promoter-TSS (NM_001100449)	-202	Taf4b	105kDa|2610524B04Rik|4932409F03Rik|AW987595|TAFII-105|TAFII105|Taf2c2	TATA-box binding protein associated factor 4b	protein-coding	1
chr11-58	chr11	106665608	106665788	109.4	intron (NM_001305157, intron 14 of 15)	49583	Pecam1	C85791|Cd31|PECAM-1|Pecam	platelet/endothelial cell adhesion molecule 1	protein-coding	1
chr9-53	chr9	113930699	113930879	109.4	promoter-TSS (NM_001083319)	-145	Ubp1	Cp2b|LBP-1a|LBP-1b|NF2d9	upstream binding protein 1	protein-coding	1
chr2-101	chr2	149283344	149283524	109.1	Intergenic	-121815	Cst10	DD72	cystatin 10 (chondrocytes)	protein-coding	1
chr8-38	chr8	120715374	120715554	109.1	Intergenic	-20894	Irf8	AI893568|ICSBP|IRF-8|Icsbp1|Myls	interferon regulatory factor 8	protein-coding	1
chr15-36	chr15	102459982	102460162	108.7	intron (NM_025385, intron 2 of 4)	902	Prr13	1110020C13Rik|2010324E22Rik	proline rich 13	protein-coding	1
chr1-79	chr1	58301236	58301416	108.7	intron (NM_001008419, intron 12 of 35)	23000	Aox2	Aoh3|Aox3l1	aldehyde oxidase 2	protein-coding	1
chr6-44	chr6	57535367	57535547	108.7	promoter-TSS (NM_175523)	30	Ppm1k	2900063A19Rik|A930026L03Rik|PP2C-kappa|PP2Cm	protein phosphatase 1K (PP2C domain containing)	protein-coding	1
chr13-42	chr13	91453366	91453546	108.4	Intergenic	-7641	Ssbp2	1500004K09Rik|2310079I02Rik|9330163K02Rik|A830008M03Rik|AU067692|AW558684|Hspc116|SSDP2	single-stranded DNA binding protein 2	protein-coding	1
chr14-22	chr14	45329513	45329693	108.4	promoter-TSS (NM_025959)	-221	Psmc6	2300001E01Rik|AI451058	proteasome (prosome, macropain) 26S subunit, ATPase, 6	protein-coding	1
chr3-45	chr3	105959239	105959419	108.4	promoter-TSS (NM_027432)	-169	Wdr77	2610003I18Rik|2610312E17Rik|C79984|p44/MEP50	WD repeat domain 77	protein-coding	1
chr15-29	chr15	80743245	80743425	108.4	intron (NM_144812, intron 1 of 24)	32022	Tnrc6b	2700090M07Rik|A730065C02Rik|AI848765|D230019K20Rik	trinucleotide repeat containing 6b	protein-coding	1
chr1-75	chr1	152287690	152287870	108.4	Intergenic	98902	Tsen15	5730449L18Rik|AL023077|Sen15	tRNA splicing endonuclease subunit 15	protein-coding	1
chr13-50	chr13	67194338	67194518	108.4	promoter-TSS (NM_001048204)	-78	Zfp455	3732412P20Rik|Rslcan-10	zinc finger protein 455	protein-coding	1
chr13-39	chr13	98832496	98832676	108.4	Intergenic	-17137	Fcho2	5832424M12Rik|AA387320	FCH domain only 2	protein-coding	1
chr4-36	chr4	152129544	152129724	107.7	promoter-TSS (NM_019585)	-709	Espn	je	espin	protein-coding	1
chr2-71	chr2	11254655	11254835	107.3	intron (NM_008859, intron 10 of 17)	82363	Prkcq	A130035A12Rik|AW494342|PKC-0|PKC-theta|PKCtheta|Pkcq	protein kinase C, theta	protein-coding	1
chr11-74	chr11	82870087	82870267	107.3	intron (NM_001164569, intron 1 of 7)	567	Rffl	1700051E09Rik|4930516L10Rik|BG080975|Carp2	ring finger and FYVE like domain containing protein	protein-coding	1
chr2-73	chr2	157135237	157135417	107	promoter-TSS (NM_001139520)	-231	Samhd1	E330031J07Rik|Mg11|mSAMHD1	SAM domain and HD domain, 1	protein-coding	1
chr9-57	chr9	121455143	121455323	107	3' UTR (NM_001357972, exon 14 of 14)	40461	Cck	-	cholecystokinin	protein-coding	1
chr13-34	chr13	67332541	67332721	107	promoter-TSS (NM_177622)	-71	Zfp595	A230042K10Rik|Rslcan23	zinc finger protein 595	protein-coding	1
chr1-71	chr1	43542595	43542775	106.6	intron (NM_010879, intron 3 of 4)	96934	Nck2	4833426I10Rik|Grb4|NCKbeta|Nck-2	non-catalytic region of tyrosine kinase adaptor protein 2	protein-coding	1
chr9-67	chr9	66713191	66713371	106.6	promoter-TSS (NM_178396)	-405	Car12	2310047E01Rik|AI314958|CA-XII|Ca12	carbonic anhydrase 12	protein-coding	1
chr13-35	chr13	51936462	51936642	106.6	Intergenic	89877	Gadd45g	AI327420|C86281|CR6|DDIT2|OIG37	growth arrest and DNA-damage-inducible 45 gamma	protein-coding	1
chr1-87	chr1	40380981	40381161	106.6	Intergenic	-48499	Il1rl1	DER4|Fit-1|Ly84|ST2L|St2|St2-rs1|T1|T1/ST2	interleukin 1 receptor-like 1	protein-coding	1
chr8-46	chr8	120736103	120736283	106.6	promoter-TSS (NM_008320)	-165	Irf8	AI893568|ICSBP|IRF-8|Icsbp1|Myls	interferon regulatory factor 8	protein-coding	2
chr7-56	chr7	98575892	98576072	106.3	Intergenic	80587	Emsy	2210018M11Rik|2310016L09Rik|AU019521|AU019557	EMSY, BRCA2-interacting transcriptional repressor	protein-coding	1
chr2-95	chr2	93715584	93715764	105.9	TTS (NM_001355076)	73240	Alx4	lst	aristaless-like homeobox 4	protein-coding	4
chr11-86	chr11	58183686	58183866	105.9	promoter-TSS (NM_001135115)	-67	Gm12250	Irgb10	predicted gene 12250	protein-coding	1
chr11-79	chr11	107464231	107464411	105.6	intron (NR_153311, intron 1 of 9)	6399	Pitpnc1	1110020B03Rik|5830436L09Rik|AI662802|AI851387|C330017I21Rik|Dnr411|RDGBB|RDGBB1|mrdgBbeta|rdgB-beta	phosphatidylinositol transfer protein, cytoplasmic 1	protein-coding	1
chr9-62	chr9	44563071	44563251	105.2	Intergenic	-36717	Cxcr5	Blr1|CXC-R5|CXCR-5|Gpcr6|MDR15	chemokine (C-X-C motif) receptor 5	protein-coding	2
chr9-59	chr9	114742833	114743013	104.9	intron (NM_026036, intron 3 of 3)	11720	Cmtm6	2810051A14Rik|AA536733|Cklfsf6	CKLF-like MARVEL transmembrane domain containing 6	protein-coding	1
chr4-46	chr4	95199817	95199997	104.9	Intergenic	-147685	Jun	AP-1|Junc|c-jun	jun proto-oncogene	protein-coding	1
chr12-37	chr12	76848408	76848588	104.9	intron (NM_145927, intron 1 of 11)	11031	Fntb	2010013E13Rik|AA409500	farnesyltransferase, CAAX box, beta	protein-coding	1
chr5-52	chr5	21419387	21419567	104.9	intron (NM_029195, intron 1 of 18)	5200	Ccdc146	4930528G09Rik|mKIAA1505	coiled-coil domain containing 146	protein-coding	1
[truncated: 1,530 more rows]

## Sheet: all STAT5 enhancers
Aars
Abca17
Abcb1b
Abcb9
Abcd4
Abcg1
Abcg3
Abhd10
Abhd11
Abl1
Ablim1
Abraxas1
Abtb2
Acacb
Acadsb
Acer2
Aco2
[truncated: 1,614 more rows]

## Sheet: Y665F Enhancer clusters
PeakID (cmd=annotatePeaks.pl ../../../02_findPeaks/Cells/STAT5/clean-Y665F_spleen_IL_213_STAT5B.findPeaks.super.15K.withoutInput-fdr0.00001.txt mm10)	Chr	Start	End	Peak Score	Annotation	Distance to TSS	Gene Name	Gene Description	Gene Type
[truncated: 155 more rows]

[truncated: 1 more sheets: Y665F-specific peaks]
